# Supplementary material for: The Cost of Metabolic Interactions in Symbioses between Insects and Bacteria with Reduced Genomes
Source: mBio. 2018 Sep 25;9(5):e01433-18. doi: 10.1128/mBio.01433-18 (PMC6156193; doi:10.1128/mBio.01433-18)
Supplement: TABLE S1 [file mbo005184075st1.xlsx]

## Sheet: Table S1a
Table S1a. Comparison of reaction and metabolite content of bacterial genome scale metabolic models
Reaction comparison
	Core	Shared with one other	Unique to 1	Total
Primary symbiont
Sulcia (spittlebug)	81	3	2	86
Sulcia (sharpshooter)	81	7	0	88
Sulcia (cicada)	81	10	0	91
Companion symbiont
Sodalis	27	321	230	578
Baumannia	27	320	23	370
Hodgkinia	27	1	22	50
Metabolite comparison
	Core	Shared with one other	Unique to 1	Total
Primary symbiont
Sulcia (spittlebug)	141	3	2	146
Sulcia (sharpshooter)	141	5	0	146
Sulcia (cicada)	141	8	0	149
Companion symbiont
Sodalis	89	314	153	556
Baumannia	89	311	5	405
Hodgkinia	89	3	23	115

## Sheet: Table S1b
Table S1b. Flux variability analysis for spittlebug symbiosis										∞	∞	∞
Oragnism	Reaction abbreviation	Reaction description	Subsystem	minFlux	maxFlux	Range of variation*	FBAsolution (optimal flux)	Range of variation around optimum (%)**
Sulcia	SUL_G5SD2	Glutamate 5 semialdehyde dehydrogenase	Proline Metabolism	0	0	0	0	0
Sulcia	SUL_P5CDr	1-pyrroline-5-carboxylate dehydrogenase	Proline Metabolism	0	0	0	0	0
Sulcia	SUL_GSC	Glutamate semialdehyde conversion	Proline Metabolism	0	0	0	0	0
Sulcia	SUL_CBPS	carbamoyl-phosphate synthase (glutamine-hydrolysing)	Arginine Biosynthesis I	0.0395246	0.0395327	8.08925e-06	0.0395303	0.0204634
Sulcia	SUL_ACGS	N-acetylglutamate synthase	Arginine biosynthesis	0.0395246	0.0395327	8.08925e-06	0.0395303	0.0204634
Sulcia	SUL_ACGK	acetylglutamate kinase	Arginine Biosynthesis I	0.0395246	0.0395327	8.08925e-06	0.0395303	0.0204634
Sulcia	SUL_AGPR	N-acetyl-g-glutamyl-phosphate reductase	Arginine Biosynthesis I	0.0395246	0.0395327	8.08925e-06	0.0395303	0.0204634
Sulcia	SUL_ACOTA	acetylornithine transaminase	Arginine Biosynthesis I	0.0395246	0.0395327	8.08925e-06	0.0395303	0.0204634
Sulcia	SUL_ACODA	acetylornithine deacetylase	Arginine Biosynthesis I	0.0395246	0.0395327	8.08925e-06	0.0395303	0.0204634
Sulcia	SUL_OCBT	ornithine carbamoyltransferase	Arginine Biosynthesis I	0.0395246	0.0395327	8.08925e-06	0.0395303	0.0204634
Sulcia	SUL_ARGSS	argininosuccinate synthase	Arginine Biosynthesis I	0.0395246	0.0395327	8.08925e-06	0.0395303	0.0204634
Sulcia	SUL_ARGSL	argininosuccinate lyase	Arginine Biosynthesis I	0.0395246	0.0395327	8.08925e-06	0.0395303	0.0204634
Sulcia	SUL_GLUDy	glutamate dehydrogenase (NADP)	Glutamate Biosynthesis III	0	0.11274	0.11274	0.0227443	495.687
Sulcia	SUL_ASPTA	aspartate transaminase	Glutamate Degradation	0	0.111709	0.111709	0.097224	114.898
Sulcia	SUL_ASPK	aspartate kinase	Lysine Biosynthesis I	0.00691171	0.0693452	0.0624335	0.0548603	113.805
Sulcia	SUL_ASAD	aspartate-semialdehyde dehydrogenase	Lysine Biosynthesis I	0.00691171	0.0693452	0.0624335	0.0548603	113.805
Sulcia	SUL_DHDPS	dihydrodipicolinate synthase	Lysine Biosynthesis I	0.00438811	0.0399624	0.0355742	0.03996	89.0247
Sulcia	SUL_DHDPRy	dihydrodipicolinate reductase (NADPH)	Lysine Biosynthesis I	0.00438811	0.0399624	0.0355742	0.03996	89.0247
Sulcia	SUL_THDPS	tetrahydrodipicolinate succinylase	Lysine Biosynthesis I	0.00438811	0.0399624	0.0355742	0.03996	89.0247
Sulcia	SUL_SDPTA	succinyldiaminopimelate transaminase	Lysine Biosynthesis I	0.00438811	0.0399624	0.0355742	0.03996	89.0247
Sulcia	SUL_SDPDS	succinyl-diaminopimelate desuccinylase	Lysine biosynthesis	0.00438811	0.0399624	0.0355742	0.03996	89.0247
Sulcia	SUL_DAPE	diaminopimelate epimerase	Lysine Biosynthesis I	0.00438811	0.0399624	0.0355742	0.03996	89.0247
Sulcia	SUL_DAPDC	diaminopimelate decarboxylase	Lysine Biosynthesis I	0.00438811	0.0399624	0.0355742	0.03996	89.0247
Sulcia	SUL_HSDy	homoserine dehydrogenase (NADPH)	Threonine Biosynthesis	0.0025236	0.0293855	0.0268619	0.0149003	180.278
Sulcia	SUL_HSK	homoserine kinase	Threonine Biosynthesis	0.0025236	0.0293855	0.0268619	0.0149003	180.278
Sulcia	SUL_THRS	threonine synthase	Threonine Biosynthesis	0.0025236	0.0293855	0.0268619	0.0149003	180.278
Sulcia	SUL_PRPPS	phosphoribosylpyrophosphate synthetase	Histidine Biosynthesis	0	0.0322672	0.0322672	0	∞
Sulcia	SUL_DDPA	3-deoxy-D-arabino-heptulosonate 7-phosphate synthetase	Chorismate Biosynthesis	0.0362301	0.141909	0.105679	0.0362303	291.685
Sulcia	SUL_DHQS	3-dehydroquinate synthase	Chorismate Biosynthesis	0.0362301	0.141909	0.105679	0.0362303	291.685
Sulcia	SUL_DHQTi	3-dehydroquinate dehydratase, irreversible	Chorismate Biosynthesis	0.0362301	0.141909	0.105679	0.0362303	291.685
Sulcia	SUL_SHK3Dr	shikimate dehydrogenase	Chorismate Biosynthesis	0.0362301	0.141909	0.105679	0.0362303	291.685
Sulcia	SUL_SHKK	shikimate kinase	Chorismate Biosynthesis	0.0362301	0.141909	0.105679	0.0362303	291.685
Sulcia	SUL_PSCVT	3-phosphoshikimate 1-carboxyvinyltransferase	Chorismate Biosynthesis	0.0362301	0.141909	0.105679	0.0362303	291.685
Sulcia	SUL_CHORS	chorismate synthase	Chorismate Biosynthesis	0.0362301	0.141909	0.105679	0.0362303	291.685
Sulcia	SUL_CHORM	chorismate mutase	Phenylalanine and Tyrosine Biosynthesis	0.0362301	0.141909	0.105679	0.0362303	291.685
Sulcia	SUL_PPNDH	prephenate dehydratase	Phenylalanine and Tyrosine Biosynthesis	0.0362301	0.141909	0.105679	0.0362303	291.685
Sulcia	SUL_PHETA1	phenylalanine transaminase	Phenylalanine Biosynthesis	0.0362301	0.141909	0.105679	0.0362303	291.685
Sulcia	SUL_THRD_L	L-threonine deaminase	Isoleucine Biosynthesis	0	5.3926e-06	5.3926e-06	0	∞
Sulcia	SUL_ACHBS	2-aceto-2-hydroxybutanoate synthase	Isoleucine Biosynthesis	0.0301361	0.0301415	5.39258e-06	0.0301363	0.017894
Sulcia	SUL_KARA2	ketol-acid reductoisomerase (2-Acetolactate)	Isoleucine Biosynthesis	0.0301361	0.0301415	5.39258e-06	0.0301363	0.017894
Sulcia	SUL_DHAD2	Dihydroxy-acid dehydratase (2,3-dihydroxy-3-Methylpentanoate)	Isoleucine Biosynthesis	0.0301361	0.0301415	5.39258e-06	0.0301363	0.017894
Sulcia	SUL_ILETA	isoleucine transaminase	Isoleucine Biosynthesis	0.0301361	0.0301415	5.39258e-06	0.0301363	0.017894
Sulcia	SUL_ACLS	acetolactate synthase	Valine Biosynthesis	0.0781241	0.0781268	2.6963e-06	0.0781247	0.00345128
Sulcia	SUL_KARA1	ketol-acid reductoisomerase (2,3-dihydroxy-3-methylbutanoate)	Valine Biosynthesis	0.0781241	0.0781268	2.6963e-06	0.0781247	0.00345128
Sulcia	SUL_DHAD1	dihydroxy-acid dehydratase (2,3-dihydroxy-3-Methylbutanoate)	Valine Biosynthesis	0.0781241	0.0781268	2.6963e-06	0.0781247	0.00345128
Sulcia	SUL_VALTA	valine transaminase	Valine Biosynthesis	0.0334631	0.0334658	2.6963e-06	0.0334633	0.00805748
Sulcia	SUL_IPPS	2-isopropylmalate synthase	Leucine Biosynthesis	0.044661	0.0446628	1.7978e-06	0.0446613	0.0040254
Sulcia	SUL_IPPMIb	2-isopropylmalate hydratase	Leucine Biosynthesis	0.044661	0.0446628	1.7978e-06	0.0446613	0.0040254
Sulcia	SUL_IPPMIa	3-isopropylmalate dehydratase	Leucine Biosynthesis	0.044661	0.0446628	1.7978e-06	0.0446613	0.0040254
Sulcia	SUL_IPMD	3-isopropylmalate dehydrogenase	Leucine Biosynthesis	0.044661	0.0446628	1.7978e-06	0.0446613	0.0040254
Sulcia	SUL_OMCDC	2-Oxo-4-methyl-3-carboxypentanoate decarboxylation	Leucine Biosynthesis	0.044661	0.0446628	1.7978e-06	0.0446613	0.0040254
Sulcia	SUL_LEUTAi	leucine transaminase (irreversible)	Leucine Biosynthesis	0.044661	0.0446628	1.7978e-06	0.0446613	0.0040254
Sulcia	SUL_DPR	2-dehydropantoate 2-reductase	Phosphopantothenate biosynthesis I	5.55765e-06	5.5577e-06	5.2254e-11	5.55769e-06	0.000940211
Sulcia	SUL_SCYSDS	SUF Cysteine desulfuration	Cofactor and Prosthetic Group Biosynthesis	0	0.00320829	0.00320829	0.00320805	100.008
Sulcia	SUL_SS2FE2SR	SUF [2Fe-2S] regeneration	Cofactor and Prosthetic Group Biosynthesis	0	0	0	0	0
Sulcia	SUL_SS2FE2ST	SUF [2Fe-2S] Transfer	Cofactor and Prosthetic Group Biosynthesis	0	0	0	0	0
Sulcia	SUL_SS2FE2SS2	SUF [2Fe-2S] Synthesis II	Cofactor and Prosthetic Group Biosynthesis	0	5.00038e-07	5.00038e-07	0	∞
Sulcia	SUL_SS2FE2SS	SUF [2Fe-2S] Synthesis	Cofactor and Prosthetic Group Biosynthesis	0	5.00038e-07	5.00038e-07	0	∞
Sulcia	SUL_SS4FE4SR	SUF [4Fe-4S] Reduction	Cofactor and Prosthetic Group Biosynthesis	0	5.00038e-07	5.00038e-07	0	∞
Sulcia	SUL_SS4FE4ST	SUF [4Fe-4S] Transfer	Cofactor and Prosthetic Group Biosynthesis	0	5.00038e-07	5.00038e-07	0	∞
Sulcia	SUL_OMBZLM	2-Octaprenyl-6-methoxy-benzoquinol methylase	Ubiquinol-8 Biosynthesis	0	0	0	0	0
Sulcia	SUL_OCTDPS	Octaprenyl pyrophosphate synthase	Octaprenyl Diphosphate Biosynthesis	0	0	0	0	0
Sulcia	SUL_DHNAOT4	1,4-dihydroxy-2-naphthoate octaprenyltransferase	Demethylmenaquinol-8 Biosynthesis I	0	0	0	0	0
Sulcia	SUL_AMMQLT8	S-adenosylmethione:2-demthylmenaquinole methyltransferase (menaquinone 8)	Menaquinol-8 Biosynthesis	0	0	0	0	0
Sulcia	SUL_PTAr	phosphotransacetylase	Acetate Formation From Acetyl-CoA I	-0.0395327	-0.0395246	8.08972e-06	-0.0395303	0.0204646
Sulcia	SUL_ACKr	acetate kinase	Acetate Formation From Acetyl-CoA I	-0.0395327	-0.0395246	8.08972e-06	-0.0395303	0.0204646
Sulcia	SUL_ME2	malic enzyme (NADP)	Gluconeogenesis I	0.235434	0.271011	0.0355769	0.271007	13.1277
Sulcia	SUL_PFK	phosphofructokinase	Glycolysis/Gluconeogenesis	0	4.41452	4.41452	0	∞
Sulcia	SUL_FBA	fructose-bisphosphate aldolase	Glycolysis/Gluconeogenesis	0	4.41452	4.41452	0	∞
Sulcia	SUL_GAPD	glyceraldehyde-3-phosphate dehydrogenase	Glycolysis/Gluconeogenesis	0.243668	4.37829	4.13462	1.57892	261.864
Sulcia	SUL_PDH	pyruvate dehydrogenase	Glycolysis/Gluconeogenesis	0.0446615	0.0446669	5.39337e-06	0.0446618	0.012076
Sulcia	SUL_OOR2	2-oxoglutarate ferredoxin oxidoreductase	Citric Acid Cycle	0	0.509454	0.509454	0.34395	148.119
Sulcia	SUL_AKGDH	2-Oxogluterate dehydrogenase	Citric Acid Cycle	0	0.509454	0.509454	0	∞
Sulcia	SUL_SUCOAS	succinyl-CoA synthetase (ADP-forming)	Citric Acid Cycle	0.184015	0.469494	0.28548	0.30399	93.9109
Sulcia	SUL_TKT1	transketolase	Pentose Phosphate Pathway	-0.0322672	0	0.0322672	0	∞
Sulcia	SUL_TALA	transaldolase	Pentose Phosphate Pathway	-4.44027	0	4.44027	-1.61515	274.914
Sulcia	SUL_TKT2	transketolase	Pentose Phosphate Pathway	-0.164408	-0.0362301	0.128178	-0.0362303	353.786
Sulcia	SUL_PFK_3	phosphofructokinase (s7p)	Sedoheptulose Bisphosphate Bypass	0	4.41452	4.41452	1.61515	273.319
Sulcia	SUL_FBA3	Sedoheptulose 1,7-bisphosphate D-glyceraldehyde-3-phosphate-lyase	Sedoheptulose Bisphosphate Bypass	0	4.41452	4.41452	1.61515	273.319
Sulcia	SUL_ATPS4rpp	ATP synthase (four protons for one ATP)	Oxidative Phosphorylation	0.834041	4.99445	4.16041	2.07207	200.785
Sulcia	SUL_CYTCBB3_4pp	cytochrome c oxidase cbb3 (complex IV)	Oxidative Phosphorylation	0.348862	2.48728	2.13842	1.05244	203.187
Sulcia	SUL_NADH5	NADH dehydrogenase (ubiquinone-8 )	Oxidative Phosphorylation	0.332996	4.819	4.486	1.66824	268.906
Sulcia	SUL_TRDR	thioredoxin reductase (NADPH)	Oxidative Phosphorylation	0	0	0	0	0
Sulcia	SUL_3OAS100	3-oxoacyl-[acyl-carrier-protein] synthase (n-C10:0)	Fatty Acid Elongation-Saturated	0	0	0	0	0
Sulcia	SUL_LIPOCT	Lipoyl(octanoyl) transferase	Lipoate Biosynthesis and Incorporation I	5e-07	5.00038e-07	3.76032e-11	5e-07	0.00752065
Sulcia	SUL_LIPOS	Lipoate synthase	Lipoate Biosynthesis and Incorporation I	5e-07	5.00038e-07	3.76032e-11	5e-07	0.00752065
Sulcia	S_GROW	Biomass objective function	Biomass	0.01	0.0100008	7.52065e-07	0.01	0.00752065
Sulcia	SUL_O2tex	oxygen transport via diffusion	Transport	0.348862	2.48728	2.13842	1.05244	203.187
Sulcia	SUL_NH4tex	ammonia transport via diffusion	Transport	-0.112746	0	0.112746	-0.0227443	495.71
Sulcia	SUL_H2Otex	H2O transport via diffusion	Transport	1.15614	9.58892	8.43278	3.76722	223.846
Sulcia	SUL_CO2tex	CO2 transport via diffusion	Transport	0.662038	1.11528	0.453241	0.888732	50.9987
Sulcia	SUL_FE2tex	iron (II) transport via diffusion	Transport	-1.00008e-06	1.00008e-06	2.00015e-06	1e-06	200.015
Sulcia	SUL_Pitex	phosphate transport via diffusion	Transport	-8.7253	-0.456065	8.26924	-3.12657	264.483
Sulcia	SUL_DM_fdxo	Source to allow ferredoxin (oxidized form 4:2) to enter system	Source	0	0.509454	0.509454	0.34395	148.119
Sulcia	SUL_DM_4FE4S	Source to allow [4Fe-4S] iron-sulfur cluster to enter system	Source	0	5.00038e-07	5.00038e-07	5e-07	100.008
Sulcia	SUL_DM_SUFSE	Source to allow SUFSE to enter system	Source	1.32561e-19	0.00320829	0.00320829	0.00320805	100.008
Sulcia	SUL_DM_Q8	Source to allow Ubiquinone-8 to enter system	Source	0.332996	4.819	4.486	1.66824	268.906
Sulcia	SUL_DM_FOCYTC	Source to allow Ferrocytochrome c to enter system	Source	1.39545	9.94914	8.55369	4.20977	203.187
Sulcia	SUL_DM_Q8H2	Sink to allow Ubiquinol-8 to leave system	Sink	0.332996	4.819	4.486	1.66824	268.906
Sulcia	SUL_DM_FICYTC	Sink to allow Ferricytochrome c to leave system	Sink	1.39545	9.94914	8.55369	4.20977	203.187
Sulcia	SUL_DM_SUFSESH	Sink to allow SUFSESH to leave system	Sink	1.32561e-19	0.00320829	0.00320829	0.00320805	100.008
Sulcia	SUL_DM_LIPOPB	Sink to allow lipoate to leave system	Sink	5e-07	5.00038e-07	3.76032e-11	5e-07	0.00752065
Sulcia	SUL_DM_fdxr	Sink to allow ferredoxin (reduced form 4:2) to leave system	Sink	0	0.509454	0.509454	0.34395	148.119
Sulcia	SUL_UP_ALA-L	Import L-Alanine	Transport	0	0.00320829	0.00320829	0	∞
Sulcia	SUL_UP_ASN-L	Import L-Asparagine	Transport	0.00272389	0.00272409	2.04854e-07	0.00272389	0.00752065
Sulcia	SUL_UP_ASP-L	Import L-Aspartate	Transport	0	0.111709	0.111709	0	∞
Sulcia	SUL_UP_CYS-L	Import L-Cysteine	Transport	0.00032312	0.00353144	0.00320832	0.00353117	90.857
Sulcia	SUL_UP_GLU-L	Import L-Glutamte	Transport	0.192193	0.513244	0.321051	0.34774	92.3251
Sulcia	SUL_UP_GLN-L	Import L-Glutamine	Transport	0.0411316	0.0411397	8.0889e-06	0.0411373	0.0196632
Sulcia	SUL_UP_GLY	Import Glycine	Transport	0.00321639	0.00321663	2.41893e-07	0.00321639	0.00752065
Sulcia	SUL_UP_PRO-L	Import L-Proline	Transport	0.00154152	0.00154164	1.15932e-07	0.00154152	0.00752065
Sulcia	SUL_UP_SER-L	Import L-Serine	Transport	0.00329826	0.00329851	2.4805e-07	0.00329826	0.00752065
Sulcia	SUL_UP_TYR-L	Import L-Tyrosine	Transport	0.00129095	0.00129105	9.70878e-08	0.00129095	0.00752065
Sulcia	SUL_UP_HIS-L	Import Histidine	Transport	0.00082	0.000820062	6.16693e-08	0.00082	0.00752065
Sulcia	SUL_UP_MET-L	Import Methionine	Transport	0.00145852	0.00145863	1.0969e-07	0.00145852	0.00752065
Sulcia	SUL_UP_TRP-L	Import L-Tryptophan	Transport	0.00031072	0.000310743	2.33682e-08	0.00031072	0.00752065
Sulcia	SUL_UP_AMET	Import S-Adenosyl-L-methionine	Transport	1e-06	1.00008e-06	7.52065e-11	1e-06	0.00752065
Sulcia	SUL_UP_2OBUT	Import 2-Oxobutanoate	Transport	0.0301307	0.0301415	1.07852e-05	0.0301363	0.035788
Sulcia	SUL_UP_DATP	Import dATP	Transport	0.00039317	0.0003932	2.95689e-08	0.00039317	0.00752065
Sulcia	SUL_UP_DCTP	Import dCTP	Transport	0.00010388	0.000103888	7.81245e-09	0.00010388	0.00752065
Sulcia	SUL_UP_DGTP	Import dGTP	Transport	0.00010388	0.000103888	7.81245e-09	0.00010388	0.00752065
Sulcia	SUL_UP_DTTP	Import dTTP	Transport	0.00039317	0.0003932	2.95689e-08	0.00039317	0.00752065
Sulcia	SUL_UP_CTP	Import CTP	Transport	0.00126	0.00126009	9.47601e-08	0.00126	0.00752065
Sulcia	SUL_UP_GTP	Import GTP	Transport	0.00203	0.00203015	1.52669e-07	0.00203	0.00752065
Sulcia	SUL_UP_UTP	Import UTP	Transport	0.00136	0.0013601	1.02281e-07	0.00136	0.00752065
Sulcia	SUL_UP_ADP	Import ADP	Transport	0.0411826	0.0734572	0.0322747	0.0411883	78.3588
Sulcia	SUL_UP_F6P	Import Fructose 6-phosphate	Transport	0.316129	4.54138	4.22525	1.65138	255.862
Sulcia	SUL_UP_OAA	Import Oxaloacetate	Transport	0	0.111709	0.111709	0.097224	114.898
Sulcia	SUL_UP_PEP	Import Phosphoenolpyruvate	Transport	0.0724601	0.283817	0.211357	0.0724607	291.685
Sulcia	SUL_UP_MAL-L	Import L-Malate	Transport	0.235434	0.271011	0.0355769	0.271007	13.1277
Sulcia	SUL_UP_HCO3	Import Bicarbonate	Transport	0.0395246	0.0395327	8.08925e-06	0.0395303	0.0204634
Sulcia	SUL_UP_OCACP	Import Octanoyl-ACP	Transport	5e-07	5.00038e-07	3.76032e-11	5e-07	0.00752065
Sulcia	SUL_UP_2DHP	Import 2-Dehydropantoate	Transport	5.55765e-06	5.5577e-06	5.2254e-11	5.55769e-06	0.000940211
Sulcia	SUL_UP_FADH2	Import Flavin adenine dinucleotide reduced	Transport	0	1.50011e-06	1.50011e-06	0	∞
Sulcia	SUL_UP_NAD	Import Nicotinamide adenine dinucleotide	Transport	2.2e-05	2.20017e-05	1.65454e-09	2.2e-05	0.00752065
Sulcia	SUL_UP_NADP	Import Nicotinamide adenine dinucleotide phosphate	Transport	5.3e-06	5.3004e-06	3.9871e-10	5.3e-06	0.00752283
Sulcia	SUL_UP_COA	Import Coenzyme A	Transport	5.9e-07	5.90044e-07	4.43847e-11	5.9e-07	0.00752283
Sulcia	SUL_UP_THMPP	Import Thiamine diphosphate	Transport	5e-07	5.00038e-07	3.76032e-11	5e-07	0.00752065
Sulcia	SUL_EF_ARG-L	Export L-Arginine	Transport	0.0373651	0.0373732	8.08901e-06	0.0373708	0.0216453
Sulcia	SUL_EF_ILE-L	Export L-Isoleucine	Transport	0.0258342	0.0258396	5.39344e-06	0.0258344	0.020877
Sulcia	SUL_EF_LEU-L	Export L-Leucine	Transport	0.0403796	0.0403814	1.79752e-06	0.0403799	0.00445153
Sulcia	SUL_EF_LYS-L	Export L-Lysine	Transport	0	0.0355742	0.0355742	0.0355719	100.007
Sulcia	SUL_EF_PHE-L	Export L-Phenylalanine	Transport	0.0346702	0.140349	0.105679	0.0346705	304.809
Sulcia	SUL_EF_THR-L	Export L-Threonine	Transport	0	0.0268619	0.0268619	0.0123767	217.036
Sulcia	SUL_EF_VAL-L	Export L-Valine	Transport	0.0298526	0.0298553	2.6963e-06	0.0298528	0.00903197
Sulcia	SUL_EF_PRPP	Export 5-Phospho-alpha-D-ribose 1-diphosphate	Transport	0	0.0322672	0.0322672	0	∞
Sulcia	SUL_EF_SUCC	Export Succinate	Transport	0.188403	0.509454	0.321051	0.34395	93.3425
Sulcia	SUL_EF_XU5P-D	Export D-Xylulose 5-phosphate	Transport	0.0362301	0.196674	0.160444	0.0362303	442.845
Sulcia	SUL_EF_FUM	Export Fumarate	Transport	0.0395246	0.0395327	8.08925e-06	0.0395303	0.0204634
Sulcia	SUL_EF_13DPG	Export 3-Phospho-D-glyceroyl phosphate	Transport	0.243668	4.37829	4.13462	1.57892	261.864
Sulcia	SUL_EF_DHAP	Export Dihydroxyacetone phosphate	Transport	0.279898	4.41452	4.13462	1.61515	255.99
Sulcia	SUL_EF_AC	Export Acetate	Transport	0	5.3926e-06	5.3926e-06	0	∞
Sulcia	SUL_EF_PANT-R	Export (R)-Pantoate	Transport	5.55765e-06	5.5577e-06	5.2254e-11	5.55769e-06	0.000940211
Sulcia	SUL_EF_FAD	Export FAD	Transport	0	1.50011e-06	1.50011e-06	0	∞
Sulcia	SUL_EF_AMP	Export AMP	Transport	0.0395146	0.0717892	0.0322747	0.0395203	81.666
Sulcia	SUL_EF_DAD-5	Export 5'-Deoxyadenosine	Transport	1e-06	1.00008e-06	7.52065e-11	1e-06	0.00752065
Sulcia	SUL_EF_PPI	Export PPI	Transport	0.0468266	0.0468347	8.08909e-06	0.0468323	0.0172725
Sodalis	SOD_AMPTASEPG	aminopeptidase (pro-gly)	Proline Biosynthesis	0	0	0	0	0
Sodalis	SOD_G5SD2	Glutamate 5 semialdehyde dehydrogenase	Proline Metabolism	0.00154152	0.00154159	7.38814e-08	0.00154152	0.00479276
Sodalis	SOD_P5CD	1-pyrroline-5-carboxylate dehydrogenase	Proline Metabolism	0	0	0	0	0
Sodalis	SOD_GSC	Glutamate semialdehyde conversion	Proline Metabolism	0.00154152	0.00154159	7.38814e-08	0.00154152	0.00479276
Sodalis	SOD_P5CR	pyrroline-5-carboxylate reductase	Proline Biosynthesis	0.00154152	0.00154159	7.38814e-08	0.00154152	0.00479276
Sodalis	SOD_ALATA_L	L-alanine transaminase	Alanine Biosynthesis II	0.0117513	0.011758	6.74084e-06	0.0117526	0.0573561
Sodalis	SOD_VPAMTr	Valine-pyruvate aminotransferase	Alanine Biosynthesis I	5.55765e-06	5.5577e-06	5.2254e-11	5.55769e-06	0.000940211
Sodalis	SOD_ALAR	alanine racemase	Alanine Biosynthesis I	0.005244	0.00524939	5.39257e-06	0.005244	0.102833
Sodalis	SOD_DAAD	D-Amino acid dehydrogenase	Alanine Degradation	0	5.3926e-06	5.3926e-06	0	∞
Sodalis	SOD_ASNS1	asparagine synthase (glutamine-hydrolysing)	Asparagine Biosynthesis	0.00272389	0.00272402	1.3055e-07	0.00272389	0.00479276
Sodalis	SOD_CBPS	carbamoyl-phosphate synthase (glutamine-hydrolysing)	Arginine Biosynthesis I	0.00527631	0.0052817	5.3926e-06	0.00527631	0.102204
Sodalis	SOD_ACGS	N-acetylglutamate synthase	Arginine Biosynthesis I	0.00215949	0.00216488	5.39258e-06	0.00215949	0.249716
Sodalis	SOD_ACGK	acetylglutamate kinase	Arginine Biosynthesis I	0.00215949	0.00216488	5.39258e-06	0.00215949	0.249716
Sodalis	SOD_AGPR	N-acetyl-g-glutamyl-phosphate reductase	Arginine Biosynthesis I	0.00215949	0.00216488	5.39258e-06	0.00215949	0.249716
Sodalis	SOD_ACOTA	acetylornithine transaminase	Arginine Biosynthesis I	0.00215949	0.00216488	5.39258e-06	0.00215949	0.249716
Sodalis	SOD_ACODA	acetylornithine deacetylase	Arginine Biosynthesis I	0.00215949	0.00216488	5.39258e-06	0.00215949	0.249716
Sodalis	SOD_OCBT	ornithine carbamoyltransferase	Arginine Biosynthesis I	0.00215949	0.00216488	5.39258e-06	0.00215949	0.249716
Sodalis	SOD_ARGSS	argininosuccinate synthase	Arginine Biosynthesis I	0.00215949	0.00216488	5.39258e-06	0.00215949	0.249716
Sodalis	SOD_ARGSL	argininosuccinate lyase	Arginine Biosynthesis I	0.00215949	0.00216488	5.39258e-06	0.00215949	0.249716
Sodalis	SOD_ASPTA	aspartate transaminase	Glutamate Degradation	0.0730785	0.135512	0.0624335	0.087559	71.3045
Sodalis	SOD_ASPK	aspartate kinase	Lysine Biosynthesis I	0.0213469	0.0837804	0.0624335	0.0358271	174.263
Sodalis	SOD_ASAD	aspartate-semialdehyde dehydrogenase	Lysine Biosynthesis I	0.0213469	0.0837804	0.0624335	0.0358271	174.263
Sodalis	SOD_DHDPS	dihydrodipicolinate synthase	Lysine Biosynthesis I	0.00770011	0.0432744	0.0355742	0.00770011	461.997
Sodalis	SOD_DHDPRy	dihydrodipicolinate reductase (NADPH)	Lysine Biosynthesis I	0.00770011	0.0432744	0.0355742	0.00770011	461.997
Sodalis	SOD_THDPS	tetrahydrodipicolinate succinylase	Lysine Biosynthesis I	0.00770011	0.0432744	0.0355742	0.00770011	461.997
Sodalis	SOD_SDPTA	succinyldiaminopimelate transaminase	Lysine Biosynthesis I	0.00770011	0.0432744	0.0355742	0.00770011	461.997
Sodalis	SOD_SDPDS	succinyl-diaminopimelate desuccinylase	Lysine Biosynthesis I	0.00770011	0.0432744	0.0355742	0.00770011	461.997
Sodalis	SOD_DAPE	diaminopimelate epimerase	Lysine Biosynthesis I	0.00770011	0.0432744	0.0355742	0.00770011	461.997
Sodalis	SOD_DAPDC	diaminopimelate decarboxylase	Lysine Biosynthesis I	0.00438811	0.0399624	0.0355742	0.00438811	810.696
Sodalis	SOD_HSDy	homoserine dehydrogenase (NADPH)	Threonine Biosynthesis	0.0136468	0.0405087	0.0268619	0.028127	95.5023
Sodalis	SOD_HSK	homoserine kinase	Threonine Biosynthesis	0.0025236	0.0293855	0.0268619	0.0170037	157.977
Sodalis	SOD_THRS	threonine synthase	Threonine Biosynthesis	0.0025236	0.0293855	0.0268619	0.0170037	157.977
Sodalis	SOD_THRAi	Threonine aldolase	Threonine Metabolism	0	5.3926e-06	5.3926e-06	0	∞
Sodalis	SOD_HSST	homoserine O-succinyltransferase	Methionine Biosynthesis	0.0111232	0.011124	7.70383e-07	0.0111233	0.00692586
Sodalis	SOD_SHSL1	O-succinylhomoserine lyase (L-cysteine)	Methionine Biosynthesis	0.0111232	0.011124	7.70383e-07	0.0111233	0.00692586
Sodalis	SOD_CYSTL	cystathionine b-lyase	Methionine Biosynthesis	0.0111232	0.011124	7.70383e-07	0.0111233	0.00692586
Sodalis	SOD_METS	methionine synthase	Methionine Biosynthesis	0.0111286	0.0111294	7.70371e-07	0.0111287	0.00692241
Sodalis	SOD_METSOXR2	L-methionine-R-sulfoxide reductase	Methionine Metabolism	0	0	0	0	0
Sodalis	SOD_SADT2	Sulfate adenyltransferase	Sulfate Assimilation	0.0114571	0.0114584	1.34814e-06	0.0114572	0.0117668
Sodalis	SOD_ADSK	adenylyl-sulfate kinase	Sulfate Assimilation	0.0114571	0.0114584	1.34814e-06	0.0114572	0.0117668
Sodalis	SOD_PAPSR	phosphoadenylyl-sulfate reductase (thioredoxin)	Sulfate Assimilation	0.0114571	0.0114584	1.34814e-06	0.0114572	0.0117668
Sodalis	SOD_SULRi	sulfite reductase (NADPH2)	Sulfate Assimilation	0.0114571	0.0114584	1.34814e-06	0.0114572	0.0117668
Sodalis	SOD_PGCD	phosphoglycerate dehydrogenase	Serine Biosynthesis	0.0748114	0.0748168	5.39339e-06	0.0748118	0.00720927
Sodalis	SOD_PSERT	phosphoserine transaminase	Serine Biosynthesis	0.0748114	0.0748168	5.39339e-06	0.0748118	0.00720927
Sodalis	SOD_PSP_L	phosphoserine phosphatase (L-serine)	Serine Biosynthesis	0.0748114	0.0748168	5.39339e-06	0.0748118	0.00720927
Sodalis	SOD_SERAT	serine O-acetyltransferase	Cysteine Biosynthesis	0.0114571	0.0114584	1.34814e-06	0.0114572	0.0117668
Sodalis	SOD_CYSS	cysteine synthase	Cysteine Biosynthesis	0.0114571	0.0114584	1.34814e-06	0.0114572	0.0117668
Sodalis	SOD_AMPTASECG	alanyl aminopeptidase (cys-gly)	Cysteine Metabolism	0	0	0	0	0
Sodalis	SOD_PRPPS	phosphoribosylpyrophosphate synthetase	Histidine Biosynthesis	0.0358215	0.792095	0.756274	0.245227	308.398
Sodalis	SOD_ATPPRT	ATP phosphoribosyltransferase	Histidine Biosynthesis	0.0117847	0.0117865	1.7978e-06	0.0117848	0.0152552
Sodalis	SOD_PRATPP	phosphoribosyl-ATP pyrophosphatase	Histidine Biosynthesis	0.0117847	0.0117865	1.7978e-06	0.0117848	0.0152552
Sodalis	SOD_PRAMPC	phosphoribosyl-AMP cyclohydrolase	Histidine Biosynthesis	0.0117847	0.0117865	1.7978e-06	0.0117848	0.0152552
Sodalis	SOD_PRMICI	1-(5-phosphoribosyl)-5-[(5-phosphoribosylamino)methylideneamino)imidazole-4-carboxamide isomerase	Histidine Biosynthesis	0.0117847	0.0117865	1.7978e-06	0.0117848	0.0152552
Sodalis	SOD_IG3PS	Imidazole-glycerol-3-phosphate synthase	Histidine Biosynthesis	0.0117847	0.0117865	1.7978e-06	0.0117848	0.0152552
Sodalis	SOD_IGPDH	imidazoleglycerol-phosphate dehydratase	Histidine Biosynthesis	0.0117847	0.0117865	1.7978e-06	0.0117848	0.0152552
Sodalis	SOD_HSTPT	histidinol-phosphate transaminase	Histidine Biosynthesis	0.0117847	0.0117865	1.7978e-06	0.0117848	0.0152552
Sodalis	SOD_HISTP	histidinol-phosphatase	Histidine Biosynthesis	0.0117847	0.0117865	1.7978e-06	0.0117848	0.0152552
Sodalis	SOD_HISTD	histidinol dehydrogenase	Histidine Biosynthesis	0.0117847	0.0117865	1.7978e-06	0.0117848	0.0152552
Sodalis	SOD_AHCYSNS	S-adenosylhomocysteine nucleosidase	Autoinducer AI-2 Biosynthesis I	4.8383e-06	5.37772e-06	5.39422e-07	5.37769e-06	10.0307
Sodalis	SOD_RHCCE	S-ribosylhomocysteine cleavage enzyme	Autoinducer AI-2 Biosynthesis I	4.8383e-06	5.37772e-06	5.39422e-07	5.37769e-06	10.0307
Sodalis	SOD_METAT	methionine adenosyltransferase	S-Adenosyl-L-Methionine Cycle I	1.95106e-05	2.08589e-05	1.34831e-06	1.95107e-05	6.91062
Sodalis	SOD_DDPA	3-deoxy-D-arabino-heptulosonate 7-phosphate synthetase	Chorismate Biosynthesis	0.00520811	0.00521351	5.3926e-06	0.00520816	0.103541
Sodalis	SOD_DHQS	3-dehydroquinate synthase	Chorismate Biosynthesis	0.00520811	0.00521351	5.3926e-06	0.00520816	0.103541
Sodalis	SOD_DHQTi	3-dehydroquinate dehydratase, irreversible	Chorismate Biosynthesis	0.00520811	0.00521351	5.3926e-06	0.00520816	0.103541
Sodalis	SOD_SHK3Dr	shikimate dehydrogenase	Chorismate Biosynthesis	0.00520811	0.00521351	5.3926e-06	0.00520816	0.103541
Sodalis	SOD_SHKK	shikimate kinase	Chorismate Biosynthesis	0.00520811	0.00521351	5.3926e-06	0.00520816	0.103541
Sodalis	SOD_PSCVT	3-phosphoshikimate 1-carboxyvinyltransferase	Chorismate Biosynthesis	0.00520811	0.00521351	5.3926e-06	0.00520816	0.103541
Sodalis	SOD_CHORS	chorismate synthase	Chorismate Biosynthesis	0.00520811	0.00521351	5.3926e-06	0.00520816	0.103541
Sodalis	SOD_ANS	anthranilate synthase	Tryptophan Biosynthesis	0.00520374	0.00520913	5.39258e-06	0.00520378	0.103628
Sodalis	SOD_ANPRT	anthranilate phosphoribosyltransferase	Tryptophan Biosynthesis	0.00520374	0.00520913	5.39258e-06	0.00520378	0.103628
Sodalis	SOD_PRAIi	phosphoribosylanthranilate isomerase (irreversible)	Tryptophan Biosynthesis	0.00520374	0.00520913	5.39258e-06	0.00520378	0.103628
Sodalis	SOD_IGPS	indole-3-glycerol-phosphate synthase	Tryptophan Biosynthesis	0.00520374	0.00520913	5.39258e-06	0.00520378	0.103628
Sodalis	SOD_TRPS3	tryptophan synthase (indoleglycerol phosphate)	Tryptophan Biosynthesis	0	0.00520913	0.00520913	0	∞
Sodalis	SOD_TRPS1	tryptophan synthase (indoleglycerol phosphate)	Tryptophan Biosynthesis	0	0.00520913	0.00520913	0.00520378	100.103
Sodalis	SOD_TRPS2	tryptophan synthase (indole)	Tryptophan Biosynthesis	0	0.00520913	0.00520913	0	∞
Sodalis	SOD_ADCS	4-amino-4-deoxychorismate synthase	4-Aminobenzoate Biosynthesis	4.37765e-06	4.37769e-06	3.6367e-11	4.37769e-06	0.000830734
Sodalis	SOD_ADCL	4-aminobenzoate synthase	4-Aminobenzoate Biosynthesis	4.37765e-06	4.37769e-06	3.6367e-11	4.37769e-06	0.000830734
Sodalis	SOD_GTPCI	GTP cyclohydrolase I	Tetrahydrofolate Biosynthesis	4.37765e-06	4.37769e-06	3.6367e-11	4.37769e-06	0.000830734
Sodalis	SOD_DNTPPA	Dihydroneopterin triphosphate pyrophosphatase	Tetrahydrofolate Biosynthesis	4.37765e-06	4.37769e-06	3.6367e-11	4.37769e-06	0.000830734
Sodalis	SOD_DNMPPA	Dihydroneopterin monophosphate dephosphorylase	Tetrahydrofolate Biosynthesis	4.37765e-06	4.37769e-06	3.6367e-11	4.37769e-06	0.000830734
Sodalis	SOD_DHNPA	dihydroneopterin aldolase	Tetrahydrofolate Biosynthesis	4.37765e-06	4.37769e-06	3.6367e-11	4.37769e-06	0.000830734
Sodalis	SOD_HPPK2	6-hydroxymethyl-dihydropterin pyrophosphokinase	Tetrahydrofolate Biosynthesis	4.37765e-06	4.37769e-06	3.6367e-11	4.37769e-06	0.000830734
Sodalis	SOD_DHPS2	dihydropteroate synthase	Tetrahydrofolate Biosynthesis	4.37765e-06	4.37769e-06	3.6367e-11	4.37769e-06	0.000830734
Sodalis	SOD_DHFS	dihydrofolate synthase	Tetrahydrofolate Biosynthesis	4.37765e-06	4.37769e-06	3.6367e-11	4.37769e-06	0.000830734
Sodalis	SOD_DHFR	dihydrofolate reductase	Tetrahydrofolate Biosynthesis	0.000248318	0.000248329	1.17154e-08	0.000248318	0.00471792
Sodalis	SOD_GHMT2r	glycine hydroxymethyltransferase, reversible	N10-Formyl-Tetrahydrofolate Biosynthesis	0.0545943	0.054597	2.69631e-06	0.0545946	0.00493878
Sodalis	SOD_MTHFD	methylenetetrahydrofolate dehydrogenase (NADP)	N10-Formyl-Tetrahydrofolate Biosynthesis	0.0432162	0.0432189	2.69631e-06	0.0432165	0.00623907
Sodalis	SOD_MTHFR2	5,10-methylenetetrahydrofolate reductase (NADH)	N10-Formyl-Tetrahydrofolate Biosynthesis	0.0111286	0.0111294	7.70371e-07	0.0111287	0.00692241
Sodalis	SOD_THFAT	Tetrahydrofolate aminomethyltransferase	N10-Formyl-Tetrahydrofolate Biosynthesis	0	0	0	0	0
Sodalis	SOD_FOMETRi	Aminomethyltransferase	N10-Formyl-Tetrahydrofolate Biosynthesis	0	0	0	0	0
Sodalis	SOD_MTHFC	methenyltetrahydrofolate cyclohydrolase	N10-Formyl-Tetrahydrofolate Biosynthesis	0.0432162	0.0432189	2.69631e-06	0.0432165	0.00623907
Sodalis	SOD_GTPCII2	GTP cyclohydrolase II (25drapp)	Flavin Biosynthesis I	2.22329e-05	2.22335e-05	5.08033e-10	2.22331e-05	0.00228503
Sodalis	SOD_DHPPDA2	diaminohydroxyphosphoribosylaminopryrimidine deaminase (25drapp)	Flavin Biosynthesis I	2.22329e-05	2.22335e-05	5.08033e-10	2.22331e-05	0.00228503
Sodalis	SOD_APRAUR	5-amino-6-(5-phosphoribosylamino)uracil reductase	Flavin Biosynthesis I	2.22329e-05	2.22335e-05	5.08033e-10	2.22331e-05	0.00228503
Sodalis	SOD_PMDPHT	pyrimidine phosphatase	Flavin Biosynthesis I	2.22329e-05	2.22335e-05	5.08033e-10	2.22331e-05	0.00228503
Sodalis	SOD_DB4PS	3,4-Dihydroxy-2-butanone-4-phosphate synthase	Flavin Biosynthesis I	4.44659e-05	4.44669e-05	1.01607e-09	4.44661e-05	0.00228503
Sodalis	SOD_RBFSb	6,7-dimethyl-8-ribityllumazine synthase	Flavin Biosynthesis I	4.44659e-05	4.44669e-05	1.01607e-09	4.44661e-05	0.00228503
Sodalis	SOD_RBFSa	riboflavin synthase	Flavin Biosynthesis I	2.22329e-05	2.22335e-05	5.08033e-10	2.22331e-05	0.00228503
Sodalis	SOD_RBFK	riboflavin kinase	Flavin Biosynthesis I	6e-07	6.00029e-07	2.87566e-11	6e-07	0.00479276
Sodalis	SOD_FMNAT	FMN adenylyltransferase	Flavin Biosynthesis I	1e-07	1.00005e-07	4.79183e-12	1e-07	0.00479183
Sodalis	SOD_FLVR	flavin reductase	Flavin Reduction	0	0	0	0	0
Sodalis	SOD_FMNRx2	FMN reductase	Flavin Reduction	5e-07	5.00024e-07	2.39638e-11	5e-07	0.00479276
Sodalis	SOD_FADRx2	FAD reductase	Flavin Reduction	-4.8926e-06	1.84814e-06	6.74073e-06	5e-07	1348.15
Sodalis	SOD_NAMNPP	nicotinic acid mononucleotide pyrophosphorylase	NAD salvage pathway I	0	0	0	0	0
Sodalis	SOD_NNAT	nicotinate-nucleotide adenylyltransferase	NAD Salvage Pathway I	2.73e-05	2.73013e-05	1.30842e-09	2.73e-05	0.00479276
Sodalis	SOD_NADS1	NAD synthase (nh3)	NAD Salvage Pathway I	2.73e-05	2.73013e-05	1.30842e-09	2.73e-05	0.00479276
Sodalis	SOD_NADDP	NAD diphosphatase	NAD Salvage Pathway I	0	0.700643	0.700643	0	∞
Sodalis	SOD_NMNAT	nicotinamide-nucleotide adenylyltransferase	NAD Salvage Pathway III	0	0.700643	0.700643	0	∞
Sodalis	SOD_NADK	NAD kinase	NAD Phosphorylation	5.3e-06	5.30025e-06	2.54016e-10	5.3e-06	0.00479276
Sodalis	SOD_MALCOAMT	Malonyl-CoA methyltransferase	Biotin biosynthesis I	4.37764e-06	4.37769e-06	4.906e-11	4.37769e-06	0.00112068
Sodalis	SOD_OGMEACPS	3-Oxo-glutaryl-[ACP] methyl ester synthase	Biotin biosynthesis I	4.37764e-06	4.37769e-06	4.906e-11	4.37769e-06	0.00112068
Sodalis	SOD_OGMEACPR	3-Oxo-glutaryl-[ACP] methyl ester reductase	Biotin biosynthesis I	4.37764e-06	4.37769e-06	4.906e-11	4.37769e-06	0.00112068
Sodalis	SOD_OGMEACPD	3-Oxo-glutaryl-[ACP] methyl ester dehydratase	Biotin biosynthesis I	4.37764e-06	4.37769e-06	4.906e-11	4.37769e-06	0.00112068
Sodalis	SOD_EGMEACPR	Enoylglutaryl-[ACP] methyl ester reductase	Biotin biosynthesis I	4.37764e-06	4.37769e-06	4.906e-11	4.37769e-06	0.00112068
Sodalis	SOD_OPMEACPS	3-Oxo-pimeloyl-[ACP] methyl ester synthase	Biotin biosynthesis I	4.37764e-06	4.37769e-06	4.906e-11	4.37769e-06	0.00112068
Sodalis	SOD_OPMEACPR	3-Oxo-pimeloyl-[ACP] methyl ester reductase	Biotin biosynthesis I	4.37764e-06	4.37769e-06	4.906e-11	4.37769e-06	0.00112068
Sodalis	SOD_OPMEACPD	3-Oxo-pimeloyl-[ACP] methyl ester dehydratase	Biotin biosynthesis I	4.37764e-06	4.37769e-06	4.906e-11	4.37769e-06	0.00112068
Sodalis	SOD_EPMEACPR	Enoylpimeloyl-[ACP] methyl ester reductase	Biotin biosynthesis I	4.37764e-06	4.37769e-06	4.906e-11	4.37769e-06	0.00112068
Sodalis	SOD_PMEACPE	Pimeloyl-[ACP] methyl ester esterase	Biotin biosynthesis I	4.37764e-06	4.37769e-06	4.906e-11	4.37769e-06	0.00112068
Sodalis	SOD_AOXSr2	8-amino-7-oxononanoate synthase	Biotin biosynthesis I	4.37764e-06	4.37769e-06	4.906e-11	4.37769e-06	0.00112068
Sodalis	SOD_AMAOTr	adenosylmethionine-8-amino-7-oxononanoate transaminase	Biotin biosynthesis I	4.37764e-06	4.37769e-06	4.906e-11	4.37769e-06	0.00112068
Sodalis	SOD_DBTS	dethiobiotin synthase	Biotin biosynthesis I	4.37764e-06	4.37769e-06	4.906e-11	4.37769e-06	0.00112068
Sodalis	SOD_BTS5	Biotin synthase	Biotin biosynthesis I	4.37764e-06	4.37769e-06	4.906e-11	4.37769e-06	0.00112068
Sodalis	SOD_MOHMT	3-methyl-2-oxobutanoate hydroxymethyltransferase	Pantothenate Biosynthesis I	5.55765e-06	5.5577e-06	5.2254e-11	5.55769e-06	0.000940211
Sodalis	SOD_PANTS	pantothenate synthase	Pantothenate Biosynthesis I	5.55765e-06	5.5577e-06	5.2254e-11	5.55769e-06	0.000940211
Sodalis	SOD_PNTK	pantothenate kinase	Phosphopantothenate Biosynthesis I	0	5.5577e-06	5.5577e-06	0	∞
Sodalis	SOD_PTPATi	pantetheine-phosphate adenylyltransferase	Coenzyme A Biosynthesis I	1.09e-06	1.09005e-06	5.22412e-11	1.09e-06	0.00479277
Sodalis	SOD_DPCOAK	dephospho-CoA kinase	Coenzyme A Biosynthesis I	1.09e-06	1.09005e-06	5.22412e-11	1.09e-06	0.00479277
Sodalis	SOD_GLUTRS	Glutamyl-tRNA synthetase	Heme Biosynthesis	8e-06	8.00038e-06	3.83496e-10	8e-06	0.0047937
Sodalis	SOD_GLUTRR	glutamyl-tRNA reductase	Heme Biosynthesis	8e-06	8.00038e-06	3.83496e-10	8e-06	0.0047937
Sodalis	SOD_G1SAT	glutamate-1-semialdehyde aminotransferase	Heme Biosynthesis	8e-06	8.00038e-06	3.83496e-10	8e-06	0.0047937
Sodalis	SOD_PPBNGS	porphobilinogen synthase	Heme Biosynthesis	4e-06	4.00019e-06	1.91748e-10	4e-06	0.0047937
Sodalis	SOD_HMBS	hydroxymethylbilane synthase	Heme Biosynthesis	1e-06	1.00005e-06	4.7937e-11	1e-06	0.0047937
Sodalis	SOD_UPP3S	uroporphyrinogen-III synthase	Heme Biosynthesis	1e-06	1.00005e-06	4.7937e-11	1e-06	0.0047937
Sodalis	SOD_UPPDC1	uroporphyrinogen decarboxylase (uroporphyrinogen III)	Heme Biosynthesis	5e-07	5.00024e-07	2.39621e-11	5e-07	0.00479242
Sodalis	SOD_CPPPGO	coproporphyrinogen oxidase (O2 required)	Heme Biosynthesis	5e-07	5.00024e-07	2.39621e-11	5e-07	0.00479242
Sodalis	SOD_PPPGO	protoporphyrinogen oxidase (aerobic)	Heme Biosynthesis	0	5.00024e-07	5.00024e-07	5e-07	100.005
Sodalis	SOD_PPPGO3	protoporphyrinogen oxidase (anaerobic)	Heme Biosynthesis	0	5.00024e-07	5.00024e-07	0	∞
Sodalis	SOD_FCLT	Ferrochelatase	Heme Biosynthesis	5e-07	5.00024e-07	2.39638e-11	5e-07	0.00479276
Sodalis	SOD_HEMEOS	Heme O synthase	Heme Biosynthesis	5e-07	5.00024e-07	2.39638e-11	5e-07	0.00479276
Sodalis	SOD_UPP3MT	uroporphyrinogen methyltransferase	Siroheme Biosynthesis	5e-07	5.00024e-07	2.39638e-11	5e-07	0.00479276
Sodalis	SOD_SHCHD2	sirohydrochlorin dehydrogenase (NAD)	Siroheme Biosynthesis	5e-07	5.00024e-07	2.39638e-11	5e-07	0.00479276
Sodalis	SOD_SHCHF	sirohydrochlorin ferrochelatase	Siroheme Biosynthesis	5e-07	5.00024e-07	2.39638e-11	5e-07	0.00479276
Sodalis	SOD_CHRPL	Chorismate pyruvate lyase	4-Hydroxybenzoate Biosynthesis II	0	0	0	0	0
Sodalis	SOD_OCTDPS	Octaprenyl pyrophosphate synthase	Ubiquinol-8 Biosynthesis	0	0	0	0	0
Sodalis	SOD_HBZOPT	Hydroxybenzoate octaprenyltransferase	Ubiquinol-8 Biosynthesis	0	0	0	0	0
Sodalis	SOD_OPHBDC	Octaprenyl-hydroxybenzoate decarboxylase	Ubiquinol-8 Biosynthesis	0	0	0	0	0
Sodalis	SOD_OPHHX	2-Octaprenylphenol hydroxylase	Ubiquinol-8 Biosynthesis	0	0	0	0	0
Sodalis	SOD_OHPHM	2-octaprenyl-6-hydroxyphenol methylase	Ubiquinol-8 Biosynthesis	0	0	0	0	0
Sodalis	SOD_OMPHHX	2-octaprenyl-6-methoxyphenol hydroxylase	Ubiquinol-8 Biosynthesis	0	0	0	0	0
Sodalis	SOD_OMBZLM	2-Octaprenyl-6-methoxy-benzoquinol methylase	Ubiquinol-8 Biosynthesis	0	0	0	0	0
Sodalis	SOD_OMMBLHX	2-Octaprenyl-3-methyl-6-methoxy-1,4-benzoquinol hydroxylase	Ubiquinol-8 Biosynthesis	0	0	0	0	0
Sodalis	SOD_DMQMT	3-Dimethylubiquinonol 3-methyltransferase	Ubiquinol-8 Biosynthesis	0	0	0	0	0
Sodalis	SOD_E4PD	Erythrose 4-phosphate dehydrogenase	Cofactor and Prosthetic Group Biosynthesis	4.37765e-06	4.37769e-06	3.63908e-11	4.37769e-06	0.00083128
Sodalis	SOD_PERD	Erythronate 4-phosphate (4per) dehydrogenase	Pyridoxal 5'-Phosphate Biosynthesis I	4.37765e-06	4.37769e-06	3.63908e-11	4.37769e-06	0.00083128
Sodalis	SOD_OHPBAT	O-Phospho-4-hydroxy-L-threonine:2-oxoglutarate aminotransferase	Pyridoxal 5'-Phosphate Biosynthesis I	4.37765e-06	4.37769e-06	3.63908e-11	4.37769e-06	0.00083128
Sodalis	SOD_PDX5PS	Pyridoxine 5'-phosphate synthase	Pyridoxal 5'-Phosphate Biosynthesis I	4.37765e-06	4.37769e-06	3.63908e-11	4.37769e-06	0.00083128
Sodalis	SOD_PDX5POi	pyridoxine 5'-phosphate oxidase	Pyridoxal 5'-Phosphate Biosynthesis I	4.37765e-06	4.37769e-06	3.63908e-11	4.37769e-06	0.00083128
Sodalis	SOD_PYAM5PO	pyridoxamine 5'-phosphate oxidase	Pyridoxal 5'-Phosphate Salvage I	0	5.39339e-06	5.39339e-06	0	∞
Sodalis	SOD_PYDXPP	Pyridoxal 5-phosphate phosphatase	Cofactor and Prosthetic Group Biosynthesis	0	0	0	0	0
Sodalis	SOD_HMPK1	hydroxymethylpyrimidine kinase (ATP)	Hydroxymethylpyrimidine Salvage	0	0	0	0	0
Sodalis	SOD_AMPMS2	4-amino-2-methyl-5-phosphomethylpyrimidine synthetase	Thiamine Diphosphate Biosynthesis I	4.87765e-06	4.87769e-06	3.76013e-11	4.87769e-06	0.000770884
Sodalis	SOD_PMPK	phosphomethylpyrimidine kinase	Thiamine Diphosphate Biosynthesis I	4.87765e-06	4.87769e-06	3.76013e-11	4.87769e-06	0.000770884
Sodalis	SOD_ICYSDS	ISC Cysteine desulfuration	Thiamine Diphosphate Biosynthesis I	4.87765e-06	4.87769e-06	3.76013e-11	4.87769e-06	0.000770884
Sodalis	SOD_TYRL	tyrosine lyase	Thiamine Diphosphate Biosynthesis I	4.87765e-06	4.87769e-06	3.76013e-11	4.87769e-06	0.000770884
Sodalis	SOD_THZPSN3	thiazole phosphate synthesis	Thiamine Diphosphate Biosynthesis I	4.87765e-06	4.87769e-06	3.76013e-11	4.87769e-06	0.000770884
Sodalis	SOD_TMPPP	thiamine-phosphate diphosphorylase	Thiamine Diphosphate Biosynthesis I	4.87765e-06	4.87769e-06	3.76013e-11	4.87769e-06	0.000770884
Sodalis	SOD_TMPK	thiamine-phosphate kinase	Thiamine Diphosphate Biosynthesis I	4.87765e-06	4.87769e-06	3.76013e-11	4.87769e-06	0.000770884
Sodalis	SOD_HETZK	hydroxyethylthiazole kinase	Thiamine Salvage II	0	0	0	0	0
Sodalis	SOD_GLUCYS	gamma-glutamylcysteine synthetase	Glutathione Biosynthesis	5e-07	5.00024e-07	2.39638e-11	5e-07	0.00479276
Sodalis	SOD_GTHS	glutathione synthetase	Glutathione Biosynthesis	5e-07	5.00024e-07	2.39638e-11	5e-07	0.00479276
Sodalis	SOD_GRXR	glutaredoxin reductase	Glutathione-Glutaredoxin Redox Reactions	0	0	0	0	0
Sodalis	SOD_S2FE2SR	SUF [2Fe-2S] regeneration	Cofactor and Prosthetic Group Biosynthesis	4.37764e-06	4.37769e-06	4.906e-11	4.37769e-06	0.00112068
Sodalis	SOD_S2FE2ST	SUF [2Fe-2S] Transfer	Cofactor and Prosthetic Group Biosynthesis	4.20356e-06	4.8777e-06	6.74136e-07	4.87769e-06	13.8208
Sodalis	SOD_S2FE2SS2	SUF [2Fe-2S] Synthesis II	Cofactor and Prosthetic Group Biosynthesis	0	6.74066e-07	6.74066e-07	0	∞
Sodalis	SOD_S2FE2SS	SUF [2Fe-2S] Synthesis	Cofactor and Prosthetic Group Biosynthesis	5e-07	5.00024e-07	2.3963e-11	5e-07	0.00479259
Sodalis	SOD_S4FE4SR	SUF [4Fe-4S] Reduction	Cofactor and Prosthetic Group Biosynthesis	0	6.74066e-07	6.74066e-07	0	∞
Sodalis	SOD_S4FE4ST	SUF [4Fe-4S] Transfer	Cofactor and Prosthetic Group Biosynthesis	0	6.74066e-07	6.74066e-07	0	∞
Sodalis	SOD_SCYSDS	SUF Cysteine desulfuration	Cofactor and Prosthetic Group Biosynthesis	5.37764e-06	6.72579e-06	1.34815e-06	5.37769e-06	25.0694
Sodalis	SOD_ADMDC	adenosylmethionine decarboxylase	Spermidine Biosynthesis	5e-07	5.00024e-07	2.39638e-11	5e-07	0.00479276
Sodalis	SOD_SPMS	spermidine synthase	Spermidine Biosynthesis	5e-07	5.00024e-07	2.39638e-11	5e-07	0.00479276
Sodalis	SOD_MTAN	methylthioadenosine nucleosidase	S-Methyl-5'-Thioadenosine Degradation	5e-07	5.00024e-07	2.39638e-11	5e-07	0.00479276
Sodalis	SOD_5DOAN	5'-deoxyadenosine nuclosidase	Cofactor and Prosthetic Group Biosynthesis	9.25529e-06	1.06036e-05	1.34827e-06	9.25537e-06	14.5674
Sodalis	SOD_ALATA_D2	D-alanine transaminase	Cofactor and Prosthetic Group Biosynthesis	0	5.39339e-06	5.39339e-06	0	∞
Sodalis	SOD_AMMQLT8	S-adenosylmethione:2-demthylmenaquinole methyltransferase (menaquinone 8)	Menaquinol-8 Biosynthesis	0	0	0	0	0
Sodalis	SOD_SUCBZS	O-succinylbenzoate-CoA synthase	1,4-Dihydroxy-2-Naphthoate Biosynthesis	0	0	0	0	0
Sodalis	SOD_SUCBZL	o-succinylbenzoate-CoA ligase	1,4-Dihydroxy-2-Naphthoate Biosynthesis	0	0	0	0	0
Sodalis	SOD_DHNCOAS	1,4-dihydroxy-2-napthoyl-CoA synthase	1,4-Dihydroxy-2-Naphthoate Biosynthesis	0	0	0	0	0
Sodalis	SOD_CPH4S	6-carboxy-5,6,7,8-tetrahydropterin synthase	PreQ0 biosynthesis	0	0	0	0	0
Sodalis	SOD_ACS	acetyl-CoA synthetase	Acetate Conversion to Acetyl-CoA	0.0136166	0.013622	5.39258e-06	0.0136167	0.0396029
Sodalis	SOD_HEX1	hexokinase (D-glucose:ATP)	Glucose and Glucose-1-Phosphate Degradation	0	0.170434	0.170434	0	∞
Sodalis	SOD_PGI	glucose-6-phosphate isomerase	Glycolysis/Gluconeogenesis	0	0.170434	0.170434	0	∞
Sodalis	SOD_PFK	phosphofructokinase	Glycolysis/Gluconeogenesis	0	1.4536	1.4536	0	∞
Sodalis	SOD_FBP	fructose-bisphosphatase	Glycolysis/Gluconeogenesis	0	1.40129	1.40129	0.006624	21154.7
Sodalis	SOD_FBA	fructose-bisphosphate aldolase	Glycolysis/Gluconeogenesis	-1.40129	0.16381	1.5651	-0.006624	23627.6
Sodalis	SOD_TPI	triose-phosphate isomerase	Glycolysis/Gluconeogenesis	-0.0084304	0.162004	0.170434	-0.00843	2021.76
Sodalis	SOD_GAPD	glyceraldehyde-3-phosphate dehydrogenase	Glycolysis/Gluconeogenesis	0.162579	0.328395	0.165816	0.196917	84.2059
Sodalis	SOD_PGK	phosphoglycerate kinase	Glycolysis/Gluconeogenesis	0.162579	0.328395	0.165816	0.196917	84.2059
Sodalis	SOD_PGM	phosphoglycerate mutase	Glycolysis/Gluconeogenesis	0.0877675	0.253584	0.165816	0.122105	135.798
Sodalis	SOD_ENO	enolase	Glycolysis/Gluconeogenesis	0.0877675	0.253584	0.165816	0.122105	135.798
Sodalis	SOD_PYK	pyruvate kinase	Glycolysis/Gluconeogenesis	0	0.239855	0.239855	0.108377	221.316
Sodalis	SOD_PDH	pyruvate dehydrogenase	Glycolysis/Gluconeogenesis	0.0707936	0.201141	0.130347	0.105234	123.864
Sodalis	SOD_CS	citrate synthase	Citric Acid Cycle	0.046612	0.176959	0.130347	0.0810524	160.818
Sodalis	SOD_ACONTa	aconitase (half-reaction A, Citrate hydro-lyase)	Citric Acid Cycle	0.046612	0.176959	0.130347	0.0810524	160.818
Sodalis	SOD_ACONTb	aconitase (half-reaction B, Isocitrate hydro-lyase)	Citric Acid Cycle	0.046612	0.176959	0.130347	0.0810524	160.818
Sodalis	SOD_ICDHyr	isocitrate dehydrogenase (NADP)	Citric Acid Cycle	0.046612	0.176959	0.130347	0.0810524	160.818
Sodalis	SOD_AKGDH	2-Oxogluterate dehydrogenase	Citric Acid Cycle	0.076735	0.269414	0.192679	0.125554	153.463
Sodalis	SOD_SUCOAS	succinyl-CoA synthetase (ADP-forming)	Citric Acid Cycle	0.0578097	0.215019	0.157209	0.10673	147.296
Sodalis	SOD_SUCDi	succinate dehydrogenase (irreversible)	Citric Acid Cycle	0.0767351	0.269415	0.19268	0.125554	153.464
Sodalis	SOD_FUM	fumarase	Citric Acid Cycle	0.119792	0.312471	0.192679	0.168611	114.274
Sodalis	SOD_MDH2	Malate dehydrogenase (ubiquinone 8 as acceptor)	Citric Acid Cycle	0.119792	0.312471	0.192679	0.168611	114.274
Sodalis	SOD_PGL	6-phosphogluconolactonase	Pentose Phosphate Pathway	0.0384874	0.379358	0.340871	0.247878	137.516
Sodalis	SOD_GND	phosphogluconate dehydrogenase	Pentose Phosphate Pathway	0.0384874	0.379358	0.340871	0.247878	137.516
Sodalis	SOD_RPI	ribose-5-phosphate isomerase	Pentose Phosphate Pathway	0.0384429	0.379313	0.340871	0.247833	137.54
Sodalis	SOD_TKT1	transketolase	Pentose Phosphate Pathway	0.00260625	0.00260894	2.6963e-06	0.00260627	0.103454
Sodalis	SOD_TALA	transaldolase	Pentose Phosphate Pathway	-1.45099	0.00260894	1.4536	0.00260627	55773.2
Sodalis	SOD_TKT2	transketolase	Pentose Phosphate Pathway	-0.00260894	-0.00260625	2.6963e-06	-0.00260627	0.103454
Sodalis	SOD_PFK_3	phosphofructokinase (s7p)	Sedoheptulose Bisphosphate Bypass	0	1.4536	1.4536	0	∞
Sodalis	SOD_FBA3	Sedoheptulose 1,7-bisphosphate D-glyceraldehyde-3-phosphate-lyase	Sedoheptulose Bisphosphate Bypass	0	1.4536	1.4536	0	∞
Sodalis	SOD_MAN6PI	mannose-6-phosphate isomerase	GDP-Mannose Biosynthesis	0	0	0	0	0
Sodalis	SOD_PMANM	phosphomannomutase	GDP-Mannose Biosynthesis	0	0	0	0	0
Sodalis	SOD_MAN1PT2	mannose-1-phosphate guanylyltransferase (GDP)	GDP-Mannose Biosynthesis	0	0	0	0	0
Sodalis	SOD_GMAND	GDP-D-mannose dehydratase	GDP-L-Fucose Biosynthesis I	0	0	0	0	0
Sodalis	SOD_ATPS4rpp	ATP synthase (four protons for one ATP) (periplasm)	Oxidative Phosphorylation	0.841626	2.10907	1.26744	1.15968	109.292
Sodalis	SOD_CYTBO3_4pp	cytochrome oxidase bo3 (ubiquinol-8: 4 protons) (periplasm)	Oxidative Phosphorylation	0.592513	1.47198	0.87947	0.813018	108.173
Sodalis	SOD_NADH16pp	NADH dehydrogenase (ubiquinone-8 & 3 protons) (periplasm)	Oxidative Phosphorylation	0.390654	0.886981	0.496327	0.515737	96.2365
Sodalis	SOD_TRDR	thioredoxin reductase (NADPH)	Oxidative Phosphorylation	0.0124507	0.35332	0.340869	0.221841	153.655
Sodalis	SOD_PPA	inorganic diphosphatase	Anaplerotic Reactions	0.111799	0.882846	0.771047	0.321449	239.866
Sodalis	SOD_PPA2	inorganic triphosphatase	Anaplerotic Reactions	0.016825	0.0363619	0.0195369	0.0168252	116.117
Sodalis	SOD_ASPCT	aspartate carbamoyltransferase	UMP Biosynthesis	0.00311682	0.00311697	1.49382e-07	0.00311682	0.00479276
Sodalis	SOD_DHORTS	dihydroorotase	UMP Biosynthesis	0.00311682	0.00311697	1.49382e-07	0.00311682	0.00479276
Sodalis	SOD_DHORD2	dihydoorotic acid dehydrogenase (quinone8)	UMP Biosynthesis	0.00311682	0.00311697	1.49382e-07	0.00311682	0.00479276
Sodalis	SOD_ORPT	orotate phosphoribosyltransferase	UMP Biosynthesis	0.00311682	0.00311697	1.49382e-07	0.00311682	0.00479276
Sodalis	SOD_OMPDC	orotidine-5'-phosphate decarboxylase	UMP Biosynthesis	0.00311682	0.00311697	1.49382e-07	0.00311682	0.00479276
Sodalis	SOD_UMPK	UMP kinase	UTP and CTP de novo biosynthesis	0.13142	0.93019	0.79877	0.146145	546.56
Sodalis	SOD_NDPK2	nucleoside-diphosphate kinase (ATP:UDP)	UTP and CTP de novo biosynthesis	0.134732	0.93338	0.798648	0.149213	535.24
Sodalis	SOD_CTPS2	CTP synthase (glutamine)	UTP and CTP de novo biosynthesis	0.126748	0.224759	0.0980104	0.141229	69.3983
Sodalis	SOD_GLUPRT	glutamine phosphoribosyldiphosphate amidotransferase	5-Aminoimidazole Ribonucleotide Biosynthesis I	0.0157163	0.0157176	1.34835e-06	0.0157163	0.00857929
Sodalis	SOD_PRAGS	phosphoribosylglycinamide synthase	5-Aminoimidazole Ribonucleotide Biosynthesis I	0.0157163	0.0157176	1.34835e-06	0.0157163	0.00857929
Sodalis	SOD_GARFT	phosphoribosylglycinamide formyltransferase	5-Aminoimidazole Ribonucleotide Biosynthesis I	0.0157163	0.0157176	1.34835e-06	0.0157163	0.00857929
Sodalis	SOD_PRFGS	phosphoribosylformylglycinamidine synthase	5-Aminoimidazole Ribonucleotide Biosynthesis I	0.0157163	0.0157176	1.34835e-06	0.0157163	0.00857929
Sodalis	SOD_PRAIS	phosphoribosylaminoimidazole synthase	5-Aminoimidazole Ribonucleotide Biosynthesis I	0.0157163	0.0157176	1.34835e-06	0.0157163	0.00857929
Sodalis	SOD_AIRC2	phosphoribosylaminoimidazole carboxylase	IMP Biosynthesis	0.0157114	0.0157127	1.34815e-06	0.0157115	0.0085807
Sodalis	SOD_AIRC3i	phosphoribosylaminoimidazole carboxylase (mutase rxn)	IMP Biosynthesis	0.0157114	0.0157127	1.34815e-06	0.0157115	0.0085807
Sodalis	SOD_PRASCSi	phosphoribosylaminoimidazolesuccinocarboxamide synthase	IMP Biosynthesis	0.0157114	0.0157127	1.34815e-06	0.0157115	0.0085807
Sodalis	SOD_ADSL2i	adenylosuccinate lyase	IMP Biosynthesis	0.0157114	0.0157127	1.34815e-06	0.0157115	0.0085807
Sodalis	SOD_AICART	phosphoribosylaminoimidazolecarboxamide formyltransferase	IMP Biosynthesis	0.0274961	0.0274979	1.79754e-06	0.0274963	0.00653738
Sodalis	SOD_IMPC	IMP cyclohydrolase	IMP Biosynthesis	0.0274961	0.0274979	1.79754e-06	0.0274963	0.00653738
Sodalis	SOD_IMPD	IMP dehydrogenase	Guanosine Nucleotides Biosynthesis II	0.00230949	0.0023096	1.09945e-07	0.00230949	0.00476057
Sodalis	SOD_GMPS2	GMP synthase	Guanosine Nucleotides Biosynthesis II	0.00230949	0.0023096	1.09945e-07	0.00230949	0.00476057
Sodalis	SOD_GK1	guanylate kinase (GMP:ATP)	Guanosine Nucleotides Biosynthesis II	0.00230949	0.758576	0.756266	0.00230949	32746
Sodalis	SOD_NDPK1	nucleoside-diphosphate kinase (ATP:GDP)	Guanosine Nucleotides Biosynthesis II	0	1.8561	1.8561	0.178417	1040.32
Sodalis	SOD_RNDR2	ribonucleoside-diphosphate reductase (GDP)	Guanosine Nucleotides Biosynthesis II	0.00025288	0.341365	0.341112	0.00025288	134891
Sodalis	SOD_NDPK5	nucleoside-diphosphate kinase (ATP:dGDP)	Guanosine Nucleotides Biosynthesis II	0.00025288	0.700895	0.700643	0.00025288	277065
Sodalis	SOD_ADSS	adenylosuccinate synthase	Adenosine Ribonucleotides Biosynthesis	0.0251866	0.0251884	1.79779e-06	0.0251868	0.00713785
Sodalis	SOD_ADSL1	adenylsuccinate lyase	Adenosine Ribonucleotides Biosynthesis	0.0251866	0.0251884	1.79779e-06	0.0251868	0.00713785
Sodalis	SOD_ADK1	adenylate kinase	Adenosine Ribonucleotides Biosynthesis	0	1.8561	1.8561	0.500668	370.725
Sodalis	SOD_DGK1	deoxyguanylate kinase (dGMP:ATP)	Adenosine Deoxyribonucleotides de novo Biosynthesis II	-0.341112	0.700643	1.04175	2.27374e-13	4.58168e+14
Sodalis	SOD_RNDR1	ribonucleoside-diphosphate reductase (ADP)	Adenosine Deoxyribonucleotides de novo Biosynthesis II	0.00024394	0.341356	0.341112	0.209634	162.718
Sodalis	SOD_NDPK8	nucleoside-diphosphate kinase (ATP:dADP)	Adenosine Deoxyribonucleotides de novo Biosynthesis II	0.00024394	0.700887	0.700643	0.00024394	287219
Sodalis	SOD_NTP5	nucleoside-triphosphatase (CTP)	Pyrimidine Deoxyribonucleotides de novo Biosynthesis-Superpathway	0	1.40129	1.40129	0	∞
Sodalis	SOD_RNDR3	ribonucleoside-diphosphate reductase (CDP)	Pyrimidine Deoxyribonucleotides de novo Biosynthesis-Superpathway	0.00025288	0.223499	0.223246	0.00025288	88281.3
Sodalis	SOD_NDPK7	nucleoside-diphosphate kinase (ATP:dCDP)	Pyrimidine Deoxyribonucleotides de novo Biosynthesis-Superpathway	0.00025288	0.701017	0.700765	0.00025288	277113
Sodalis	SOD_DCTPD	dCTP deaminase	Pyrimidine Deoxyribonucleotides de novo Biosynthesis-Superpathway	0	0.223246	0.223246	0	∞
Sodalis	SOD_RNDR4	ribonucleoside-diphosphate reductase (UDP)	Pyrimidine Deoxyribonucleotides de novo Biosynthesis-Superpathway	-2.2367e-13	0.341112	0.341112	0.00024394	139834
Sodalis	SOD_NDPK6	nucleoside-diphosphate kinase (ATP:dUDP)	Pyrimidine Deoxyribonucleotides de novo Biosynthesis-Superpathway	-2.27374e-13	0.341112	0.341112	0.00024394	139834
Sodalis	SOD_DUTPDP	dUTP diphosphatase	Pyrimidine Deoxyribonucleotides de novo Biosynthesis-Superpathway	0	0.341112	0.341112	0.00024394	139834
Sodalis	SOD_TMDS	thymidylate synthase	Pyrimidine Deoxyribonucleotides de novo Biosynthesis-Superpathway	0.00024394	0.000243952	1.16915e-08	0.00024394	0.00479276
Sodalis	SOD_DTMPK	dTMP kinase	Pyrimidine Deoxyribonucleotides de novo Biosynthesis-Superpathway	0.00024394	0.700887	0.700643	0.00024394	287219
Sodalis	SOD_NDPK4	nucleoside-diphosphate kinase (ATP:dTDP)	Pyrimidine Deoxyribonucleotides de novo Biosynthesis-Superpathway	0.00024394	0.700887	0.700643	0.00024394	287219
Sodalis	SOD_CYTK1	cytidylate kinase (CMP)	CMP phosphorylation	-0.222207	0.701682	0.923888	-0.138677	666.216
Sodalis	SOD_NDPK3	nucleoside-diphosphate kinase (ATP:CDP)	CMP phosphorylation	-0.22246	1.17883	1.40129	-0.13893	1008.63
Sodalis	SOD_CYTK2	cytidylate kinase (dCMP)	Pyrimidine Deoxyribonucleotide Phosphorylation	-0.223246	0.589022	0.812268	0	∞
Sodalis	SOD_NTD2	5'-nucleotidase (UMP)	Nucleotide Salvage Pathway	0	1.40129	1.40129	0	∞
Sodalis	SOD_NTD4	5'-nucleotidase (CMP)	Nucleotide Salvage Pathway	0	1.40129	1.40129	0.139716	1002.95
Sodalis	SOD_CYTD	cytidine deaminase	Pyrimidine Ribonucleosides Salvage I	0	0.223246	0.223246	0.139716	159.785
Sodalis	SOD_URIK2	uridine kinase (GTP:Uridine)	Pyrimidine Ribonucleosides Salvage I	0.124991	1.62428	1.49929	0.139716	1073.1
Sodalis	SOD_CYTDK2	cytidine kinase (GTP)	Pyrimidine Ribonucleosides Salvage I	0	1.40129	1.40129	0	∞
Sodalis	SOD_PYNP2r	pyrimidine-nucleoside phosphorylase (uracil)	Pyrimidine Ribonucleosides Salvage I	-0.340868	0.000243952	0.341112	0	∞
Sodalis	SOD_PPM	phosphopentomutase	Pyrimidine Ribonucleosides Salvage I	-0.340884	0.589137	0.930021	-2.27374e-13	4.09028e+14
Sodalis	SOD_NTD3	5'-nucleotidase (dCMP)	Nucleotide Salvage Pathway	0	0.223246	0.223246	0	∞
Sodalis	SOD_DCYTD	deoxycytidine deaminase	Pyrimidine Deoxyribonucleotide Salvage	0	0.223246	0.223246	0	∞
Sodalis	SOD_DURIK1	deoxyuridine kinase (ATP:Deoxyuridine)	Pyrimidine Deoxyribonucleotide Salvage	0	1.40153	1.40153	0	∞
Sodalis	SOD_DURIPP	deoxyuridine phosphorylase	Pyrimidine Deoxyribonucleotide Salvage	-0.000243952	0.340868	0.341112	0	∞
Sodalis	SOD_TMDPP	thymidine phosphorylase	Pyrimidine Deoxyribonucleotide Salvage	0	0	0	0	0
Sodalis	SOD_NTD5	5'-nucleotidase (dTMP)	Nucleotide Salvage Pathway	0	1.40129	1.40129	0	∞
Sodalis	SOD_TMDK1	thymidine kinase (ATP:thymidine)	Pyrimidine Deoxyribonucleotide Salvage	0	1.40129	1.40129	0	∞
Sodalis	SOD_NTD6	5'-nucleotidase (dAMP)	Adenine and Adenosine Salvage	-2.22374e-13	0.341112	0.341112	0.20939	162.907
Sodalis	SOD_PUNP2	purine-nucleoside phosphorylase (Deoxyadenosine)	Adenine and Adenosine Salvage	-2.27374e-13	0.341112	0.341112	0.20939	162.907
Sodalis	SOD_NTD7	5'-nucleotidase (AMP)	Adenine and Adenosine Salvage	0	1.40129	1.40129	0	∞
Sodalis	SOD_PUNP1	purine-nucleoside phosphorylase (Adenosine)	Adenine and Adenosine Salvage	-0.341128	0.700635	1.04176	0	∞
Sodalis	SOD_ADPT	adenine phosphoribosyltransferase	Adenine and Adenosine Salvage	0	0.756274	0.756274	0.209405	361.153
Sodalis	SOD_NTD8	5'-nucleotidase (dGMP)	Adenine and Adenosine Salvage	-2.22612e-13	0.341112	0.341112	-1.75401e-13	1.94475e+14
Sodalis	SOD_PUNP4	purine-nucleoside phosphorylase (Deoxyguanosine)	Adenine and Adenosine Salvage	-2.27374e-13	0.341112	0.341112	-2.27374e-13	1.50023e+14
Sodalis	SOD_NTD9	5'-nucleotidase (GMP)	Adenine and Adenosine Salvage	-2.27374e-13	0.700643	0.700643	-2.27374e-13	3.08146e+14
Sodalis	SOD_PUNP3	purine-nucleoside phosphorylase (Guanosine)	Adenine and Adenosine Salvage	-2.27374e-13	0.700643	0.700643	-2.27374e-13	3.08146e+14
Sodalis	SOD_GUAPRT	guanine phosphoribosyltransferase	Adenine and Adenosine Salvage	0	0.756266	0.756266	-2.9843e-13	2.53415e+14
Sodalis	SOD_NTD11	5'-nucleotidase (IMP)	Adenine and Adenosine Salvage	0	0.700643	0.700643	0	∞
Sodalis	SOD_PUNP5	purine-nucleoside phosphorylase (Inosine)	Adenine and Adenosine Salvage	0	0.700643	0.700643	0	∞
Sodalis	SOD_NTD12	5'-nucleotidase (dIMP)	Adenine and Adenosine Salvage	0	0	0	0	0
Sodalis	SOD_PUNP6	purine-nucleoside phosphorylase (Deoxyinosine)	Adenine and Adenosine Salvage	0	0	0	0	0
Sodalis	SOD_HXPRT	hypoxanthine phosphoribosyltransferase (Hypoxanthine)	Adenine and Adenosine Salvage	0	0.700643	0.700643	0	∞
Sodalis	SOD_PPM2	phosphopentomutase 2 (deoxyribose)	2'-Deoxy-α-D-Ribose 1-Phosphate Degradation	0	0.340868	0.340868	0.20939	162.791
Sodalis	SOD_DRPA	deoxyribose-phosphate aldolase	2'-Deoxy-α-D-Ribose 1-Phosphate Degradation	0	0.340868	0.340868	0.20939	162.791
Sodalis	SOD_NTPP5	Nucleoside triphosphate pyrophosphorylase (datp)	Nucleotide Salvage Pathway	0	0.700643	0.700643	0	∞
Sodalis	SOD_ADPRDP	ADPribose diphosphatase	Nucleotide Salvage Pathway	0	0	0	0	0
Sodalis	SOD_ADK3	adentylate kinase (GTP)	Nucleotide Salvage Pathway	-1.66298	1.59441	3.25739	2.84217e-13	1146091242214743
Sodalis	SOD_ADK4	adentylate kinase (ITP)	Nucleotide Salvage Pathway	-1.40129	0	1.40129	0	∞
Sodalis	SOD_ADNK1	adenosine kinase	Nucleotide Salvage Pathway	0	1.51255	1.51255	0	∞
Sodalis	SOD_DADK	deoxyadenylate kinase	Nucleotide Salvage Pathway	-0.341112	0.700643	1.04175	-0.20939	497.519
Sodalis	SOD_NTD1	5'-nucleotidase (dUMP)	Nucleotide Salvage Pathway	0	1.40129	1.40129	0	∞
Sodalis	SOD_NTD10	5'-nucleotidase (XMP)	Nucleotide Salvage Pathway	0	0	0	0	0
Sodalis	SOD_GTPDPK	GTP diphosphokinase	ppGpp Biosynthesis	0	0.700643	0.700643	0	∞
Sodalis	SOD_GDPTPDP	guanosine 3'-diphosphate 5'-triphosphate 3'-diphosphatase	ppGpp Biosynthesis	0	0.700643	0.700643	0	∞
Sodalis	SOD_GDPDPK	GDP diphosphokinase	ppGpp Biosynthesis	0	0.700643	0.700643	0	∞
Sodalis	SOD_PPGPPDP	guanosine-3',5'-bis(diphosphate) 3'-diphosphatase	ppGpp Biosynthesis	0	0.700643	0.700643	0	∞
Sodalis	SOD_NTP1	nucleoside-triphosphatase (ATP)	Nucleotide Salvage Pathway	0	1.40129	1.40129	0	∞
Sodalis	SOD_NTP10	nucleoside-triphosphatase (ITP)	Nucleotide Salvage Pathway	0	1.40129	1.40129	0	∞
Sodalis	SOD_NTP3	nucleoside-triphosphatase (GTP)	Nucleotide Salvage Pathway	0	1.40129	1.40129	0	∞
Sodalis	SOD_NTPP1	Nucleoside triphosphate pyrophosphorylase (dgtp)	Nucleotide Salvage Pathway	0	0.700643	0.700643	0	∞
Sodalis	SOD_NTPP2	Nucleoside triphosphate pyrophosphorylase (gtp)	Nucleotide Salvage Pathway	0	0.700643	0.700643	0	∞
Sodalis	SOD_NTPP3	Nucleoside triphosphate pyrophosphorylase (dctp)	Nucleotide Salvage Pathway	0	0.700643	0.700643	0	∞
Sodalis	SOD_NTPP4	Nucleoside triphosphate pyrophosphorylase (ctp)	Nucleotide Salvage Pathway	0	0.700643	0.700643	0	∞
Sodalis	SOD_NTPP6	Nucleoside triphosphate pyrophosphorylase (atp)	Nucleotide Salvage Pathway	0	0.700643	0.700643	0	∞
Sodalis	SOD_NTPP7	Nucleoside triphosphate pyrophosphorylase (dttp)	Nucleotide Salvage Pathway	0	0.700643	0.700643	0	∞
Sodalis	SOD_NTPP8	Nucleoside triphosphate pyrophosphorylase (utp)	Nucleotide Salvage Pathway	0	0.700643	0.700643	0	∞
Sodalis	SOD_AP4AH	Ap4A hydrolase	Nucleotide Salvage Pathway	0	0	0	0	0
Sodalis	SOD_AP5AH	Ap5A hydrolase	Nucleotide Salvage Pathway	0	0	0	0	0
Sodalis	SOD_GP4GH	Gp4G hydrolase	Nucleotide Salvage Pathway	0	0	0	0	0
Sodalis	SOD_ADNCYC	adenylate cyclase	Nucleotide Salvage Pathway	0	0	0	0	0
Sodalis	SOD_NTPP10	Nucleoside triphosphate pyrophosphorylase (ditp)	Nucleotide Salvage Pathway	0	0	0	0	0
Sodalis	SOD_NTPP11	Nucleoside triphosphate pyrophosphorylase (xtp)	Nucleotide Salvage Pathway	0	0	0	0	0
Sodalis	SOD_NTPP9	Nucleoside triphosphate pyrophosphorylase (itp)	Nucleotide Salvage Pathway	0	0	0	0	0
Sodalis	SOD_ACPS1	acyl-carrier protein synthase	Acyl Carrier Protein Metabolism	5e-07	5.00024e-07	2.39638e-11	5e-07	0.00479276
Sodalis	SOD_DXPS	1-deoxy-D-xylulose 5-phosphate synthase	Methylerythritol Phosphate Pathway I	1.62553e-05	1.62557e-05	3.83427e-10	1.62554e-05	0.00235877
Sodalis	SOD_DXPRIi	1-deoxy-D-xylulose reductoisomerase	Methylerythritol Phosphate Pathway I	7e-06	7.00034e-06	3.35583e-10	7e-06	0.00479404
Sodalis	SOD_MEPCT	2-C-methyl-D-erythritol 4-phosphate cytidylyltransferase	Methylerythritol Phosphate Pathway I	7e-06	7.00034e-06	3.35583e-10	7e-06	0.00479404
Sodalis	SOD_CDPMEK	4-(cytidine 5'-diphospho)-2-C-methyl-D-erythritol kinase	Methylerythritol Phosphate Pathway I	7e-06	7.00034e-06	3.35583e-10	7e-06	0.00479404
Sodalis	SOD_MECDPS	2-C-methyl-D-erythritol 2,4-cyclodiphosphate synthase	Methylerythritol Phosphate Pathway I	7e-06	7.00034e-06	3.35583e-10	7e-06	0.00479404
Sodalis	SOD_MECDPDH5	2C-methyl-D-erythritol 2,4 cyclodiphosphate dehydratase	Methylerythritol Phosphate Pathway I	7e-06	7.00034e-06	3.35583e-10	7e-06	0.00479404
Sodalis	SOD_DMPPS	1-hydroxy-2-methyl-2-(E)-butenyl 4-diphosphate reductase (dmpp)	Methylerythritol Phosphate Pathway I	0	7.00034e-06	7.00034e-06	1e-06	700.034
Sodalis	SOD_IPDPS	1-hydroxy-2-methyl-2-(E)-butenyl 4-diphosphate reductase (ipdp)	Methylerythritol Phosphate Pathway I	0	7.00034e-06	7.00034e-06	6e-06	116.672
Sodalis	SOD_IPDDI	isopentenyl-diphosphate D-isomerase	Polyisoprenoid Biosynthesis	-6.00029e-06	1.00005e-06	7.00034e-06	0	∞
Sodalis	SOD_DMATT	dimethylallyltranstransferase	Polyisoprenoid Biosynthesis	1e-06	1.00005e-06	4.79276e-11	1e-06	0.00479276
Sodalis	SOD_GRTT	geranyltranstransferase	Polyisoprenoid Biosynthesis	1e-06	1.00005e-06	4.79276e-11	1e-06	0.00479276
Sodalis	SOD_UDCPDPS	Undecaprenyl diphosphate synthase	Polyisoprenoid Biosynthesis	5e-07	5.00024e-07	2.39638e-11	5e-07	0.00479276
Sodalis	SOD_UDCPDP	undecaprenyl-diphosphatase	Polyisoprenoid Biosynthesis	0.003312	0.00331216	1.58737e-07	0.003312	0.00479277
Sodalis	SOD_GF6PTA	glutamine-fructose-6-phosphate transaminase	UDP-N-Acetyl-D-Glucosamine Biosynthesis I	0.006624	0.00662432	3.17473e-07	0.006624	0.00479277
Sodalis	SOD_PGAMT	phosphoglucosamine mutase	UDP-N-Acetyl-D-Glucosamine Biosynthesis I	0.006624	0.00662432	3.17473e-07	0.006624	0.00479277
Sodalis	SOD_G1PACT	glucosamine-1-phosphate N-acetyltransferase	UDP-N-Acetyl-D-Glucosamine Biosynthesis I	0.006624	0.00662432	3.17473e-07	0.006624	0.00479277
Sodalis	SOD_UAGDP	UDP-N-acetylglucosamine diphosphorylase	UDP-N-Acetyl-D-Glucosamine Biosynthesis I	0.006624	0.00662432	3.17473e-07	0.006624	0.00479277
Sodalis	SOD_UAGCVT	UDP-N-acetylglucosamine 1-carboxyvinyltransferase	Peptidoglycan Biosynthesis I	0.003312	0.00331216	1.58737e-07	0.003312	0.00479277
Sodalis	SOD_UAPGR	UDP-N-acetylenolpyruvoylglucosamine reductase	Peptidoglycan Biosynthesis I	0.003312	0.00331216	1.58737e-07	0.003312	0.00479277
Sodalis	SOD_UAMAS	UDP-N-acetylmuramoyl-L-alanine synthetase	Peptidoglycan Biosynthesis I	0.003312	0.00331216	1.58737e-07	0.003312	0.00479277
Sodalis	SOD_GLUR	glutamate racemase	Peptidoglycan Biosynthesis I	0.003312	0.00331216	1.58737e-07	0.003312	0.00479277
Sodalis	SOD_UAMAGS	UDP-N-acetylmuramoyl-L-alanyl-D-glutamate synthetase	Peptidoglycan Biosynthesis I	0.003312	0.00331216	1.58737e-07	0.003312	0.00479277
Sodalis	SOD_UAAGDS	UDP-N-acetylmuramoyl-L-alanyl-D-glutamyl-meso-2,6-diaminopimelate synthetase	Peptidoglycan Biosynthesis I	0.003312	0.00331216	1.58737e-07	0.003312	0.00479277
Sodalis	SOD_ALAALAr	D-alanine-D-alanine ligase (reversible)	Peptidoglycan Biosynthesis I	0.003036	0.00303615	1.45509e-07	0.003036	0.00479277
Sodalis	SOD_UGMDDS	UDP-N-acetylmuramoyl-L-alanyl-D-glutamyl-meso-2,6-diaminopimeloyl-D-alanyl-D-alanine synthetase	Peptidoglycan Biosynthesis I	0.003312	0.00331216	1.58737e-07	0.003312	0.00479277
Sodalis	SOD_PAPPT3	phospho-N-acetylmuramoyl-pentapeptide-transferase (meso-2,6-diaminopimelate)	Peptidoglycan Biosynthesis I	0.003312	0.00331216	1.58737e-07	0.003312	0.00479277
Sodalis	SOD_UAGPT3	UDP-N-acetylglucosamine-N-acetylmuramyl-(pentapeptide)pyrophosphoryl-undecaprenol N-acetylglucosamine transferase	Peptidoglycan Biosynthesis I	0.003312	0.00331216	1.58737e-07	0.003312	0.00479277
Sodalis	SOD_MPTG	murein polymerizing transglycosylase	Peptidoglycan Maturation	0.00138	0.00138007	6.61577e-08	0.00138	0.00479404
Sodalis	SOD_MDDCP3pp	murein D,D-carboxypeptidase (murein5p5p) (periplasm)	Peptidoglycan Maturation	0	0	0	0	0
Sodalis	SOD_MDDCP4pp	murein D,D-carboxypeptidase (murein5p4p) (periplasm)	Peptidoglycan Maturation	0	0	0	0	0
Sodalis	SOD_MPTG2	murein polymerizing transglycosylase 2 (three linked units)	Peptidoglycan Maturation	0.000552	0.000552026	2.6456e-08	0.000552	0.00479276
Sodalis	SOD_MCTP2App	murein crosslinking transpeptidase 1A:(A2pm->D-ala) (periplasm)	Peptidoglycan Maturation	0.000276	0.000276013	1.3228e-08	0.000276	0.00479276
Sodalis	SOD_MDDCP2pp	murein D,D-carboxypeptidase (murein5px4px4p) (periplasm)	Peptidoglycan Maturation	0	0	0	0	0
Sodalis	SOD_MCTP1App	murein crosslinking transpeptidase 1A:(A2pm->D-ala) (periplasm)	Peptidoglycan Maturation	0.000276	0.000276013	1.3228e-08	0.000276	0.00479276
Sodalis	SOD_MDDCP1pp	murein D,D-carboxypeptidase (murein5px4p) (periplasm)	Peptidoglycan Maturation	0	0	0	0	0
Sodalis	SOD_MCTP1Bpp	murein crosslinking transpeptidase 1B:(A2pm->A2pm) (periplasm)	Peptidoglycan Maturation	0.000276	0.000276013	1.3228e-08	0.000276	0.00479276
Sodalis	SOD_MDDEP3pp	murein D,D-endopeptidase (murein5px4p) (periplasm)	Peptidoglycan Recycling	0	0	0	0	0
Sodalis	SOD_MDDEP1pp	murein D,D-endopeptidase (murein4px4p) (periplasm)	Peptidoglycan Recycling	0	0	0	0	0
Sodalis	SOD_MLTGY1pp	murein lytic transglycosylase (murein4p4p) (periplasm)	Peptidoglycan Recycling	0	0	0	0	0
Sodalis	SOD_AGM4PApp	N-Acetyl-D-glucosamine(anhydrous)N-Acetylmuramyl-tetrapeptide amidase (periplasm)	Peptidoglycan Recycling	0	0	0	0	0
Sodalis	SOD_ACCOAC	acetyl-CoA carboxylase	Fatty Acid Biosynthesis Initiation I	0.0154931	1.41678	1.40129	0.0154931	9044.56
Sodalis	SOD_MCOATA	Malonyl-CoA-ACP transacylase	Fatty Acid Biosynthesis Initiation I	0.0154888	1.41677	1.40129	0.0154888	9047.11
Sodalis	SOD_KAS15	beta-ketoacyl-ACP synthase (2)	Fatty Acid Biosynthesis Initiation I	0	0.00206467	0.00206467	0.002064	100.033
Sodalis	SOD_MACPD	Malonyl-ACP decarboxylase	Fatty Acid Biosynthesis Initiation	0	1.40129	1.40129	0	∞
Sodalis	SOD_ACOATA	Acetyl-CoA ACP transacylase	Fatty Acid Biosynthesis Initiation II	-1.40129	0.00206467	1.40335	0	∞
Sodalis	SOD_KAS14	beta-ketoacyl-ACP synthase	Fatty Acid Biosynthesis Initiation II	0	0.00206467	0.00206467	0	∞
Sodalis	SOD_3OAR40	3-oxoacyl-[acyl-carrier-protein] reductase (n-C4:0)	Fatty Acid Elongation-Saturated	0.002064	0.00206467	6.74042e-07	0.002064	0.0326571
Sodalis	SOD_3HAD40	3-hydroxyacyl-[acyl-carrier-protein] dehydratase (n-C4:0)	Fatty Acid Elongation-Saturated	0.002064	0.00206467	6.74042e-07	0.002064	0.0326571
Sodalis	SOD_EAR40x	enoyl-[acyl-carrier-protein] reductase (NADH) (n-C4:0)	Fatty Acid Elongation-Saturated	0	0.00206467	0.00206467	0	∞
Sodalis	SOD_EAR40y	enoyl-[acyl-carrier-protein] reductase (NADPH) (n-C4:0)	Fatty Acid Elongation-Saturated	0	0.00206467	0.00206467	0.002064	100.033
Sodalis	SOD_3OAS60	3-oxoacyl-[acyl-carrier-protein] synthase (n-C6:0)	Fatty Acid Elongation-Saturated	0.002064	0.00206467	6.74166e-07	0.002064	0.0326631
Sodalis	SOD_3OAR60	3-oxoacyl-[acyl-carrier-protein] reductase (n-C6:0)	Fatty Acid Elongation-Saturated	0.002064	0.00206467	6.74166e-07	0.002064	0.0326631
Sodalis	SOD_3HAD60	3-hydroxyacyl-[acyl-carrier-protein] dehydratase (n-C6:0)	Fatty Acid Elongation-Saturated	0.002064	0.00206467	6.74166e-07	0.002064	0.0326631
Sodalis	SOD_EAR60x	enoyl-[acyl-carrier-protein] reductase (NADH) (n-C6:0)	Fatty Acid Elongation-Saturated	0	0.00206467	0.00206467	0	∞
Sodalis	SOD_EAR60y	enoyl-[acyl-carrier-protein] reductase (NADPH) (n-C6:0)	Fatty Acid Elongation-Saturated	0	0.00206467	0.00206467	0.002064	100.033
Sodalis	SOD_3OAS80	3-oxoacyl-[acyl-carrier-protein] synthase (n-C8:0)	Fatty Acid Elongation-Saturated	0.002064	0.00206467	6.7407e-07	0.002064	0.0326584
Sodalis	SOD_3OAR80	3-oxoacyl-[acyl-carrier-protein] reductase (n-C8:0)	Fatty Acid Elongation-Saturated	0.002064	0.00206467	6.7407e-07	0.002064	0.0326584
Sodalis	SOD_3HAD80	3-hydroxyacyl-[acyl-carrier-protein] dehydratase (n-C8:0)	Fatty Acid Elongation-Saturated	0.002064	0.00206467	6.7407e-07	0.002064	0.0326584
Sodalis	SOD_EAR80x	enoyl-[acyl-carrier-protein] reductase (NADH) (n-C8:0)	Fatty Acid Elongation-Saturated	0	0.00206467	0.00206467	0	∞
Sodalis	SOD_EAR80y	enoyl-[acyl-carrier-protein] reductase (NADPH) (n-C8:0)	Fatty Acid Elongation-Saturated	0	0.00206467	0.00206467	0.002064	100.033
Sodalis	SOD_3OAS100	3-oxoacyl-[acyl-carrier-protein] synthase (n-C10:0)	Fatty Acid Elongation-Saturated	0.002064	0.0020641	9.8949e-08	0.002064	0.00479404
Sodalis	SOD_3OAR100	3-oxoacyl-[acyl-carrier-protein] reductase (n-C10:0)	Fatty Acid Elongation-Saturated	0.002064	0.0020641	9.8949e-08	0.002064	0.00479404
Sodalis	SOD_3HAD100	3-hydroxyacyl-[acyl-carrier-protein] dehydratase (n-C10:0)	Fatty Acid Elongation-Saturated	0.002064	0.0020641	9.8949e-08	0.002064	0.00479404
Sodalis	SOD_EAR100x	enoyl-[acyl-carrier-protein] reductase (NADH) (n-C10:0)	Fatty Acid Elongation-Saturated	0	0.00103205	0.00103205	0	∞
Sodalis	SOD_EAR100y	enoyl-[acyl-carrier-protein] reductase (NADPH) (n-C10:0)	Fatty Acid Elongation-Saturated	0	0.00103205	0.00103205	0.001032	100.005
Sodalis	SOD_3OAS120	3-oxoacyl-[acyl-carrier-protein] synthase (n-C12:0)	Fatty Acid Elongation-Saturated	0.001032	0.00103205	4.94745e-08	0.001032	0.00479404
Sodalis	SOD_3OAR120	3-oxoacyl-[acyl-carrier-protein] reductase (n-C12:0)	Fatty Acid Elongation-Saturated	0.001032	0.00103205	4.94745e-08	0.001032	0.00479404
Sodalis	SOD_3HAD120	3-hydroxyacyl-[acyl-carrier-protein] dehydratase (n-C12:0)	Fatty Acid Elongation-Saturated	0.001032	0.00103205	4.94745e-08	0.001032	0.00479404
Sodalis	SOD_EAR120x	enoyl-[acyl-carrier-protein] reductase (NADH) (n-C12:0)	Fatty Acid Elongation-Saturated	0	0.00103205	0.00103205	0	∞
Sodalis	SOD_EAR120y	enoyl-[acyl-carrier-protein] reductase (NADPH) (n-C12:0)	Fatty Acid Elongation-Saturated	0	0.00103205	0.00103205	0.001032	100.005
Sodalis	SOD_3OAS140	3-oxoacyl-[acyl-carrier-protein] synthase (n-C14:0)	Fatty Acid Elongation-Saturated	0.001032	0.00103205	4.94613e-08	0.001032	0.00479276
Sodalis	SOD_3OAR140	3-oxoacyl-[acyl-carrier-protein] reductase (n-C14:0)	Fatty Acid Elongation-Saturated	0.001032	0.00103205	4.94613e-08	0.001032	0.00479276
Sodalis	SOD_3HAD140	3-hydroxyacyl-[acyl-carrier-protein] dehydratase (n-C14:0)	Fatty Acid Elongation-Saturated	0.001032	0.00103205	4.94613e-08	0.001032	0.00479276
Sodalis	SOD_EAR140x	enoyl-[acyl-carrier-protein] reductase (NADH) (n-C14:0)	Fatty Acid Elongation-Saturated	0	0.00103205	0.00103205	0	∞
Sodalis	SOD_EAR140y	enoyl-[acyl-carrier-protein] reductase (NADPH) (n-C14:0)	Fatty Acid Elongation-Saturated	0	0.00103205	0.00103205	0.001032	100.005
Sodalis	SOD_3OAS160	3-oxoacyl-[acyl-carrier-protein] synthase (n-C16:0)	Fatty Acid Elongation-Saturated	0.001032	0.00103205	4.94745e-08	0.001032	0.00479404
Sodalis	SOD_3OAR160	3-oxoacyl-[acyl-carrier-protein] reductase (n-C16:0)	Fatty Acid Elongation-Saturated	0.001032	0.00103205	4.94745e-08	0.001032	0.00479404
Sodalis	SOD_3HAD160	3-hydroxyacyl-[acyl-carrier-protein] dehydratase (n-C16:0)	Fatty Acid Elongation-Saturated	0.001032	0.00103205	4.94745e-08	0.001032	0.00479404
Sodalis	SOD_EAR160x	enoyl-[acyl-carrier-protein] reductase (NADH) (n-C16:0)	Fatty Acid Elongation-Saturated	0	0.00103205	0.00103205	0	∞
Sodalis	SOD_EAR160y	enoyl-[acyl-carrier-protein] reductase (NADPH) (n-C16:0)	Fatty Acid Elongation-Saturated	0	0.00103205	0.00103205	0.001032	100.005
Sodalis	SOD_3OAS180	3-oxoacyl-[acyl-carrier-protein] synthase (n-C18:0)	Fatty Acid Elongation-Saturated	0.000516	0.000516025	2.47372e-08	0.000516	0.00479402
Sodalis	SOD_3OAR180	3-oxoacyl-[acyl-carrier-protein] reductase (n-C18:0)	Fatty Acid Elongation-Saturated	0.000516	0.000516025	2.47372e-08	0.000516	0.00479402
Sodalis	SOD_3HAD180	3-hydroxyacyl-[acyl-carrier-protein] dehydratase (n-C18:0)	Fatty Acid Elongation-Saturated	0.000516	0.000516025	2.47372e-08	0.000516	0.00479402
Sodalis	SOD_EAR180x	enoyl-[acyl-carrier-protein] reductase (NADH) (n-C18:0)	Fatty Acid Elongation-Saturated	0	0.000516025	0.000516025	0	∞
Sodalis	SOD_EAR180y	enoyl-[acyl-carrier-protein] reductase (NADPH) (n-C18:0)	Fatty Acid Elongation-Saturated	0	0.000516025	0.000516025	0.000516	100.005
Sodalis	SOD_T2DECAI	trans-2-decenoyl-ACP isomerase	Fatty Acid Elongation	0.001032	0.00103205	4.94613e-08	0.001032	0.00479276
Sodalis	SOD_3OAS121	3-oxoacyl-[acyl-carrier-protein] synthase (n-C12:1)	Fatty Acid Elongation-Unsaturated	0.001032	0.00103205	4.94613e-08	0.001032	0.00479276
Sodalis	SOD_3OAR121	3-oxoacyl-[acyl-carrier-protein] reductase (n-C12:1)	Fatty Acid Elongation-Unsaturated	0.001032	0.00103205	4.94613e-08	0.001032	0.00479276
Sodalis	SOD_3HAD121	3-hydroxyacyl-[acyl-carrier-protein] dehydratase (n-C12:1)	Fatty Acid Elongation-Unsaturated	0.001032	0.00103205	4.94613e-08	0.001032	0.00479276
Sodalis	SOD_EAR121x	enoyl-[acyl-carrier-protein] reductase (NADH) (n-C12:1)	Fatty Acid Elongation-Unsaturated	0	0.00103205	0.00103205	0	∞
Sodalis	SOD_EAR121y	enoyl-[acyl-carrier-protein] reductase (NADPH) (n-C12:1)	Fatty Acid Elongation-Unsaturated	0	0.00103205	0.00103205	0.001032	100.005
Sodalis	SOD_3OAS141	3-oxoacyl-[acyl-carrier-protein] synthase (n-C14:1)	Fatty Acid Elongation-Unsaturated	0.001032	0.00103205	4.94613e-08	0.001032	0.00479276
Sodalis	SOD_3OAR141	3-oxoacyl-[acyl-carrier-protein] reductase (n-C14:1)	Fatty Acid Elongation-Unsaturated	0.001032	0.00103205	4.94613e-08	0.001032	0.00479276
Sodalis	SOD_3HAD141	3-hydroxyacyl-[acyl-carrier-protein] dehydratase (n-C14:1)	Fatty Acid Elongation-Unsaturated	0.001032	0.00103205	4.94613e-08	0.001032	0.00479276
Sodalis	SOD_EAR141x	enoyl-[acyl-carrier-protein] reductase (NADH) (n-C14:1)	Fatty Acid Elongation-Unsaturated	0	0.00103205	0.00103205	0	∞
Sodalis	SOD_EAR141y	enoyl-[acyl-carrier-protein] reductase (NADPH) (n-C14:1)	Fatty Acid Elongation-Unsaturated	0	0.00103205	0.00103205	0.001032	100.005
Sodalis	SOD_3OAS161	3-oxoacyl-[acyl-carrier-protein] synthase (n-C16:1)	Fatty Acid Elongation-Unsaturated	0.001032	0.00103205	4.94613e-08	0.001032	0.00479276
Sodalis	SOD_3OAR161	3-oxoacyl-[acyl-carrier-protein] reductase (n-C16:1)	Fatty Acid Elongation-Unsaturated	0.001032	0.00103205	4.94613e-08	0.001032	0.00479276
Sodalis	SOD_3HAD161	3-hydroxyacyl-[acyl-carrier-protein] dehydratase (n-C16:1)	Fatty Acid Elongation-Unsaturated	0.001032	0.00103205	4.94613e-08	0.001032	0.00479276
Sodalis	SOD_EAR161x	enoyl-[acyl-carrier-protein] reductase (NADH) (n-C16:1)	Fatty Acid Elongation-Unsaturated	0	0.00103205	0.00103205	0	∞
Sodalis	SOD_EAR161y	enoyl-[acyl-carrier-protein] reductase (NADPH) (n-C16:1)	Fatty Acid Elongation-Unsaturated	0	0.00103205	0.00103205	0.001032	100.005
Sodalis	SOD_3OAS181	3-oxoacyl-[acyl-carrier-protein] synthase (n-C18:1)	Fatty Acid Elongation-Unsaturated	0.000516	0.000516025	2.47306e-08	0.000516	0.00479276
Sodalis	SOD_3OAR181	3-oxoacyl-[acyl-carrier-protein] reductase (n-C18:1)	Fatty Acid Elongation-Unsaturated	0.000516	0.000516025	2.47306e-08	0.000516	0.00479276
Sodalis	SOD_3HAD181	3-hydroxyacyl-[acyl-carrier-protein] dehydratase (n-C18:1)	Fatty Acid Elongation-Unsaturated	0.000516	0.000516025	2.47306e-08	0.000516	0.00479276
Sodalis	SOD_EAR181x	enoyl-[acyl-carrier-protein] reductase (NADH) (n-C18:1)	Fatty Acid Elongation-Unsaturated	0	0.000516025	0.000516025	0	∞
Sodalis	SOD_EAR181y	enoyl-[acyl-carrier-protein] reductase (NADPH) (n-C18:1)	Fatty Acid Elongation-Unsaturated	0	0.000516025	0.000516025	0.000516	100.005
Sodalis	SOD_LIPOCT	Lipoyl(octanoyl) transferase	Lipoate Biosynthesis and Incorporation I	0	6.74066e-07	6.74066e-07	0	∞
Sodalis	SOD_LIPOS	Lipoate synthase	Lipoate Biosynthesis and Incorporation I	0	6.74066e-07	6.74066e-07	0	∞
Sodalis	SOD_G3PD2i	glycerol-3-phosphate dehydrogenase (NADP)	CDP-diacylglycerol biosynthesis II	0.001806	0.00180609	8.65574e-08	0.001806	0.00479277
Sodalis	SOD_ACPPAT120	acyl-(acyl carrier protein):phosphate acyltransferase (C12:0)	CDP-Diacylglycerol Biosynthesis III	0	0	0	0	0
Sodalis	SOD_APG3PAT120	acyl-phosphate:glycerol-3-phosphate acyltransferase (C12:0)	CDP-Diacylglycerol Biosynthesis III	0	0	0	0	0
Sodalis	SOD_G3PAT120	glycerol-3-phosphate acyltransferase (C12:0)	CDP-diacylglycerol biosynthesis II	0	0	0	0	0
Sodalis	SOD_AGPAT120	1-tetradecanoyl-sn-glycerol 3-phosphate O-acyltransferase (n-C12:0)	CDP-diacylglycerol biosynthesis II	0	0	0	0	0
Sodalis	SOD_DASYN120	CDP-diacylglycerol synthetase (n-C12:0)	Cardiolipin Biosynthesis I	0	0.700643	0.700643	0	∞
Sodalis	SOD_PGSA120	Phosphatidylglycerol synthase (n-C12:0)	Cardiolipin Biosynthesis I	0	0	0	0	0
Sodalis	SOD_PGPP120	phosphatidylglycerol phosphate phosphatase (n-C14:0)	Cardiolipin Biosynthesis I	0	0	0	0	0
Sodalis	SOD_CLPNS120pp	cardiolipin synthase (periplasmic, n-C12:0)	Cardiolipin Biosynthesis I	0	0	0	0	0
Sodalis	SOD_PSSA120	Phosphatidylserine syntase (n-C12:0)	Phosphatidylethanolamine Biosynthesis I	0	0	0	0	0
Sodalis	SOD_PSD120	Phosphatidylserine decarboxylase (n-C12:0)	Phosphatidylethanolamine Biosynthesis I	0	0	0	0	0
Sodalis	SOD_CDAPPA120	CDP-Diacylglycerol pyrophostatase (n-C12:0)	Glycerophospholipid Metabolism	0	0.700643	0.700643	0	∞
Sodalis	SOD_PAPA120	Phosphatidate phosphatase (n-C12:0)	Glycerophospholipid Metabolism	0	0	0	0	0
Sodalis	SOD_ACPPAT140	acyl-(acyl carrier protein):phosphate acyltransferase (C14:0)	CDP-Diacylglycerol Biosynthesis III	0	0	0	0	0
Sodalis	SOD_APG3PAT140	acyl-phosphate:glycerol-3-phosphate acyltransferase (C14:0)	CDP-Diacylglycerol Biosynthesis III	0	0	0	0	0
Sodalis	SOD_G3PAT140	glycerol-3-phosphate acyltransferase (C14:0)	CDP-diacylglycerol biosynthesis II	0	0	0	0	0
Sodalis	SOD_AGPAT140	1-tetradecanoyl-sn-glycerol 3-phosphate O-acyltransferase (n-C14:0)	CDP-diacylglycerol biosynthesis II	0	0	0	0	0
Sodalis	SOD_DASYN140	CDP-diacylglycerol synthetase (n-C14:0)	Glycerophospholipid Metabolism	0	0.700643	0.700643	0	∞
Sodalis	SOD_PGSA140	Phosphatidylglycerol synthase (n-C14:0)	Cardiolipin Biosynthesis I	0	0	0	0	0
Sodalis	SOD_PGPP140	phosphatidylglycerol phosphate phosphatase (n-C14:0)	Cardiolipin Biosynthesis I	0	0	0	0	0
Sodalis	SOD_CLPNS140pp	cardiolipin synthase (periplasmic, n-C14:0)	Cardiolipin Biosynthesis I	0	0	0	0	0
Sodalis	SOD_PSSA140	Phosphatidylserine syntase (n-C14:0)	Phosphatidylethanolamine Biosynthesis I	0	0	0	0	0
Sodalis	SOD_PSD140	Phosphatidylserine decarboxylase (n-C14:0)	Phosphatidylethanolamine Biosynthesis I	0	0	0	0	0
Sodalis	SOD_CDAPPA140	CDP-Diacylglycerol pyrophostatase (n-C14:0)	Glycerophospholipid Metabolism	0	0.700643	0.700643	0	∞
Sodalis	SOD_PAPA140	Phosphatidate phosphatase (n-C14:0)	Glycerophospholipid Metabolism	0	0	0	0	0
Sodalis	SOD_ACPPAT141	acyl-(acyl carrier protein):phosphate acyltransferase (C14:1)	CDP-Diacylglycerol Biosynthesis III	0	0	0	0	0
Sodalis	SOD_APG3PAT141	acyl-phosphate:glycerol-3-phosphate acyltransferase (C14:1)	CDP-Diacylglycerol Biosynthesis III	0	0	0	0	0
Sodalis	SOD_G3PAT141	glycerol-3-phosphate acyltransferase (C14:1)	CDP-diacylglycerol biosynthesis II	0	0	0	0	0
Sodalis	SOD_AGPAT141	1-tetradec-7-enoyl-sn-glycerol 3-phosphate O-acyltransferase (n-C14:1)	CDP-diacylglycerol biosynthesis II	0	0	0	0	0
Sodalis	SOD_DASYN141	CDP-diacylglycerol synthetase (n-C14:1)	Cardiolipin Biosynthesis I	0	0.700643	0.700643	0	∞
Sodalis	SOD_PGSA141	Phosphatidylglycerol synthase (n-C14:1)	Cardiolipin Biosynthesis I	0	0	0	0	0
Sodalis	SOD_PGPP141	phosphatidylglycerol phosphate phosphatase (n-C14:1)	Cardiolipin Biosynthesis I	0	0	0	0	0
Sodalis	SOD_CLPNS141pp	cardiolipin synthase (periplasmic, n-C14:1)	Cardiolipin Biosynthesis I	0	0	0	0	0
Sodalis	SOD_PSSA141	Phosphatidylserine syntase (n-C14:1)	Phosphatidylethanolamine Biosynthesis I	0	0	0	0	0
Sodalis	SOD_PSD141	Phosphatidylserine decarboxylase (n-C14:1)	Phosphatidylethanolamine Biosynthesis I	0	0	0	0	0
Sodalis	SOD_CDAPPA141	CDP-Diacylglycerol pyrophostatase (n-C14:1)	Glycerophospholipid Metabolism	0	0.700643	0.700643	0	∞
Sodalis	SOD_PAPA141	Phosphatidate phosphatase (n-C14:1)	Glycerophospholipid Metabolism	0	0	0	0	0
Sodalis	SOD_ACPPAT160	acyl-(acyl carrier protein):phosphate acyltransferase (C16:0)	CDP-Diacylglycerol Biosynthesis III	0	0.000258012	0.000258012	0	∞
Sodalis	SOD_APG3PAT160	acyl-phosphate:glycerol-3-phosphate acyltransferase (C16:0)	CDP-Diacylglycerol Biosynthesis III	0	0.000258012	0.000258012	0	∞
Sodalis	SOD_G3PAT160	glycerol-3-phosphate acyltransferase (C16:0)	CDP-diacylglycerol biosynthesis II	0	0.000258012	0.000258012	0.000258	100.005
Sodalis	SOD_AGPAT160	1-hexadecanoyl-sn-glycerol 3-phosphate O-acyltransferase (n-C16:0)	CDP-diacylglycerol biosynthesis II	0.000258	0.000258012	1.23653e-08	0.000258	0.00479276
Sodalis	SOD_DASYN160	CDP-diacylglycerol synthetase (n-C16:0)	Cardiolipin Biosynthesis I	0.000258	0.700901	0.700643	0.000258	271567
Sodalis	SOD_PGSA160	Phosphatidylglycerol synthase (n-C16:0)	Cardiolipin Biosynthesis I	0.0001935	0.000193509	9.27399e-09	0.0001935	0.00479276
Sodalis	SOD_PGPP160	phosphatidylglycerol phosphate phosphatase (n-C16:0)	Cardiolipin Biosynthesis I	0.0001935	0.000193509	9.27399e-09	0.0001935	0.00479276
Sodalis	SOD_CLPNS160pp	cardiolipin synthase (periplasmic, n-C16:0)	Cardiolipin Biosynthesis I	6.45e-05	6.45031e-05	3.09133e-09	6.45e-05	0.00479276
Sodalis	SOD_PSSA160	Phosphatidylserine syntase (n-C16:0)	Phosphatidylethanolamine Biosynthesis I	6.45e-05	6.45031e-05	3.09133e-09	6.45e-05	0.00479276
Sodalis	SOD_PSD160	Phosphatidylserine decarboxylase (n-C16:0)	Phosphatidylethanolamine Biosynthesis I	6.45e-05	6.45031e-05	3.09133e-09	6.45e-05	0.00479276
Sodalis	SOD_CDAPPA160	CDP-Diacylglycerol pyrophostatase (n-C16:0)	Glycerophospholipid Metabolism	0	0.700643	0.700643	0	∞
Sodalis	SOD_PAPA160	Phosphatidate phosphatase (n-C16:0)	Glycerophospholipid Metabolism	0	0	0	0	0
Sodalis	SOD_ALPATG160pp	apolipoprotein N-acyltransferase (phosphatidylglycerol, periplasm)	Unassigned	0	0	0	0	0
Sodalis	SOD_ALPATE160pp	apolipoprotein N-acyltransferase (phosphatidylethanolamine, periplasm)	Unassigned	0	0	0	0	0
Sodalis	SOD_ACPPAT161	acyl-(acyl carrier protein):phosphate acyltransferase (C16:1)	CDP-Diacylglycerol Biosynthesis III	0	0.000258012	0.000258012	0	∞
Sodalis	SOD_APG3PAT161	acyl-phosphate:glycerol-3-phosphate acyltransferase (C16:1)	CDP-Diacylglycerol Biosynthesis III	0	0.000258012	0.000258012	0	∞
Sodalis	SOD_G3PAT161	glycerol-3-phosphate acyltransferase (C16:1)	CDP-diacylglycerol biosynthesis II	0	0.000258012	0.000258012	0.000258	100.005
Sodalis	SOD_AGPAT161	1-hexadec-7-enoyl-sn-glycerol 3-phosphate O-acyltransferase (n-C16:1)	CDP-diacylglycerol biosynthesis II	0.000258	0.000258012	1.23653e-08	0.000258	0.00479276
Sodalis	SOD_DASYN161	CDP-diacylglycerol synthetase (n-C16:1)	Cardiolipin Biosynthesis I	0.000258	0.700901	0.700643	0.000258	271567
Sodalis	SOD_PGSA161	Phosphatidylglycerol synthase (n-C16:1)	Cardiolipin Biosynthesis I	0.0001935	0.000193509	9.27399e-09	0.0001935	0.00479276
Sodalis	SOD_PGPP161	phosphatidylglycerol phosphate phosphatase (n-C16:1)	Cardiolipin Biosynthesis I	0.0001935	0.000193509	9.27399e-09	0.0001935	0.00479276
Sodalis	SOD_CLPNS161pp	cardiolipin synthase (periplasmic, n-C16:1)	Cardiolipin Biosynthesis I	6.45e-05	6.45031e-05	3.09133e-09	6.45e-05	0.00479276
Sodalis	SOD_PSSA161	Phosphatidylserine syntase (n-C16:1)	Phosphatidylethanolamine Biosynthesis I	6.45e-05	6.45031e-05	3.09133e-09	6.45e-05	0.00479276
Sodalis	SOD_PSD161	Phosphatidylserine decarboxylase (n-C16:1)	Phosphatidylethanolamine Biosynthesis I	6.45e-05	6.45031e-05	3.09133e-09	6.45e-05	0.00479276
Sodalis	SOD_CDAPPA161	CDP-Diacylglycerol pyrophostatase (n-C16:1)	Glycerophospholipid Metabolism	0	0.700643	0.700643	0	∞
Sodalis	SOD_PAPA161	Phosphatidate phosphatase (n-C16:1)	Glycerophospholipid Metabolism	0	0	0	0	0
Sodalis	SOD_ACPPAT180	acyl-(acyl carrier protein):phosphate acyltransferase (C18:0)	CDP-Diacylglycerol Biosynthesis III	0	0.000258012	0.000258012	0	∞
Sodalis	SOD_APG3PAT180	acyl-phosphate:glycerol-3-phosphate acyltransferase (C18:0)	CDP-Diacylglycerol Biosynthesis III	0	0.000258012	0.000258012	0	∞
Sodalis	SOD_G3PAT180	glycerol-3-phosphate acyltransferase (C18:0)	CDP-diacylglycerol biosynthesis II	0	0.000258012	0.000258012	0.000258	100.005
Sodalis	SOD_AGPAT180	1-octadecanoyl-sn-glycerol 3-phosphate O-acyltransferase (n-C18:0)	CDP-diacylglycerol biosynthesis II	0.000258	0.000258012	1.23653e-08	0.000258	0.00479276
Sodalis	SOD_DASYN180	CDP-diacylglycerol synthetase (n-C18:0)	Cardiolipin Biosynthesis I	0.000258	0.700901	0.700643	0.000258	271567
Sodalis	SOD_PGSA180	Phosphatidylglycerol synthase (n-C18:0)	Cardiolipin Biosynthesis I	0.0001935	0.000193509	9.27399e-09	0.0001935	0.00479276
Sodalis	SOD_PGPP180	phosphatidylglycerol phosphate phosphatase (n-C18:0)	Cardiolipin Biosynthesis I	0.0001935	0.000193509	9.27399e-09	0.0001935	0.00479276
Sodalis	SOD_CLPNS180pp	cardiolipin synthase (periplasmic, n-C18:0)	Cardiolipin Biosynthesis I	6.45e-05	6.45031e-05	3.09133e-09	6.45e-05	0.00479276
Sodalis	SOD_PSSA180	Phosphatidylserine syntase (n-C18:0)	Phosphatidylethanolamine Biosynthesis I	6.45e-05	6.45031e-05	3.09133e-09	6.45e-05	0.00479276
Sodalis	SOD_PSD180	Phosphatidylserine decarboxylase (n-C18:0)	Phosphatidylethanolamine Biosynthesis I	6.45e-05	6.45031e-05	3.09133e-09	6.45e-05	0.00479276
Sodalis	SOD_CDAPPA180	CDP-Diacylglycerol pyrophostatase (n-C18:0)	Glycerophospholipid Metabolism	0	0.700643	0.700643	0	∞
Sodalis	SOD_PAPA180	Phosphatidate phosphatase (n-C18:0)	Glycerophospholipid Metabolism	0	0	0	0	0
Sodalis	SOD_ACPPAT181	acyl-(acyl carrier protein):phosphate acyltransferase (C18:1)	CDP-Diacylglycerol Biosynthesis III	0	0.000258012	0.000258012	0	∞
Sodalis	SOD_APG3PAT181	acyl-phosphate:glycerol-3-phosphate acyltransferase (C18:1)	CDP-Diacylglycerol Biosynthesis III	0	0.000258012	0.000258012	0	∞
Sodalis	SOD_G3PAT181	glycerol-3-phosphate acyltransferase (C18:1)	CDP-diacylglycerol biosynthesis II	0	0.000258012	0.000258012	0.000258	100.005
Sodalis	SOD_AGPAT181	1-octadec-7-enoyl-sn-glycerol 3-phosphate O-acyltransferase (n-C18:1)	CDP-diacylglycerol biosynthesis II	0.000258	0.000258012	1.23653e-08	0.000258	0.00479276
Sodalis	SOD_DASYN181	CDP-diacylglycerol synthetase (n-C18:1)	Cardiolipin Biosynthesis I	0.000258	0.700901	0.700643	0.000258	271567
Sodalis	SOD_PGSA181	Phosphatidylglycerol synthase (n-C18:1)	Cardiolipin Biosynthesis I	0.0001935	0.000193509	9.27399e-09	0.0001935	0.00479276
Sodalis	SOD_PGPP181	phosphatidylglycerol phosphate phosphatase (n-C18:1)	Cardiolipin Biosynthesis I	0.0001935	0.000193509	9.27399e-09	0.0001935	0.00479276
Sodalis	SOD_CLPNS181pp	cardiolipin synthase (periplasmic, n-C18:1)	Cardiolipin Biosynthesis I	6.45e-05	6.45031e-05	3.09133e-09	6.45e-05	0.00479276
Sodalis	SOD_PSSA181	Phosphatidylserine syntase (n-C18:1)	Phosphatidylethanolamine Biosynthesis I	6.45e-05	6.45031e-05	3.09133e-09	6.45e-05	0.00479276
Sodalis	SOD_PSD181	Phosphatidylserine decarboxylase (n-C18:1)	Phosphatidylethanolamine Biosynthesis I	6.45e-05	6.45031e-05	3.09133e-09	6.45e-05	0.00479276
Sodalis	SOD_CDAPPA181	CDP-Diacylglycerol pyrophostatase (n-C18:1)	Glycerophospholipid Metabolism	0	0.700643	0.700643	0	∞
Sodalis	SOD_PAPA181	Phosphatidate phosphatase (n-C18:1)	Glycerophospholipid Metabolism	0	0	0	0	0
Sodalis	SOD_PGMT	phosphoglucomutase	UDP-Glucose Biosynthesis	0	0	0	0	0
Sodalis	SOD_GALUi	UTP-glucose-1-phosphate uridylyltransferase (irreversible)	UDP-Glucose Biosynthesis	0	0	0	0	0
Sodalis	SOD_UDPGD	UDPglucose 6-dehydrogenase	UDP-α-D-Glucuronate Biosynthesis	0	0	0	0	0
Sodalis	SOD_UDPGDC	UDP-glucuronate C-4'' decarboxylase	Polymyxin Resistance	0	0	0	0	0
Sodalis	SOD_UDPKAAT	UDP-4''-ketopentose:UDP-4-amino-4-deoxy-L-arabinose aminotransferase	Polymyxin Resistance	0	0	0	0	0
Sodalis	SOD_ULA4NFT	UDP-L-Ara4N formyltransferase	Polymyxin Resistance	0	0	0	0	0
Sodalis	SOD_UPLA4FNT	undecaprenyl phosphate-L-Ara4FN transferase	Polymyxin Resistance	0	0	0	0	0
Sodalis	SOD_UPLA4FNF	undecaprenyl phosphate-L-Ara4FN formylase	Polymyxin Resistance	0	0	0	0	0
Sodalis	SOD_ULA4Ntppi	transport (cytoplasm to periplasm)	Polymyxin Resistance	0	1000	1000	0	∞
Sodalis	SOD_LA4NTpp	4-amino-4-deoxy-L-arabinotransferase (LPS lipid A modification, periplasmic face of membrane))	Polymyxin Resistance	0	0	0	0	0
Sodalis	SOD_S7PI	sedoheptulose 7-phosphate isomerase	ADP-L-Glycero-β-D-Manno-Heptose Biosynthesis	0	0	0	0	0
Sodalis	SOD_GMHEPK	D-glycero-D-manno-heptose 7-phosphate kinase	ADP-L-Glycero-β-D-Manno-Heptose Biosynthesis	0	0	0	0	0
Sodalis	SOD_GMHEPPA	D-glycero-D-manno-heptose 1,7-bisphosphate phosphatase	ADP-L-Glycero-β-D-Manno-Heptose Biosynthesis	0	0	0	0	0
Sodalis	SOD_GMHEPAT	D-glycero-D-manno-hepose 1-phosphate adenyltransferase	ADP-L-Glycero-β-D-Manno-Heptose Biosynthesis	0	0	0	0	0
Sodalis	SOD_AGMHE	ADP-D-glycero-D-manno-heptose epimerase	ADP-L-Glycero-β-D-Manno-Heptose Biosynthesis	0	0	0	0	0
Sodalis	SOD_A5PISO	arabinose-5-phosphate isomerase	Lipopolysaccharide Biosynthesis	0	0	0	0	0
Sodalis	SOD_KDOPS	3-deoxy -D-manno-octulosonic -acid 8-phosphate synthase	Lipopolysaccharide Biosynthesis	0	0	0	0	0
Sodalis	SOD_KDOPP	3-deoxy-manno-octulosonate-8-phosphatase	Lipopolysaccharide Biosynthesis	0	0	0	0	0
Sodalis	SOD_KDOCT2	3-deoxy-manno-octulosonate cytidylyltransferase	Lipopolysaccharide Biosynthesis	0	0	0	0	0
Sodalis	SOD_UAGAAT	UDP-N-acetylglucosamine acyltransferase	Lipopolysaccharide Biosynthesis	0	0	0	0	0
Sodalis	SOD_UHGADA	UDP-3-O-acetylglucosamine deacetylase	Lipopolysaccharide Biosynthesis	0	0	0	0	0
Sodalis	SOD_U23GAAT	UDP-3-O-(3-hydroxymyristoyl)glucosamine acyltransferase	Lipopolysaccharide Biosynthesis	0	0	0	0	0
Sodalis	SOD_USHD	UDP-sugar hydrolase	Lipopolysaccharide Biosynthesis	0	0	0	0	0
Sodalis	SOD_LPADSS	Lipid A disaccaride synthase	Lipopolysaccharide Biosynthesis	0	0	0	0	0
Sodalis	SOD_TDSK	Tetraacyldisaccharide 4'kinase	Lipopolysaccharide Biosynthesis	0	0	0	0	0
Sodalis	SOD_MOAT	3-deoxy-D-manno-octulosonic acid transferase	Lipopolysaccharide Biosynthesis	0	0	0	0	0
Sodalis	SOD_MOAT2	3-deoxy-D-manno-octulosonic acid transferase	Lipopolysaccharide Biosynthesis	0	0	0	0	0
Sodalis	SOD_EDTXS1	Endotoxin Synthesis (lauroyl transferase)	Lipopolysaccharide Biosynthesis	0	0	0	0	0
Sodalis	SOD_EDTXS2	Endotoxin Synthesis (myristoyl transferase)	Lipopolysaccharide Biosynthesis	0	0	0	0	0
Sodalis	SOD_HEPT1	heptosyltransferase I (LPS core synthesis)	Lipopolysaccharide Biosynthesis	0	0	0	0	0
Sodalis	SOD_HEPT2	heptosyltransferase II (LPS core synthesis)	Lipopolysaccharide Biosynthesis	0	0	0	0	0
Sodalis	SOD_GLCTR1	glucosyltransferase I (LPS core synthesis)	Lipopolysaccharide Biosynthesis	0	0	0	0	0
Sodalis	SOD_GALT1	galactosyltransferase I (LPS core synthesis)	Lipopolysaccharide Biosynthesis	0	0	0	0	0
Sodalis	SOD_EDTXS4	Endotoxin Synthesis (myristoyl transferase)	Lipopolysaccharide Transport	0	0	0	0	0
Sodalis	SOD_CLIPAabctex	cold lipid A transport via ABC system (periplasm to extracellular)	Lipopolysaccharide Transport	0	0	0	0	0
Sodalis	SOD_ACOLIPAabctex	arabinose modified core oligosaccharide lipid A transport via ABC system (periplasm to extracellular)	Lipopolysaccharide Transport	0	0	0	0	0
Sodalis	SOD_COLIPAPabctex	core oligosaccharide lipid A diphosphate transport via ABC system (periplasm to extracellular)	Lipopolysaccharide Transport	0	0	0	0	0
Sodalis	SOD_COLIPAabctex	core oligosaccharide lipid A transport via ABC system (periplasm to extracellular)	Lipopolysaccharide Transport	0	0	0	0	0
Sodalis	SOD_ECA4COLIPAabctex	enterobacterial common antigen (x4) core oligosaccharide lipid A transport via ABC system (periplasm to extracellular)	Lipopolysaccharide Transport	0	0	0	0	0
Sodalis	SOD_ENLIPAabctex	phosphoethanolamine lipid A transport via ABC system (periplasm to extracellular)	Lipopolysaccharide Transport	0	0	0	0	0
Sodalis	SOD_K2L4Aabctex	KDO(2)-lipid IV A transport via ABC system (periplasm to extracellular)	Lipopolysaccharide Transport	0	0	0	0	0
Sodalis	SOD_LIPAabctex	lipid A transport via ABC system (periplasm to extracellular)	Lipopolysaccharide Transport	0	0	0	0	0
Sodalis	SOD_O16A4COLIPAabctex	O16 antigen (x4) core oligosaccharide lipid A transport via ABC system (periplasm to extracellular)	Lipopolysaccharide Transport	0	0	0	0	0
Sodalis	SOD_HCO3E	HCO3 equilibration reaction	Unassigned	0.0364808	1.43777	1.40129	0.0364809	3841.15
Sodalis	SOD_SPODM	superoxide dismutase	Superoxide Radicals Degradation	0	0	0	0	0
Sodalis	SOD_FLDR2	flavodoxin reductase (NADPH)	Unassigned	7e-06	7.00034e-06	3.35583e-10	7e-06	0.00479404
Sodalis	SOD_MI1PP	myo-inositol 1-phosphatase	Cell Envelope Biosynthesis	0	0	0	0	0
Sodalis	SOD_G2PP	glycerol-2-phosphate phosphatase	Alternate Carbon Metabolism	0	0	0	0	0
Sodalis	SOD_ACGAMT	UDP-N-acetylglucosamine:undecaprenylphosphate N-acetylglucosamine -1-phosphate transferase	Enterobacterial Common Antigen Biosynthesis	0	0	0	0	0
Sodalis	D_GROW	Biomass objective function	Biomass	0.01	0.0100005	4.79277e-07	0.01	0.00479277
Sodalis	SOD_H2Otcy	H2O transport via diffusion	Transport	-0.768613	-0.188123	0.58049	-0.283876	204.487
Sodalis	SOD_CO2tex	CO2 transport via diffusion	Transport	0.264606	1.05444	0.789838	0.551721	143.159
Sodalis	SOD_O2tex	oxygen transport via diffusion	Transport	0.296262	0.735997	0.439735	0.406515	108.172
Sodalis	SOD_Pitex	phosphate transport via diffusion	Transport	-0.457133	-0.0576485	0.399485	-0.267045	149.594
Sodalis	SOD_FE2tex	iron (II) transport via diffusion	Transport	-2.0001e-06	-2e-06	9.58771e-11	-2e-06	0.00479385
Sodalis	SOD_NH4tex	ammonia transport via diffusion	Transport	0.136357	0.234368	0.0980104	0.150838	64.9772
Sodalis	SOD_DM_APOACP	Source to provide apoprotein ACP for system	Source	5e-07	5.00024e-07	2.39638e-11	5e-07	0.00479276
Sodalis	SOD_DM_AKG	Sink to allow 2-oxoglutarate to leave system	Sink	0.15127	0.186852	0.0355823	0.151271	23.5223
Sodalis	SOD_DM_GLY	Sink to allow glycine to leave system	Sink	0.0356612	0.0356666	5.39339e-06	0.0356614	0.0151239
Sodalis	SOD_DM_LIPOPB	Sink to allow lipoate to leave system	Sink	0	6.74066e-07	6.74066e-07	0	∞
Sodalis	SOD_DM_GLYC	Sink to allow Glycerol to leave system	Sink	0.000258	0.000258012	1.23653e-08	0.000258	0.00479276
Sodalis	SOD_DM_ACALD	Sink to allow Acetaldehyde to leave system	Sink	0	0.340873	0.340873	0.20939	162.793
Sodalis	SOD_DM_4CRSOL	Sink to allow p-Cresol to leave system	Sink	4.87765e-06	4.87769e-06	3.76013e-11	4.87769e-06	0.000770884
Sodalis	SOD_DM_DHPTD	Sink to allow 4,5-dihydroxy-2,3-pentanedione to leave system	Sink	4.8383e-06	5.37772e-06	5.39422e-07	5.37769e-06	10.0307
Sodalis	SOD_DM_H2O2	Sink to allow Hydrogen peroxide to leave system	Sink	4.37765e-06	9.77025e-06	5.3926e-06	4.37769e-06	123.184
Sodalis	SOD_UP_GLN-L	Import L-Glutamine	Transport	0.193714	0.29173	0.0980158	0.208195	47.0788
Sodalis	SOD_UP_TYR-L	Import L-Tyrosine	Transport	0.00129583	0.00129589	6.18934e-08	0.00129583	0.00477636
Sodalis	SOD_UP_ILE-L	Import L-Isoleucine	Transport	0.0043019	0.00430211	2.0618e-07	0.0043019	0.00479277
Sodalis	SOD_UP_LEU-L	Import L-Leucine	Transport	0.00428144	0.00428165	2.052e-07	0.00428144	0.00479277
Sodalis	SOD_UP_PHE-L	Import L-Phenylalanine	Transport	0.00155987	0.00155994	7.47608e-08	0.00155987	0.00479276
Sodalis	SOD_UP_VAL-L	Import L-Valine	Transport	0.00361603	0.0036162	1.73093e-07	0.00361603	0.00478684
Sodalis	SOD_UP_PTR	Import Putrescine	Transport	5e-07	5.00024e-07	2.39638e-11	5e-07	0.00479276
Sodalis	SOD_GLCptspp	D-glucose transport via PEP:Pyr PTS (periplasm)	Transport	0	0.170434	0.170434	0	∞
Sodalis	SOD_UP_GLC-D	Import D-Glucose	Transport	0	0.170434	0.170434	0	∞
Sodalis	SOD_UP_6PGL	Import 6-phospho-D-glucono-1,5-lactone	Transport	0.0384874	0.379358	0.340871	0.247878	137.516
Sodalis	SOD_UP_SO4	Import sulfate	Transport	0.0114571	0.0114584	1.34814e-06	0.0114572	0.0117668
Sodalis	SOD_UP_ALA-B	Import beta-Alanine	Transport	5.55765e-06	5.5577e-06	5.2254e-11	5.55769e-06	0.000940211
Sodalis	SOD_UP_NICRNT	Import Nicotinate D-ribonucleotide	Transport	2.73e-05	2.73013e-05	1.30842e-09	2.73e-05	0.00479276
Sodalis	SOD_UP_PAN4P	Import Pantetheine 4'-phosphate	Transport	1.09e-06	1.09005e-06	5.22412e-11	1.09e-06	0.00479277
Sodalis	SOD_UP_PANT-R	Import (R)-Pantoate	Transport	5.55765e-06	5.5577e-06	5.2254e-11	5.55769e-06	0.000940211
Sodalis	SOD_UP_PPPI	Import Inorganic triphosphate	Transport	0.016825	0.0363619	0.0195369	0.0168252	116.117
Sodalis	SOD_EF_ARG-L	Export L-Arginine	Transport	0	5.3926e-06	5.3926e-06	0	∞
Sodalis	SOD_EF_HIS-L	Export L-Histidine	Transport	0.0109647	0.0109665	1.79753e-06	0.0109648	0.0163936
Sodalis	SOD_EF_LYS-L	Export L-Lysine	Transport	0	0.0355742	0.0355742	0	∞
Sodalis	SOD_EF_MET-L	Export L-Methionine	Transport	0.00965881	0.00965958	7.705e-07	0.00965889	0.00797711
Sodalis	SOD_EF_THR-L	Export L-Threonine	Transport	0	0.0268619	0.0268619	0.0144801	185.509
Sodalis	SOD_EF_TRP-L	Export L-Tryptophan	Transport	0.00489302	0.00489841	5.3926e-06	0.00489306	0.110209
Sodalis	SOD_EF_AHCYS	Export S-Adenosyl-L-homocysteine	Transport	0	5.39253e-07	5.39253e-07	0	∞
Sodalis	SOD_EF_THMPP	Export Thiamine diphosphate	Transport	4.37765e-06	4.37769e-06	3.76032e-11	4.37769e-06	0.000858975
Sodalis	SOD_EF_RIBFLV	Export Riboflavin	Transport	1.16329e-05	1.16331e-05	1.09101e-10	1.16331e-05	0.000937852
Sodalis	SOD_EF_PNTO-R	Export (R)-Pantothenate	Transport	0	5.5577e-06	5.5577e-06	5.55769e-06	100
Sodalis	SOD_EF_PYDX5P	Export Pyridoxal 5'-phosphate	Transport	3.87765e-06	3.87769e-06	3.6367e-11	3.87769e-06	0.000937852
Sodalis	SOD_EF_BTN	Export Biotin	Transport	3.87765e-06	3.87769e-06	3.6367e-11	3.87769e-06	0.000937852
Sodalis	SOD_EF_10FTH	Export 10-Formyltetrahydrofolate	Transport	3.87765e-06	3.87769e-06	3.6367e-11	3.87769e-06	0.000937852
Sodalis	SOD_EF_2DHP	Export 2-Dehydropantoate	Transport	5.55765e-06	5.5577e-06	5.2254e-11	5.55769e-06	0.000940211
Sodalis	SOD_EF_4PPAN	Export D-4'-Phosphopantothenate	Transport	0	5.5577e-06	5.5577e-06	0	∞
Sodalis	SOD_EF_AMOB	Export S-Adenosyl-4-methylthio-2-oxobutanoate	Transport	4.37764e-06	4.37769e-06	4.906e-11	4.37769e-06	0.00112068
Sodalis	SOD_EF_FOR	Export Formate	Transport	8.08318e-05	8.08334e-05	1.59592e-09	8.08322e-05	0.00197436
Sodalis	SOD_EF_GCALD	Export Glycolaldehyde	Transport	4.37765e-06	4.37769e-06	3.6367e-11	4.37769e-06	0.000830734
Sodalis	SOD_EF_MEOH	Export Methanol	Transport	4.37764e-06	4.37769e-06	4.906e-11	4.37769e-06	0.00112068
Sodalis	SOD_EF_PAP	Export Adenosine 3',5'-bisphosphate	Transport	0.0114576	0.0114589	1.34836e-06	0.0114577	0.0117682
Sodalis	SOD_EF_5DRIB	Export 5'-deoxyribose	Transport	9.25529e-06	1.06036e-05	1.34827e-06	9.25537e-06	14.5674
Sodalis	SOD_EF_5MTR	Export 5-Methylthio-D-ribose	Transport	5e-07	5.00024e-07	2.39638e-11	5e-07	0.00479276
Philaenus	PHI_SADT2	Sulfate adenyltransferase	Sulfate Assimilation	0	0	0	0	0
Philaenus	PHI_ADSK	adenylyl-sulfate kinase	Sulfate Assimilation	0	0.0669667	0.0669667	0	∞
Philaenus	PHI_BPNT2	3'-phospho-5'-adenylyl sulfate 3'-phosphohydrolase	Sulfur Metabolism	0	0.0669667	0.0669667	0	∞
Philaenus	PHI_BPNT	3',5'-bisphosphate nucleotidase	Cysteine Metabolism	0.0114576	0.0114589	1.34836e-06	0.0114577	0.0117682
Philaenus	PHI_ALATA_L	L-alanine transaminase	Alanine Biosynthesis	0.0424094	0.216181	0.173771	0.0424098	409.743
Philaenus	PHI_METAT	methionine adenosyltransferase	Methionine metabolism	1e-06	0.289168	0.289167	1e-06	2.89167e+07
Philaenus	PHI_PHETHPTOX	L-Phenylalanine,tetrahydrobiopterin:oxygen oxidoreductase (4-hydroxylating)	Tyrosine biosynthesis	0.016825	0.0363619	0.0195369	0.0168252	116.117
Philaenus	PHI_GLU5K	glutamate 5-kinase	Arginine and proline metabolism	0	1.94249	1.94249	0.0341898	5681.5
Philaenus	PHI_G5SD	glutamate-5-semialdehyde dehydrogenase	Arginine and proline metabolism	0	1.94249	1.94249	0.0341898	5681.5
Philaenus	PHI_GSC	Glutamate semialdehyde conversion	Arginine and proline metabolism	-0.988344	-0.034189	0.954155	-0.0341893	2790.8
Philaenus	PHI_G5SD2	Glutamate 5 semialdehyde dehydrogenase	Arginine and proline metabolism	-0.95415	0.0341949	0.988345	0	∞
Philaenus	PHI_P5CDr	1-pyrroline-5-carboxylate dehydrogenase	Arginine and proline metabolism	0	0.95415	0.95415	0	∞
Philaenus	PHI_P5CR2	pyrroline-5-carboxylate reductase (nadh)	Arginine and proline metabolism	0.034189	0.301829	0.26764	0.0341893	782.818
Philaenus	PHI_ORNTAr	ornithine transaminase	Arginine and proline metabolism	5e-07	5.00024e-07	2.39638e-11	5e-07	0.00479276
Philaenus	PHI_PROD2	Proline dehydrogenase	Proline Degradation	0	0.267635	0.267635	0	∞
Philaenus	PHI_ASPO	L-aspartate oxidase	Aspartate metabolism	0	0.173771	0.173771	0	∞
Philaenus	PHI_ASNS1	asparagine synthase (glutamine-hydrolysing)	Aspartate metabolism	0.0203067	0.238229	0.217922	0.0203069	1073.14
Philaenus	PHI_ASPTA	aspartate transaminase	Aspartate metabolism	0.0557332	0.31536	0.259626	0.055735	465.823
Philaenus	PHI_ASNN	L-asparaginase	Aspartate metabolism	0	0.217917	0.217917	0	∞
Philaenus	PHI_GLUS(nadph)	glutamate synthase (NADPH)	Glutamate metabolism	0.761195	0.934967	0.173771	0.872173	19.9239
Philaenus	PHI_GDH(nadp)	glutamate dehydrogenase [NAD(P)+]	Glutamate metabolism	0	0.173771	0.173771	0	∞
Philaenus	PHI_GDH	glutamate dehydrogenase	Glutamate metabolism	0	0.173771	0.173771	0	∞
Philaenus	PHI_GLNS	glutamine synthetase	Glutamate metabolism	1.08559	1.62837	0.542776	1.1852	45.7961
Philaenus	PHI_CBPS	carbamoyl-phosphate synthase (glutamine-hydrolysing)	Glutamate metabolism	0.00311705	0.00311728	2.34422e-07	0.00311705	0.00752065
Philaenus	PHI_PGCD	phosphoglycerate dehydrogenase	Serine Biosynthesis	0	0.173771	0.173771	0.0882274	196.958
Philaenus	PHI_PSERT	phosphoserine transaminase	Serine Biosynthesis	0	0.173771	0.173771	0.0882274	196.958
Philaenus	PHI_PSP_L	phosphoserine phosphatase (L-serine)	Serine Biosynthesis	0	0.173771	0.173771	0.0882274	196.958
Philaenus	PHI_GHMT2r	glycine hydroxymethyltransferase, reversible	Glycine	0.0256131	0.04515	0.0195369	0.04515	43.2711
Philaenus	PHI_AHCi	adenosylhomocysteinase	Methionine Metabolism	0	0.289167	0.289167	0	∞
Philaenus	PHI_CYSTS	Cystathionine beta synthase	Cysteine Metabolism	0	5.39253e-07	5.39253e-07	0	∞
Philaenus	PHI_CYSTGL	cystathionine g-lyase	Cysteine Biosynthesis	0.0301307	0.0301415	1.07869e-05	0.0301363	0.0357939
Philaenus	PHI_HCYSMT	homocysteine S-methyltransferase	Methionine Biosynthesis	0	0.289167	0.289167	0	∞
Philaenus	PHI_THRD_L	L-threonine deaminase	Threonine Degradation	0	5.39259e-06	5.39259e-06	0	∞
Philaenus	PHI_THRAL	threonine ammonia-lyase (serine)	Serine Metabolism	0	1.11373	1.11373	0	∞
Philaenus	PHI_ASP1DC	Aspartate 1-decarboxylase	B-alanine metabolism	5.55765e-06	5.5577e-06	5.2254e-11	5.55769e-06	0.000940211
Philaenus	PHI_ORNDC	Ornithine Decarboxylase	Arginine and proline metabolism	5e-07	5.00024e-07	2.39638e-11	5e-07	0.00479276
Philaenus	PHI_PYDXO	Pyridoxamine:oxygen oxidoreductase (deaminating)	Vitamin B6 metabolism	5.55112e-17	5.55112e-17	0	5.55112e-17	∞
Philaenus	PHI_PYDXNO	Pyridoxine:oxygen oxidoreductase (deaminating)	Vitamin B6 metabolism	-2.498e-16	-2.498e-16	0	-2.498e-16	∞
Philaenus	PHI_PYAM5PO	pyridoxamine 5'-phosphate oxidase	Vitamin B6 metabolism	0	0	0	0	0
Philaenus	PHI_PDX5POi	pyridoxine 5'-phosphate oxidase	Vitamin B6 metabolism	0	0	0	0	0
Philaenus	PHI_PYDXK	pyridoxal kinase	Vitamin B6 metabolism	0	0	0	0	0
Philaenus	PHI_PYDAMK	ATP:pyridoxal 5'-phosphotransferase	Vitamin B6 metabolism	0	0	0	0	0
Philaenus	PHI_PYDXNK	ATP:pyridoxine 5'-phosphotransferase	Vitamin B6 metabolism	0	0	0	0	0
Philaenus	PHI_AKP1	Alkaline phosphatase Dihydroneopterin		0	0	0	0	0
Philaenus	PHI_GTPCI	GTP cyclohydrolase I	Folate Biosynthesis	0.016825	0.0363619	0.0195369	0.0168252	116.117
Philaenus	PHI_PTHPS	6-pyruvoyltetrahydropterin synthase	Folate Biosynthesis	0.016825	0.0363619	0.0195369	0.0168252	116.117
Philaenus	PHI_SPR	sepiapterin reductase	Folate Biosynthesis	0.016825	0.0363619	0.0195369	0.0168252	116.117
Philaenus	PHI_THBIO1	5,6,7,8-tetrahydrobiopterin:NAD+ oxidoreductase	Folate Biosynthesis	0	0.0195369	0.0195369	0	∞
Philaenus	PHI_THBIO2	5,6,7,8-tetrahydrobiopterin:NADP+ oxidoreductase	Folate Biosynthesis	0	0.0195369	0.0195369	0	∞
Philaenus	PHI_DHFS	dihydrofolate synthase/Folylpolyglutamate synthase	Folate Biosynthesis	0	0	0	0	0
Philaenus	PHI_FOLR2	Folate reductase	One carbon pool by folate	0	0.0003932	0.0003932	0	∞
Philaenus	PHI_DHFR	Dihydrofolate reductase (NADP+)	One carbon pool by folate	0	0.0003932	0.0003932	0.00039317	100.008
Philaenus	PHI_THFOR2	5,6,7,8-Tetrahydrofolate:NADP+ oxidoreductase	One carbon pool by folate	0	0.0003932	0.0003932	0	∞
Philaenus	PHI_FTHFL	Formate--tetrahydrofolate ligase	One carbon pool by folate	0	0.0364428	0.0364428	0	∞
Philaenus	PHI_FTHFO	10-formyltetrahydrofolate:NADP+ oxidoreductase	One carbon pool by folate	0	0.0390738	0.0390738	0	∞
Philaenus	PHI_GLYCL	Glycine Cleavage System	N10-Formyl-Tetrahydrofolate Biosynthesis	-0.0424399	-0.00336619	0.0390738	-0.0255313	153.043
Philaenus	PHI_MTHFD	methylenetetrahydrofolate dehydrogenase (NADP)	N10-Formyl-Tetrahydrofolate Biosynthesis	0.00231688	0.0413906	0.0390738	0.0192256	203.239
Philaenus	PHI_MTHFC	methenyltetrahydrofolate cyclohydrolase	N10-Formyl-Tetrahydrofolate Biosynthesis	0.00231688	0.0413906	0.0390738	0.0192256	203.239
Philaenus	PHI_PNTK	pantothenate kinase	Phosphopantothenate Biosynthesis	0	5.5577e-06	5.5577e-06	5.55769e-06	100
Philaenus	PHI_PPNCL2	phosphopantothenate-cysteine ligase (ctp)	Coenzyme A Biosynthesis	0	5.5577e-06	5.5577e-06	5.55769e-06	100
Philaenus	PHI_PPNCL3	phosphopantothenate-cysteine ligase (atp)	Coenzyme A Biosynthesis	0	5.5577e-06	5.5577e-06	0	∞
Philaenus	PHI_PPCDC	phosphopantothenoylcysteine decarboxylase	Coenzyme A Biosynthesis	5.55765e-06	5.5577e-06	5.2254e-11	5.55769e-06	0.000940211
Philaenus	PHI_PTPATi	pantetheine-phosphate adenylyltransferase	Coenzyme A Biosynthesis	4.46765e-06	4.46769e-06	4.43718e-11	4.46769e-06	0.000993171
Philaenus	PHI_DPCOAK	dephospho-CoA kinase	Coenzyme A Biosynthesis	4.46765e-06	4.46769e-06	4.43718e-11	4.46769e-06	0.000993171
Philaenus	PHI_RBFK	riboflavin kinase	FAD	7.7553e-06	7.75537e-06	7.27339e-11	7.75537e-06	0.000937852
Philaenus	PHI_FMNAT	FMN adenylyltransferase	FAD	3.87765e-06	3.87769e-06	3.6367e-11	3.87769e-06	0.000937852
Philaenus	PHI_NARP	nicotinamide ribonucleotide phosphohydrolase	Nicotinate and nicotinamide metabolism	0	0	0	0	0
Philaenus	PHI_NRPH	nicotinate D-ribonucleotide phosphohydrolase	Nicotinate and nicotinamide metabolism	0	0	0	0	0
Philaenus	PHI_NMNAT	nicotinamide-nucleotide adenylyltransferase	Nicotinate and nicotinamide metabolism	0	0	0	0	0
Philaenus	PHI_NCTPPRT	Nicotinate phosphoribosyltransferase	Nicotinate and nicotinamide metabolism	0	0	0	0	0
Philaenus	PHI_ANNA	ATP:nicotinamide-nucleotide adenylyltransferase	Nicotinate and nicotinamide metabolism	4.28106e-05	4.28127e-05	2.05325e-09	4.28107e-05	0.00479611
Philaenus	PHI_DNGAL	deamido-NAD+:L-glutamine amido-ligase (AMP-forming)	Nicotinate and nicotinamide metabolism	4.28106e-05	4.28127e-05	2.05325e-09	4.28107e-05	0.00479611
Philaenus	PHI_NADK	NAD kinase	Nicotinate and nicotinamide metabolism	1.30553e-05	1.30557e-05	3.9871e-10	1.30554e-05	0.00305399
Philaenus	PHI_NNOR	NADPH:NAD+ oxidoreductase	Nicotinate and nicotinamide metabolism	-0.2356	0.2356	0.4712	0.011472	4107.38
Philaenus	PHI_GTHPi	Glutathione peridoxase	Glutathione met	0	2.69638e-06	2.69638e-06	0	∞
Philaenus	PHI_GGTA	Gamma glutamyltransferase	Glutathione met	0	0	0	0	0
Philaenus	PHI_GCL	glutamate---cysteine ligase	Glutathione met	3.87765e-06	9.27025e-06	5.3926e-06	3.87769e-06	139.067
Philaenus	PHI_GTHS	glutathione synthetase	Glutathione met	3.87765e-06	9.27025e-06	5.3926e-06	3.87769e-06	139.067
Philaenus	PHI_ALASm	5-aminolevulinate synthase	Heme Biosynthesis	3.10212e-05	3.10215e-05	2.90936e-10	3.10215e-05	0.000937852
Philaenus	PHI_PPBNGS	porphobilinogen synthase	Heme Biosynthesis	1.55106e-05	1.55107e-05	1.45468e-10	1.55107e-05	0.000937852
Philaenus	PHI_PPBNGD	porphobilinogen deaminase	Heme Biosynthesis	3.87765e-06	3.87769e-06	3.6367e-11	3.87769e-06	0.000937852
Philaenus	PHI_UPP3S	uroporphyrinogen-III synthase	Heme Biosynthesis	3.87765e-06	3.87769e-06	3.6367e-11	3.87769e-06	0.000937852
Philaenus	PHI_UPPDC1	uroporphyrinogen decarboxylase (uroporphyrinogen III)	Heme Biosynthesis	3.87765e-06	3.87769e-06	3.6367e-11	3.87769e-06	0.000937852
Philaenus	PHI_CPPPGO	coproporphyrinogen oxidase (O2 required)	Heme Biosynthesis	3.87765e-06	3.87769e-06	3.6367e-11	3.87769e-06	0.000937852
Philaenus	PHI_PPPGO	protoporphyrinogen oxidase (aerobic)	Heme Biosynthesis	3.87765e-06	3.87769e-06	3.6367e-11	3.87769e-06	0.000937852
Philaenus	PHI_FCLT	Ferrochelatase	Heme Biosynthesis	3.87765e-06	3.87769e-06	3.6367e-11	3.87769e-06	0.000937852
Philaenus	PHI_HEMEOS	Heme O synthase	Heme Biosynthesis	3.87765e-06	3.87769e-06	3.6367e-11	3.87769e-06	0.000937852
Philaenus	PHI_HEMEAS	Heme A synthase	Heme Biosynthesis	0	0	0	0	0
Philaenus	PHI_GLUTRS	Glutamyl-tRNA synthetase	Heme Biosynthesis	0	0	0	0	0
Philaenus	PHI_ICYSDS	ISC Cysteine desulfuration	Cofactor and Prosthetic Group Biosynthesis	0	0	0	0	0
Philaenus	PHI_I2FE2SS	ISC [2Fe-2S] Synthesis	Cofactor and Prosthetic Group Biosynthesis	0	0	0	0	0
Philaenus	PHI_I2FE2SS2	ISC [2Fe-2S] Synthesis II	Cofactor and Prosthetic Group Biosynthesis	0	0	0	0	0
Philaenus	PHI_I2FE2SR	ISC [2Fe-2S] regeneration	Cofactor and Prosthetic Group Biosynthesis	0	0	0	0	0
Philaenus	PHI_I4FE4SR	ISC [4Fe-4S] Reduction	Cofactor and Prosthetic Group Biosynthesis	0	0	0	0	0
Philaenus	PHI_I2FE2ST	ISC [2Fe-2S] Transfer	Cofactor and Prosthetic Group Biosynthesis	0	0	0	0	0
Philaenus	PHI_I4FE4ST	ISC [4Fe-4S] Transfer	Cofactor and Prosthetic Group Biosynthesis	0	0	0	0	0
Philaenus	PHI_FADRx2	FAD reductase	Cofactor and Prosthetic Group Biosynthesis	-0.267633	1.50011e-06	0.267635	0	∞
Philaenus	PHI_FADRx	FAD reductase	Cofactor and Prosthetic Group Biosynthesis	0	0.267633	0.267633	0	∞
Philaenus	PHI_FE3Ri	Fe(III) reduction	Cofactor and Prosthetic Group Biosynthesis	0	0	0	0	0
Philaenus	PHI_FLVRx	flavin reductase (NAD)	Cofactor and Prosthetic Group Biosynthesis	0	0	0	0	0
Philaenus	PHI_FLVR	flavin reductase	Flavin Reduction	0	0	0	0	0
Philaenus	PHI_FMNRx2	FMN reductase	Flavin Reduction	3.87765e-06	3.87769e-06	3.6367e-11	3.87769e-06	0.000937852
Philaenus	PHI_PGMT	phosphoglucomutase	Glycolysis/Gluconeogenesis	0	0	0	0	0
Philaenus	PHI_GLUK	Glucokinase/hexokinase	Glycolysis/Gluconeogenesis	0.811996	1.88338	1.07138	1.08546	98.703
Philaenus	PHI_PGI	glucose-6-phosphate isomerase	Glycolysis/Gluconeogenesis	0.231856	1.39569	1.16384	0.837581	138.952
Philaenus	PHI_PFK	phosphofructokinase	Glycolysis/Gluconeogenesis	0	0.570517	0.570517	0	∞
Philaenus	PHI_FBP	fructose-bisphosphatase	Glycolysis/Gluconeogenesis	0	3.05217	3.05217	0.798134	382.413
Philaenus	PHI_FBA	fructose-bisphosphate aldolase	Glycolysis/Gluconeogenesis	-3.05217	0.482813	3.53498	-0.798134	442.905
Philaenus	PHI_TPI	triose-phosphate isomerase	Glycolysis/Gluconeogenesis	0.644614	1.36235	0.717737	0.817016	87.8486
Philaenus	PHI_GAPD	glyceraldehyde-3-phosphate dehydrogenase	Glycolysis/Gluconeogenesis	-2.15338	1.25336	3.40674	0.0267151	12752.1
Philaenus	PHI_PGK	phosphoglycerate kinase	Glycolysis/Gluconeogenesis	1.47749	2.6963	1.21881	1.60564	75.9085
Philaenus	PHI_PGM	phosphoglycerate mutase	Glycolysis/Gluconeogenesis	1.4088	2.52253	1.11373	1.51741	73.3971
Philaenus	PHI_ENO	enolase	Glycolysis/Gluconeogenesis	1.4088	2.52253	1.11373	1.51741	73.3971
Philaenus	PHI_PYK	pyruvate kinase	Glycolysis/Gluconeogenesis	3.55271e-15	2.80606	2.80606	0	∞
Philaenus	PHI_PDH	pyruvate dehydrogenase	Glycolysis/Gluconeogenesis	0.577227	0.860335	0.283108	0.685835	41.2794
Philaenus	PHI_PPCK	phosphoenolpyruvate carboxykinase (GTP)	Glycolysis/Gluconeogenesis	0	5.3926e-06	5.3926e-06	0	∞
Philaenus	PHI_ACS	Acetyl-CoA synthetase	Glycolysis/Gluconeogenesis	0	5.39257e-06	5.39257e-06	0	∞
Philaenus	PHI_PPS	phosphoenolpyruvate synthase	Pyruvate Metabolism	0	0.0917667	0.0917667	0	∞
Philaenus	PHI_PYK3	pyruvate kinase 3	Glycolysis/purine	-0.264217	2.54185	2.80606	1.44445	194.265
Philaenus	PHI_AGPOP	DGTP:pyruvate 2-O-phosphotransferase	Glycolysis/purine	3.55271e-15	0.0625039	0.0625039	0.00010388	60169.3
Philaenus	PHI_DAPOP	DATP:pyruvate 2-O-phosphotransferase	Glycolysis/purine	3.55271e-15	0.0003932	0.0003932	0.00039317	100.008
Philaenus	PHI_G6PADH	glucose-6-phosphate-1-dehydrogenase	Pentose phosphate	0.0384874	1.02934	0.990854	0.247878	399.735
Philaenus	PHI_PGL	6-phosphogluconolactonase	Pentose phosphate	0	0.649983	0.649983	0	∞
Philaenus	PHI_GND	phosphogluconate dehydrogenase	Pentose phosphate	0	0.649983	0.649983	0	∞
Philaenus	PHI_RPE	ribulose 5-phosphate 3-epimerase	Pentose phosphate	-0.0655581	0.412759	0.478317	-0.0205646	2325.92
Philaenus	PHI_RPI	ribose-5-phosphate isomerase	Pentose phosphate	0.0205636	0.282219	0.261656	0.0205646	1272.36
Philaenus	PHI_TKT1	transketolase	Pentose phosphate	0.00132094	0.282219	0.280898	0.00783286	3586.15
Philaenus	PHI_TALA	transaldolase	Pentose phosphate	0.00132094	0.282219	0.280898	0.00783286	3586.15
Philaenus	PHI_TKT2	transketolase	Pentose phosphate	0.00132094	0.282219	0.280898	0.00783286	3586.15
Philaenus	PHI_R5PDP	ribose-phosphate diphosphokinase	Pentose phosphate	0	0.0322672	0.0322672	0.0127318	253.439
Philaenus	PHI_PPM	phosphopentomutase	Pentose phosphate	0	0	0	0	0
Philaenus	PHI_PCr	Pyruvate carboxylase	TCA	0.716698	0.716708	1.07852e-05	0.716703	0.00150484
Philaenus	PHI_CS	citrate synthase	TCA	0.577197	0.8603	0.283103	0.6858	41.2807
Philaenus	PHI_ACONTa	aconitase (half-reaction A, Citrate hydro-lyase)	TCA	0.577197	0.8603	0.283103	0.6858	41.2807
Philaenus	PHI_ACONTb	aconitase (half-reaction B, Isocitrate hydro-lyase)	TCA	0.577197	0.8603	0.283103	0.6858	41.2807
Philaenus	PHI_ICDHyr	isocitrate dehydrogenase (NADP)	TCA	0.0714804	0.8603	0.78882	0.6858	115.022
Philaenus	PHI_ICDH	isocitrate dehydrogenase (NAD)	TCA	0	0.505717	0.505717	0	∞
Philaenus	PHI_AKGDH	2-Oxogluterate dehydrogenase	TCA	0	0.283103	0.283103	0	∞
Philaenus	PHI_SUCL(gdp)	succinyl-CoA ligase (GDP-forming)	TCA	-0.283072	2.52298	2.80606	1.38215	203.021
Philaenus	PHI_SUCL(adp)	succinyl-CoA ligase (ADP-forming)	TCA	-2.80606	0.189533	2.99559	-1.38212	216.738
Philaenus	PHI_SUCDi	succinate dehydrogenase (irreversible)	TCA	0.188372	0.532901	0.344529	0.343919	100.177
Philaenus	PHI_FUM	fumarase	TCA	0.237511	0.716449	0.478938	0.393064	121.847
Philaenus	PHI_MDH	Malate dehydrogenase	TCA	0.00207721	0.445441	0.443364	0.122056	363.245
Philaenus	PHI_ATPS4m	ATP synthase Complex V	Oxidative Phosphorylation	1.14804	7.5251	6.37707	2.41921	263.601
Philaenus	PHI_CYOO6m	cytochrome c oxidase Complex IV	Oxidative Phosphorylation	0.0957444	2.91313	2.81738	0.620288	454.205
Philaenus	PHI_CYOR(q9)m	ubiquinol-cytochrome c oxidoreductase Complex III	Oxidative Phosphorylation	0.191489	1.92479	1.7333	1.24058	139.718
Philaenus	PHI_NADHOR	NADH dehydrogenase (ubiquinone-9 ) Complex I	Oxidative Phosphorylation	0	1.38877	1.38877	0.89354	155.424
Philaenus	PHI_PPA	inorganic diphosphatase	Oxidative Phosphorylation	0.0326861	0.797656	0.76497	0.142383	537.262
Philaenus	PHI_ACACT1r	acetyl-CoA C-acetyltransferase	Farnesyl PP	1.16329e-05	1.16331e-05	1.09101e-10	1.16331e-05	0.000937852
Philaenus	PHI_HMGCOAS	hydroxymethylglutaryl-coa synthase	Farnesyl PP	1.16329e-05	1.16331e-05	1.09101e-10	1.16331e-05	0.000937852
Philaenus	PHI_HMGCOARx	Hydroxymethylglutaryl CoA reductase (ir)	Farnesyl PP	1.16329e-05	1.16331e-05	1.09101e-10	1.16331e-05	0.000937852
Philaenus	PHI_MEVK1x	mevalonate kinase (atp)	Farnesyl PP	1.16329e-05	1.16331e-05	1.09101e-10	1.16331e-05	0.000937852
Philaenus	PHI_PMEVK	Phosphomevalonate kinase	Farnesyl PP	1.16329e-05	1.16331e-05	1.09101e-10	1.16331e-05	0.000937852
Philaenus	PHI_DPMVDx	diphosphomevalonate decarboxylase	Farnesyl PP	1.16329e-05	1.16331e-05	1.09101e-10	1.16331e-05	0.000937852
Philaenus	PHI_GPPS	geranyl pyrophosphate synthase	Farnesyl PP	3.87765e-06	3.87769e-06	3.6367e-11	3.87769e-06	0.000937852
Philaenus	PHI_FPPS	farnesyl pyrophosphate synthase	Farnesyl PP	3.87765e-06	3.87769e-06	3.6367e-11	3.87769e-06	0.000937852
Philaenus	PHI_IPDDI	isopentenyl-diphosphate D-isomerase	Polyisoprenoid Biosynthesis	3.87765e-06	3.87769e-06	3.6367e-11	3.87769e-06	0.000937852
Philaenus	PHI_IMPD	IMP dehydrogenase	Purine metabolism	0.0189589	0.0384958	0.0195369	0.0189591	103.048
Philaenus	PHI_RNDR2	Ribonucleoside-diphosphate reductase (GDP)	Purine metabolism	0.00010388	0.000103888	7.81247e-09	0.00010388	0.00752066
Philaenus	PHI_RNDR1	Ribonucleoside-diphosphate reductase (ADP)	Purine metabolism	0.00039317	0.0003932	2.95689e-08	0.00039317	0.00752065
Philaenus	PHI_FPGFT	phosphoribosylglycinamide formyltransferase, cytosol	Purine metabolism	0.00961332	0.0291502	0.0195369	0.00961472	203.198
Philaenus	PHI_FPAIF	phosphoribosylaminoimidazolecarboxamide formyltransferase	Purine metabolism	0.00961332	0.0291502	0.0195369	0.00961472	203.198
Philaenus	PHI_ICH	IMP cyclohydrolase	Purine metabolism	0.00961332	0.0291502	0.0195369	0.00961472	203.198
Philaenus	PHI_PRDPAR	5-phosphoribosylamine:diphosphate phospho-alpha-D-ribosyltransferase (glutamate-amidating)	Purine metabolism	0.00961332	0.0291502	0.0195369	0.00961472	203.198
Philaenus	PHI_ATAM	ATP:AMP phosphotransferase	Purine metabolism	0.093668	0.731604	0.637936	0.0936741	681.016
Philaenus	PHI_ATDAM	ATP:dAMP phosphotransferase	Purine metabolism	0	0	0	0	0
Philaenus	PHI_NDPK1	Nucleoside-diphosphate kinase (ATP:GDP)	Purine metabolism	0	0.189533	0.189533	0	∞
Philaenus	PHI_NDPK5	Nucleoside-diphosphate kinase (ATP:dGDP)	Purine metabolism	0	0.0625039	0.0625039	0	∞
Philaenus	PHI_NDPK8	Nucleoside-diphosphate kinase (ATP:dADP)	Purine metabolism	0	0.0003932	0.0003932	0	∞
Philaenus	PHI_GK1	Guanylate kinase (GMP:ATP)	Purine metabolism	0.0189589	0.0624	0.0434411	0.0624	69.6171
Philaenus	PHI_DGK1	Deoxyguanylate kinase (dGMP:ATP)	Purine metabolism	0	0.0624	0.0624	0	∞
Philaenus	PHI_AMPDA	Adenosine monophosphate deaminase	Purine metabolism	0.00934421	0.136546	0.127201	0.00934433	1361.27
Philaenus	PHI_NDP3	Nucleoside diphosphatase GDP	Purine metabolism	0	0.0434411	0.0434411	0	∞
Philaenus	PHI_PRAIC	phosphoribosylaminoimidazole carboxylase, cytosol	Purine metabolism	0.00961332	0.0291502	0.0195369	0.00961472	203.198
Philaenus	PHI_AIAL	1-(5'-Phosphoribosyl)-5-amino-4-(N-succinocarboxamide)-imidazole AMP-lyase	Purine metabolism	0.00961332	0.0291502	0.0195369	0.00961472	203.198
Philaenus	PHI_AAL(fum)	N6-(1,2-dicarboxyethyl)AMP AMP-lyase (fumarate-forming)	Purine metabolism	0	0.1272	0.1272	0	∞
Philaenus	PHI_PRAIS	phosphoribosylaminoimidazolesuccinocarboxamide synthase, cytosol	Purine metabolism	0.00961332	0.0291502	0.0195369	0.00961472	203.198
Philaenus	PHI_PRFGCL	phosphoribosylformylglycinamidine cyclo-ligase	Purine metabolism	0.00961332	0.0291502	0.0195369	0.00961472	203.198
Philaenus	PHI_PPRGL	phosphoribosylamine---glycine ligase	Purine metabolism	0.00961332	0.0291502	0.0195369	0.00961472	203.198
Philaenus	PHI_ADSS	adenylosuccinate synthase	Purine metabolism	0	0.1272	0.1272	0	∞
Philaenus	PHI_GMPS	GMP synthase	Purine metabolism	0	0.0384958	0.0384958	0.0189591	203.047
Philaenus	PHI_GMPS(glu)	GMP synthase (glutamine-hydrolysing), cytosol	Purine metabolism	0	0.0384958	0.0384958	0	∞
Philaenus	PHI_PRFGS	phosphoribosylformylglycinamidine synthase	Purine metabolism	0.00961332	0.0291502	0.0195369	0.00961472	203.198
Philaenus	PHI_RNDR3	Ribonucleoside-diphosphate reductase (CDP)	Pyrimidine metabolism	-0.000103888	-0.00010388	7.81245e-09	-0.00010388	0.00752065
Philaenus	PHI_RNDR4	Ribonucleoside-diphosphate reductase (UDP)	Pyrimidine metabolism	-0.0003932	-0.00039317	2.95689e-08	-0.00039317	0.00752065
Philaenus	PHI_DHORD2	dihydoorotic acid dehydrogenase (quinone9)	Pyrimidine metabolism	0.00311705	0.00311728	2.34422e-07	0.00311705	0.00752065
Philaenus	PHI_TRDR	Thioredoxin reductase (NADPH)	Pyrimidine metabolism	0.0009941	0.000994175	7.47628e-08	0.0009941	0.00752065
Philaenus	PHI_TMDS	thymidylate synthase	Pyrimidine metabolism	0.00039317	0.0003932	2.95689e-08	0.00039317	0.00752065
Philaenus	PHI_ASPCT	Aspartate carbamoyltransferase	Pyrimidine metabolism	0.00311705	0.00311728	2.34422e-07	0.00311705	0.00752065
Philaenus	PHI_ORPT	Orotate phosphoribosyltransferase	Pyrimidine metabolism	0.00311705	0.00311728	2.34422e-07	0.00311705	0.00752065
Philaenus	PHI_UMPK	UMP kinase	Pyrimidine metabolism	0.00311705	0.0276	0.024483	0.00311705	785.453
Philaenus	PHI_CYTK1	Cytidylate kinase (CMP)	Pyrimidine metabolism	0	5.5577e-06	5.5577e-06	5.55769e-06	100
Philaenus	PHI_CYTK2	Cytidylate kinase (dCMP)	Pyrimidine metabolism	0	0	0	0	0
Philaenus	PHI_NDPK2	Nucleoside-diphosphate kinase (ATP:UDP)	Pyrimidine metabolism	0.00272388	0.00272408	2.04853e-07	0.00272388	0.00752065
Philaenus	PHI_NDPK6	Nucleoside-diphosphate kinase (ATP:dUDP)	Pyrimidine metabolism	-0.06625	0.06625	0.1325	0	∞
Philaenus	PHI_NDPK3	Nucleoside-diphosphate kinase (ATP:CDP)	Pyrimidine metabolism	-0.000103888	-9.83223e-05	5.56551e-06	-9.83223e-05	5.66048
Philaenus	PHI_NDPK7	Nucleoside-diphosphate kinase (ATP:dCDP)	Pyrimidine metabolism	0.00010388	0.000103888	7.81245e-09	0.00010388	0.00752065
Philaenus	PHI_NDPK4	Nucleoside-diphosphate kinase (ATP:dTDP)	Pyrimidine metabolism	0.00039317	0.0003932	2.95689e-08	0.00039317	0.00752065
Philaenus	PHI_URIDK2r	Uridylate kinase (dUMP)	Pyrimidine metabolism	-0.0666432	0.0658568	0.1325	-0.00039317	33700.4
Philaenus	PHI_DTMPK	dTMP kinase	Pyrimidine metabolism	0.00039317	0.0003932	2.95689e-08	0.00039317	0.00752065
Philaenus	PHI_DHORTS	dihydroorotase	Pyrimidine metabolism	0.00311705	0.00311728	2.34422e-07	0.00311705	0.00752065
Philaenus	PHI_DCMAH	dCMP aminohydrolase	Pyrimidine metabolism	0	0	0	0	0
Philaenus	PHI_NDP7	Nucleoside diphosphatase UDP	Pyrimidine metabolism	0	0.024483	0.024483	0	∞
Philaenus	PHI_ORPDC	orotidine-5'-phosphate decarboxylase	Pyrimidine metabolism	0.00311705	0.00311728	2.34422e-07	0.00311705	0.00752065
Philaenus	PHI_CTPS1	CTP synthase NH3	Pyrimidine metabolism	0	0.00136398	0.00136398	0.00136388	100.008
Philaenus	PHI_CTPS2	CTP synthase (glutamine)	Pyrimidine metabolism	0	0.00136398	0.00136398	0	∞
Philaenus	PHI_DUTNH	dUTP nucleotidohydrolase	Pyrimidine metabolism	-0.06625	0.06625	0.1325	0	∞
Philaenus	PHI_ADNK	adenosine kinase	Nucleotide Salvage Pathway	-5.55112e-17	0.289167	0.289167	0	∞
Philaenus	PHI_NTPP1	Nucleoside triphosphate pyrophosphorylase (dgtp)	Purine met	0	0.0624	0.0624	0	∞
Philaenus	PHI_NTPP2	Nucleoside triphosphate pyrophosphorylase (gtp)	Purine met	0	0.0434411	0.0434411	0.0434409	100
Philaenus	PHI_ADPT	adenine phosphoribosyltransferase	Adenine and Adenosine Salvage	0	0	0	0	0
Philaenus	PHI_CAT	catalase	Unassigned	-1.34818e-06	0.0868856	0.0868869	-9.71445e-17	8.94409e+16
Philaenus	PHI_HCO3E	HCO3 equilibration reaction	Unassigned	0.759345	0.75935	5.3926e-06	0.75935	0.00071016
Philaenus	P_GROW	Biomass objective function	Biomass	0.077553	0.0775537	7.27339e-07	0.0775537	0.000937852
Philaenus	PHI_DM_OCACP	Source to provide Octanoyl-ACP to system	Souce	5e-07	5.00038e-07	3.76032e-11	5e-07	0.00752065
Philaenus	PHI_DM_Q8	Source to provide Ubiquinone-8 to system	Source	0	0	0	0	0
Philaenus	PHI_DM_FOCYTC	Source to provide Ferrocytochrome c to system	Source	0	10.8614	10.8614	0	∞
Philaenus	PHI_DM_FICYTC	Sink to allow Ferricytochrome c to leave system	Sink	0	10.8614	10.8614	0	∞
Philaenus	PHI_DM_GTHOX	Sink to allow Oxidized glutathione to leave system	Sink	0	2.69638e-06	2.69638e-06	0	∞
Philaenus	PHI_DM_Q8H2	Sink to allow Ubiquinol-8 to leave system	Sink	0	0	0	0	0
Philaenus	PHI_DM_DHBPT	Sink to allow 6,7-Dihydrobiopterin to leave system	Sink	0.016825	0.0363619	0.0195369	0.0168252	116.117
Philaenus	PHI_CO2ex	CO2 transport via diffusion	Transport	1.45059	3.70923	2.25864	2.02079	111.77
Philaenus	PHI_FE2tex	iron (II) transport via diffusion	Transport	4.87757e-06	6.87775e-06	2.00017e-06	4.87769e-06	41.0066
Philaenus	PHI_Pitex	phosphate transport via diffusion	Transport	0.0157868	0.0157874	5.52556e-07	0.0157868	0.00350011
Philaenus	PHI_H2Otex	h2o transport via diffusion	Transport	-10.5897	-3.59728	6.99246	-4.15429	168.319
Philaenus	PHI_O2tex	oxygen transport via diffusion	Transport	1.63849	5.51693	3.87844	2.09608	185.033
Philaenus	PHI_UP_NH4	Import ammonia	Transport	0.995807	2.27322	1.27742	1.01798	125.486
Philaenus	PHI_UP_SO4	Import Sulfate	Transport	0.0114571	0.0114584	1.34814e-06	0.0114572	0.0117668
Philaenus	PHI_UP_CYST-L	Import L-Cystathionine	Transport	0.0301307	0.0301415	1.07864e-05	0.0301363	0.0357922
Philaenus	PHI_UP_GLC-D	Import Glucose	Transport	0.913675	1.88338	0.969702	1.08546	89.3357
Philaenus	PHI_UP_NICRNT	Import Nicotinate D-ribonucleotide	Transport	7.01106e-05	7.01127e-05	2.05325e-09	7.01107e-05	0.00292858
Philaenus	PHI_EF_DAD-5	Export 5'-Deoxyadenosine	Transport	1e-06	1.00008e-06	7.52065e-11	1e-06	0.00752065
Philaenus	PHI_EF_5DRIB	Export 5'-deoxyribose	Transport	9.25529e-06	1.06036e-05	1.34827e-06	9.25537e-06	14.5674
Philaenus	PHI_EF_FOR	Export Formate	Transport	0	0.0242952	0.0242952	0.016906	143.707
Philaenus	PHI_EF_GCALD	Export Glycolaldehyde	Transport	4.37765e-06	4.37769e-06	3.6367e-11	4.37769e-06	0.000830734
Philaenus	PHI_EF_AMOB	Export S-Adenosyl-4-methylthio-2-oxobutanoate	Transport	4.37764e-06	4.37769e-06	4.906e-11	4.37769e-06	0.00112068
Philaenus	PHI_EF_MEOH	Export Methanol	Transport	4.37764e-06	4.37769e-06	4.906e-11	4.37769e-06	0.00112068
Philaenus	PHI_EF_AC	Export Acetate	Transport	0	5.39337e-06	5.39337e-06	0	∞
Philaenus	PHI_EF_5MTR	Export 5-Methylthio-D-ribose	Transport	5e-07	5.00024e-07	2.39638e-11	5e-07	0.00479276
Philaenus	PHI_EF_ALA-L	Export L-Alanine	Transport	0	0.173771	0.173771	0	∞
Philaenus	PHI_EF_ARG-L	Export L-Arginine	Transport	0	2.69669e-06	2.69669e-06	0	∞
Philaenus	PHI_EF_ASN-L	Export L-Asparagine	Transport	0	5.3926e-06	5.3926e-06	0	∞
Philaenus	PHI_EF_ASP-L	Export L-Aspartate	Transport	0	5.3926e-06	5.3926e-06	0	∞
Philaenus	PHI_EF_CYS-L	Export L-Cysteine	Transport	0.0155369	0.0187558	0.00321884	0.0155424	20.71
Philaenus	PHI_EF_GLU-L	Export L-Glutamate	Transport	0	5.39339e-06	5.39339e-06	0	∞
Philaenus	PHI_EF_GLN-L	Export L-Glutamine	Transport	0	5.3926e-06	5.3926e-06	0	∞
Philaenus	PHI_EF_GLY	Export L-Glycine	Transport	6.50521e-18	0.0390738	0.0390738	0.0221633	176.299
Philaenus	PHI_EF_HIS-L	Export L-Histidine	Transport	1.19262e-18	1.79753e-06	1.79753e-06	1.19262e-18	1.50721e+14
Philaenus	PHI_EF_ILE-L	Export L-Isoleucine	Transport	1.73472e-18	5.39259e-06	5.39259e-06	0	∞
Philaenus	PHI_EF_LEU-L	Export L-Leucine	Transport	1.73472e-18	1.79752e-06	1.79752e-06	1.73472e-18	1.0362e+14
Philaenus	PHI_EF_LYS-L	Export L-Lysine	Transport	0	2.69669e-06	2.69669e-06	0	∞
Philaenus	PHI_EF_MET-L	Export L-Methioniine	Transport	-2.50633e-11	7.70516e-07	7.70541e-07	1.30104e-18	5.92249e+13
Philaenus	PHI_EF_PHE-L	Export L-Phenylalanine	Transport	6.93889e-18	0.105679	0.105679	6.93889e-18	1.52299e+18
Philaenus	PHI_EF_PRO-L	Export L-Proline	Transport	0	5.39339e-06	5.39339e-06	0	∞
Philaenus	PHI_EF_SER-L	Export L-Serine	Transport	3.90313e-18	1.21881	1.21881	0	∞
Philaenus	PHI_EF_THR-L	Export L-Threonine	Transport	0	5.3926e-06	5.3926e-06	0	∞
Philaenus	PHI_EF_TRP-L	Export L-Tryptophan	Transport	4.33681e-19	5.3926e-06	5.3926e-06	0	∞
Philaenus	PHI_EF_TYR-L	Export L-Tyrosine	Transport	0	0.0195369	0.0195369	0	∞
Philaenus	PHI_EF_VAL-L	Export L-Valine	Transport	0	2.6963e-06	2.6963e-06	0	∞
*Range of variation is calculated by subtracting minimum flux from maximum flux
**Variation around maximum is calculated as the range of variation/optimal flux x 100

## Sheet: Table S1c
Table S1c. Flux variability analysis for sharpshooter symbiosis
Organism	Reaction abbreviation	Reaction description	Subsystem	minFlux	maxFlux	Range of variation*	FBAsolution (optimal flux)	Range of variation around optimum (%)**
Sulcia	SUL_G5SD2	Glutamate 5 semialdehyde dehydrogenase	Proline Metabolism	0	0	0	0	0
Sulcia	SUL_P5CDr	1-pyrroline-5-carboxylate dehydrogenase	Proline Metabolism	0	0	0	0	0
Sulcia	SUL_GSC	Glutamate semialdehyde conversion	Proline Metabolism	0	0	0	0	0
Sulcia	SUL_CBPS	carbamoyl-phosphate synthase (glutamine-hydrolysing)	Arginine Biosynthesis I	0.0115444	0.0115448	4.46377e-07	0.0115444	0.00386659
Sulcia	SUL_ACGS	N-acetylglutamate synthase	Arginine biosynthesis	0.0115444	0.0115448	4.46377e-07	0.0115444	0.00386659
Sulcia	SUL_ACGK	acetylglutamate kinase	Arginine Biosynthesis I	0.0115444	0.0115448	4.46377e-07	0.0115444	0.00386659
Sulcia	SUL_AGPR	N-acetyl-g-glutamyl-phosphate reductase	Arginine Biosynthesis I	0.0115444	0.0115448	4.46377e-07	0.0115444	0.00386659
Sulcia	SUL_ACOTA	acetylornithine transaminase	Arginine Biosynthesis I	0.0115444	0.0115448	4.46377e-07	0.0115444	0.00386659
Sulcia	SUL_ACODA	acetylornithine deacetylase	Arginine Biosynthesis I	0.0115444	0.0115448	4.46377e-07	0.0115444	0.00386659
Sulcia	SUL_OCBT	ornithine carbamoyltransferase	Arginine Biosynthesis I	0.0115444	0.0115448	4.46377e-07	0.0115444	0.00386659
Sulcia	SUL_ARGSS	argininosuccinate synthase	Arginine Biosynthesis I	0.0115444	0.0115448	4.46377e-07	0.0115444	0.00386659
Sulcia	SUL_ARGSL	argininosuccinate lyase	Arginine Biosynthesis I	0.0115444	0.0115448	4.46377e-07	0.0115444	0.00386659
Sulcia	SUL_ASPTA	aspartate transaminase	Glutamate Degradation	0.0571896	0.0571901	4.46374e-07	0.0571898	0.000780513
Sulcia	SUL_ASPK	aspartate kinase	Lysine Biosynthesis I	0.0428118	0.0428122	3.82608e-07	0.042812	0.000893694
Sulcia	SUL_ASAD	aspartate-semialdehyde dehydrogenase	Lysine Biosynthesis I	0.0428118	0.0428122	3.82608e-07	0.042812	0.000893694
Sulcia	SUL_DHDPS	dihydrodipicolinate synthase	Lysine Biosynthesis I	0.0229329	0.0229333	3.82608e-07	0.022933	0.00166838
Sulcia	SUL_DHDPRy	dihydrodipicolinate reductase (NADPH)	Lysine Biosynthesis I	0.0229329	0.0229333	3.82608e-07	0.022933	0.00166838
Sulcia	SUL_THDPS	tetrahydrodipicolinate succinylase	Lysine Biosynthesis I	0.0229329	0.0229333	3.82608e-07	0.022933	0.00166838
Sulcia	SUL_SDPTA	succinyldiaminopimelate transaminase	Lysine Biosynthesis I	0.0229329	0.0229333	3.82608e-07	0.022933	0.00166838
Sulcia	SUL_SDPDS	succinyl-diaminopimelate desuccinylase	Lysine biosynthesis	0.0229329	0.0229333	3.82608e-07	0.022933	0.00166838
Sulcia	SUL_DAPE	diaminopimelate epimerase	Lysine Biosynthesis I	0.0196209	0.0196213	3.82586e-07	0.019621	0.00194989
Sulcia	SUL_DAPDC	diaminopimelate decarboxylase	Lysine Biosynthesis I	0.0196209	0.0196213	3.82586e-07	0.019621	0.00194989
Sulcia	SUL_HSDy	homoserine dehydrogenase (NADPH)	Threonine Biosynthesis	0.0198789	0.0198793	3.34782e-07	0.019879	0.0016841
Sulcia	SUL_HSK	homoserine kinase	Threonine Biosynthesis	0.0135662	0.0135665	3.34782e-07	0.0135662	0.00246776
Sulcia	SUL_THRS	threonine synthase	Threonine Biosynthesis	0.0135662	0.0135665	3.34782e-07	0.0135662	0.00246776
Sulcia	SUL_PRPPS	phosphoribosylpyrophosphate synthetase	Histidine Biosynthesis	0.00227542	0.00227609	6.69565e-07	0.00227543	0.0294259
Sulcia	SUL_DDPA	3-deoxy-D-arabino-heptulosonate 7-phosphate synthetase	Chorismate Biosynthesis	0.0191964	0.0191973	8.92753e-07	0.0191965	0.00465061
Sulcia	SUL_DHQS	3-dehydroquinate synthase	Chorismate Biosynthesis	0.0191964	0.0191973	8.92753e-07	0.0191965	0.00465061
Sulcia	SUL_DHQTi	3-dehydroquinate dehydratase, irreversible	Chorismate Biosynthesis	0.0191964	0.0191973	8.92753e-07	0.0191965	0.00465061
Sulcia	SUL_SHK3Dr	shikimate dehydrogenase	Chorismate Biosynthesis	0.0191964	0.0191973	8.92753e-07	0.0191965	0.00465061
Sulcia	SUL_SHKK	shikimate kinase	Chorismate Biosynthesis	0.0191964	0.0191973	8.92753e-07	0.0191965	0.00465061
Sulcia	SUL_PSCVT	3-phosphoshikimate 1-carboxyvinyltransferase	Chorismate Biosynthesis	0.0191964	0.0191973	8.92753e-07	0.0191965	0.00465061
Sulcia	SUL_CHORS	chorismate synthase	Chorismate Biosynthesis	0.0191964	0.0191973	8.92753e-07	0.0191965	0.00465061
Sulcia	SUL_ANS	anthranilate synthase	Tryptophan Biosynthesis	0.00227542	0.00227609	6.69565e-07	0.00227543	0.0294259
Sulcia	SUL_ANPRT	anthranilate phosphoribosyltransferase	Tryptophan Biosynthesis	0.00227542	0.00227609	6.69565e-07	0.00227543	0.0294259
Sulcia	SUL_PRAIi	phosphoribosylanthranilate isomerase (irreversible)	Tryptophan Biosynthesis	0.00227542	0.00227609	6.69565e-07	0.00227543	0.0294259
Sulcia	SUL_IGPS	indole-3-glycerol-phosphate synthase	Tryptophan Biosynthesis	0.00227542	0.00227609	6.69565e-07	0.00227543	0.0294259
Sulcia	SUL_TRPS1	tryptophan synthase (indoleglycerol phosphate)	Tryptophan Biosynthesis	0	0.00227609	0.00227609	0.00227543	100.029
Sulcia	SUL_TRPS3	tryptophan synthase (indoleglycerol phosphate)	Tryptophan Biosynthesis	0	0.00227609	0.00227609	0	∞
Sulcia	SUL_TRPS2	tryptophan synthase (indole)	Tryptophan Biosynthesis	0	0.00227609	0.00227609	0	∞
Sulcia	SUL_CHORM	chorismate mutase	Phenylalanine and Tyrosine Biosynthesis	0.016921	0.0169218	8.92753e-07	0.016921	0.005276
Sulcia	SUL_PPNDH	prephenate dehydratase	Phenylalanine and Tyrosine Biosynthesis	0.016921	0.0169218	8.92753e-07	0.016921	0.005276
Sulcia	SUL_PHETA1	phenylalanine transaminase	Phenylalanine Biosynthesis	0.016921	0.0169218	8.92753e-07	0.016921	0.005276
Sulcia	SUL_THRD_L	L-threonine deaminase	Isoleucine Biosynthesis	0	3.34777e-07	3.34777e-07	0	∞
Sulcia	SUL_ACHBS	2-aceto-2-hydroxybutanoate synthase	Isoleucine Biosynthesis	0.0167604	0.0167618	1.33913e-06	0.0167605	0.0079898
Sulcia	SUL_KARA2	ketol-acid reductoisomerase (2-Acetolactate)	Isoleucine Biosynthesis	0.0167604	0.0167618	1.33913e-06	0.0167605	0.0079898
Sulcia	SUL_DHAD2	Dihydroxy-acid dehydratase (2,3-dihydroxy-3 DASH Methylpentanoate)	Isoleucine Biosynthesis	0.0167604	0.0167618	1.33913e-06	0.0167605	0.0079898
Sulcia	SUL_ILETA	isoleucine transaminase	Isoleucine Biosynthesis	0.0167604	0.0167618	1.33913e-06	0.0167605	0.0079898
Sulcia	SUL_ACLS	acetolactate synthase	Valine Biosynthesis	0.051165	0.0511663	1.33913e-06	0.0511652	0.00261726
Sulcia	SUL_KARA1	ketol-acid reductoisomerase (2,3-dihydroxy-3-methylbutanoate)	Valine Biosynthesis	0.051165	0.0511663	1.33913e-06	0.0511652	0.00261726
Sulcia	SUL_DHAD1	dihydroxy-acid dehydratase (2,3-dihydroxy-3 DASH Methylbutanoate)	Valine Biosynthesis	0.051165	0.0511663	1.33913e-06	0.0511652	0.00261726
Sulcia	SUL_VALTA	valine transaminase	Valine Biosynthesis	0.0181611	0.0181638	2.67826e-06	0.0181612	0.0147472
Sulcia	SUL_IPPS	2-isopropylmalate synthase	Leucine Biosynthesis	0.0329997	0.0330017	2.00869e-06	0.0330012	0.00608673
Sulcia	SUL_IPPMIb	2-isopropylmalate hydratase	Leucine Biosynthesis	0.0329997	0.0330017	2.00869e-06	0.0330012	0.00608673
Sulcia	SUL_IPPMIa	3-isopropylmalate dehydratase	Leucine Biosynthesis	0.0329997	0.0330017	2.00869e-06	0.0330012	0.00608673
Sulcia	SUL_IPMD	3-isopropylmalate dehydrogenase	Leucine Biosynthesis	0.0329997	0.0330017	2.00869e-06	0.0330012	0.00608673
Sulcia	SUL_OMCDC	2-Oxo-4-methyl-3-carboxypentanoate decarboxylation	Leucine Biosynthesis	0.0329997	0.0330017	2.00869e-06	0.0330012	0.00608673
Sulcia	SUL_LEUTAi	leucine transaminase (irreversible)	Leucine Biosynthesis	0.0329997	0.0330017	2.00869e-06	0.0330012	0.00608673
Sulcia	SUL_SCYSDS	SUF Cysteine desulfuration	Cofactor and Prosthetic Group Biosynthesis	0	0.00320806	0.00320806	0.003208	100.002
Sulcia	SUL_S2FE2SR	SUF [2Fe-2S] regeneration	Cofactor and Prosthetic Group Biosynthesis	0	0	0	0	0
Sulcia	SUL_S2FE2ST	SUF [2Fe-2S] Transfer	Cofactor and Prosthetic Group Biosynthesis	0	0	0	0	0
Sulcia	SUL_S2FE2SS2	SUF [2Fe-2S] Synthesis II	Cofactor and Prosthetic Group Biosynthesis	0	5.0001e-07	5.0001e-07	0	∞
Sulcia	SUL_S2FE2SS	SUF [2Fe-2S] Synthesis	Cofactor and Prosthetic Group Biosynthesis	0	5.0001e-07	5.0001e-07	0	∞
Sulcia	SUL_S4FE4SR	SUF [4Fe-4S] Reduction	Cofactor and Prosthetic Group Biosynthesis	0	5.0001e-07	5.0001e-07	0	∞
Sulcia	SUL_S4FE4ST	SUF [4Fe-4S] Transfer	Cofactor and Prosthetic Group Biosynthesis	0	5.0001e-07	5.0001e-07	0	∞
Sulcia	SUL_OMBZLM	2-Octaprenyl-6-methoxy-benzoquinol methylase	Ubiquinol-8 Biosynthesis	0	0	0	0	0
Sulcia	SUL_OCTDPS	Octaprenyl pyrophosphate synthase	Octaprenyl Diphosphate Biosynthesis	0	0	0	0	0
Sulcia	SUL_DHNAOT4	1,4-dihydroxy-2-naphthoate octaprenyltransferase	Demethylmenaquinol-8 Biosynthesis I	0	0	0	0	0
Sulcia	SUL_AMMQLT8	S-adenosylmethione:2-demthylmenaquinole methyltransferase (menaquinone 8)	Menaquinol-8 Biosynthesis	0	0	0	0	0
Sulcia	SUL_ME2	malic enzyme (NADP)	Gluconeogenesis I	0.184294	0.184295	1.33913e-06	0.184295	0.000726623
Sulcia	SUL_PFK	phosphofructokinase	Glycolysis/Gluconeogenesis	0	0.0306706	0.0306706	0.0191965	159.772
Sulcia	SUL_FBA	fructose-bisphosphate aldolase	Glycolysis/Gluconeogenesis	0	0.0306706	0.0306706	0.0191965	159.772
Sulcia	SUL_GAPD	glyceraldehyde-3-phosphate dehydrogenase	Glycolysis/Gluconeogenesis	-4.54747e-13	0.0114734	0.0114734	-4.54747e-13	2.52302e+12
Sulcia	SUL_PDH	pyruvate dehydrogenase	Glycolysis/Gluconeogenesis	0.0445446	0.0445466	2.00869e-06	0.0445461	0.00450924
Sulcia	SUL_OOR2	2-oxoglutarate ferredoxin oxidoreductase	Citric Acid Cycle	0	0.176512	0.176512	0	∞
Sulcia	SUL_AKGDH	2-Oxogluterate dehydrogenase	Citric Acid Cycle	0	0.176512	0.176512	0.176511	100
Sulcia	SUL_SUCOAS	succinyl-CoA synthetase (ADP-forming)	Citric Acid Cycle	0.153578	0.153579	1.33915e-06	0.153578	0.000871965
Sulcia	SUL_TKT1	transketolase	Pentose Phosphate Pathway	-0.00227609	-0.00227542	6.69565e-07	-0.00227543	0.0294259
Sulcia	SUL_TALA	transaldolase	Pentose Phosphate Pathway	-0.032946	-0.00227542	0.0306706	-0.00227543	1347.91
Sulcia	SUL_TKT2	transketolase	Pentose Phosphate Pathway	-0.0214731	-0.0214718	1.33913e-06	-0.0214719	0.00623666
Sulcia	SUL_PFK_3	phosphofructokinase (s7p)	Sedoheptulose Bisphosphate Bypass	0	0.0306706	0.0306706	0	∞
Sulcia	SUL_FBA3	Sedoheptulose 1,7-bisphosphate D-glyceraldehyde-3-phosphate-lyase	Sedoheptulose Bisphosphate Bypass	0	0.0306706	0.0306706	0	∞
Sulcia	SUL_ATPS4rpp	ATP synthase (four protons for one ATP)	Oxidative Phosphorylation	0.446901	0.458384	0.0114835	0.446902	2.56957
Sulcia	SUL_CYTCBB3_4pp	cytochrome c oxidase cbb3 (complex IV)	Oxidative Phosphorylation	0.177673	0.227543	0.0498701	0.177673	28.0684
Sulcia	SUL_NADH5	NADH dehydrogenase (ubiquinone-8 )	Oxidative Phosphorylation	0.0775443	0.265533	0.187989	0.254058	73.9943
Sulcia	SUL_3OAS100	3-oxoacyl-[acyl-carrier-protein] synthase (n-C10:0)	Fatty Acid Elongation-Saturated	0	0	0	0	0
Sulcia	SUL_LIPOCT	Lipoyl(octanoyl) transferase	Lipoate Biosynthesis and Incorporation I	5e-07	5.0001e-07	9.59461e-12	5e-07	0.00191892
Sulcia	SUL_LIPOS	Lipoate synthase	Lipoate Biosynthesis and Incorporation I	5e-07	5.0001e-07	9.59461e-12	5e-07	0.00191892
Sulcia	S_GROW	Biomass objective function	Biomass	0.01	0.0100002	1.91892e-07	0.01	0.00191892
Sulcia	SUL_O2tex	oxygen transport via diffusion	Transport	0.177673	0.227543	0.0498701	0.177673	28.0684
Sulcia	SUL_NH4tex	ammonia transport via diffusion	Transport	-3.34777e-07	0	3.34777e-07	0	∞
Sulcia	SUL_H2Otex	H2O transport via diffusion	Transport	0.440271	0.551485	0.111214	0.440273	25.2602
Sulcia	SUL_CO2tex	CO2 transport via diffusion	Transport	0.545094	0.545099	4.91e-06	0.545096	0.000900758
Sulcia	SUL_FE2tex	iron (II) transport via diffusion	Transport	-1.00002e-06	1.00002e-06	2.00004e-06	1e-06	200.004
Sulcia	SUL_Pitex	phosphate transport via diffusion	Transport	0	0.0229467	0.0229467	0.0229451	100.007
Sulcia	SUL_DM_fdxo	Source to allow ferredoxin (oxidized form 4:2) to enter system	Source	0	0.176512	0.176512	0	∞
Sulcia	SUL_DM_4FE4S	Source to allow [4Fe-4S] iron-sulfur cluster to enter system	Source	0	5.0001e-07	5.0001e-07	5e-07	100.002
Sulcia	SUL_DM_SUFSE	Source to allow SUFSE to enter system	Source	0	0.00320806	0.00320806	0.003208	100.002
Sulcia	SUL_DM_Q8	Source to allow Ubiquinone-8 to enter system	Source	0.0775443	0.265533	0.187989	0.254058	73.9943
Sulcia	SUL_DM_FOCYTC	Source to allow Ferrocytochrome c to enter system	Source	0.710691	0.910171	0.19948	0.710694	28.0684
Sulcia	SUL_DM_Q8H2	Sink to allow Ubiquinol-8 to leave system	Sink	0.0775443	0.265533	0.187989	0.254058	73.9943
Sulcia	SUL_DM_FICYTC	Sink to allow Ferricytochrome c to leave system	Sink	0.710691	0.910171	0.19948	0.710694	28.0684
Sulcia	SUL_DM_SUFSESH	Sink to allow SUFSESH to leave system	Sink	0	0.00320806	0.00320806	0.003208	100.002
Sulcia	SUL_DM_LIPOPB	Sink to allow lipoate to leave system	Sink	5e-07	5.0001e-07	9.59461e-12	5e-07	0.00191892
Sulcia	SUL_DM_fdxr	Sink to allow ferredoxin (reduced form 4:2) to leave system	Sink	0	0.176512	0.176512	0	∞
Sulcia	SUL_UP_ALA-L	Import L-Alanine	Transport	0	0.00320806	0.00320806	0	∞
Sulcia	SUL_UP_ASN-L	Import L-Asparagine	Transport	0.0027238	0.00272385	5.22676e-08	0.0027238	0.00191892
Sulcia	SUL_UP_CYS-L	Import L-Cysteine	Transport	0.0003231	0.00353117	0.00320807	0.0035311	90.8518
Sulcia	SUL_UP_GLU-L	Import L-Glutamate	Transport	0.178025	0.178026	1.33911e-06	0.178026	0.000752199
Sulcia	SUL_UP_GLN-L	Import L-Glutamine	Transport	0.0154268	0.0154275	6.6956e-07	0.0154269	0.00434022
Sulcia	SUL_UP_GLY	Import Glycine	Transport	0.0032163	0.00321636	6.17183e-08	0.0032163	0.00191892
Sulcia	SUL_UP_PRO-L	Import L-Proline	Transport	0.0015415	0.00154153	2.95802e-08	0.0015415	0.00191892
Sulcia	SUL_UP_SER-L	Import L-Serine	Transport	0.00557362	0.00557429	6.69523e-07	0.00557363	0.0120123
Sulcia	SUL_UP_TYR-L	Import L-Tyrosine	Transport	0.0012909	0.00129092	2.47714e-08	0.0012909	0.00191892
Sulcia	SUL_UP_HIS-L	Import Histidine	Transport	0.00082	0.000820016	1.57352e-08	0.00082	0.00191892
Sulcia	SUL_UP_MET-L	Import Methionine	Transport	0.0014585	0.00145853	2.79875e-08	0.0014585	0.00191892
Sulcia	SUL_UP_AMET	Import S-Adenosyl-L-methionine	Transport	1e-06	1.00002e-06	1.91892e-11	1e-06	0.00191892
Sulcia	SUL_UP_2OBUT	Import 2-Oxobutanoate	Transport	0.0167601	0.0167618	1.67391e-06	0.0167605	0.00998722
Sulcia	SUL_UP_DATP	Import dATP	Transport	0.00039055	0.000390557	7.49435e-09	0.00039055	0.00191892
Sulcia	SUL_UP_DCTP	Import dCTP	Transport	0.00011138	0.000111382	2.1373e-09	0.00011138	0.00191892
Sulcia	SUL_UP_DGTP	Import dGTP	Transport	0.00011138	0.000111382	2.1373e-09	0.00011138	0.00191892
Sulcia	SUL_UP_DTTP	Import dTTP	Transport	0.00039055	0.000390557	7.49435e-09	0.00039055	0.00191892
Sulcia	SUL_UP_CTP	Import CTP	Transport	0.00126	0.00126002	2.41784e-08	0.00126	0.00191892
Sulcia	SUL_UP_GTP	Import GTP	Transport	0.00203	0.00203004	3.89541e-08	0.00203	0.00191892
Sulcia	SUL_UP_UTP	Import UTP	Transport	0.00136	0.00136003	2.60973e-08	0.00136	0.00191892
Sulcia	SUL_UP_ADP	Import ADP	Transport	0.0154678	0.0154685	6.69565e-07	0.0154679	0.00432875
Sulcia	SUL_UP_F6P	Import Fructose 6-phosphate	Transport	0.0429436	0.054419	0.0114755	0.0429438	26.7221
Sulcia	SUL_UP_OAA	Import Oxaloacetate	Transport	0.0571896	0.0571901	4.46374e-07	0.0571898	0.000780513
Sulcia	SUL_UP_PEP	Import Phosphoenolpyruvate	Transport	0.0383927	0.0383945	1.78551e-06	0.0383929	0.00465061
Sulcia	SUL_UP_MAL-L	Import L-Malate	Transport	0.184294	0.184295	1.33913e-06	0.184295	0.000726623
Sulcia	SUL_UP_HCO3	Import Bicarbonate	Transport	0.0115444	0.0115448	4.46377e-07	0.0115444	0.00386659
Sulcia	SUL_UP_OCACP	Import Octanoyl-ACP	Transport	5e-07	5.0001e-07	9.59461e-12	5e-07	0.00191892
Sulcia	SUL_UP_FADH2	Import Flavin adenine dinucleotide reduced	Transport	0	1.50003e-06	1.50003e-06	0	∞
Sulcia	SUL_UP_NAD	Import Nicotinamide adenine dinucleotide	Transport	2.2e-05	2.20004e-05	4.22163e-10	2.2e-05	0.00191892
Sulcia	SUL_UP_NADP	Import Nicotinamide adenine dinucleotide phosphate	Transport	5.3e-06	5.3001e-06	1.01659e-10	5.3e-06	0.0019181
Sulcia	SUL_UP_COA	Import Coenzyme A	Transport	5.9e-07	5.90011e-07	1.13147e-11	5.9e-07	0.00191774
Sulcia	SUL_UP_THMPP	Import Thiamine diphosphate	Transport	5e-07	5.0001e-07	9.59461e-12	5e-07	0.00191892
Sulcia	SUL_EF_ARG-L	Export L-Arginine	Transport	0.00938499	0.00938544	4.46368e-07	0.00938504	0.00475616
Sulcia	SUL_EF_ILE-L	Export L-Isoleucine	Transport	0.0124585	0.0124599	1.33912e-06	0.0124586	0.0107486
Sulcia	SUL_EF_LEU-L	Export L-Leucine	Transport	0.0287183	0.0287203	2.00869e-06	0.0287198	0.00699408
Sulcia	SUL_EF_LYS-L	Export L-Lysine	Transport	0.0152328	0.0152332	3.82586e-07	0.0152329	0.00251159
Sulcia	SUL_EF_PHE-L	Export L-Phenylalanine	Transport	0.0153612	0.015362	8.92752e-07	0.0153612	0.00581172
Sulcia	SUL_EF_THR-L	Export L-Threonine	Transport	0.0110426	0.0110429	3.34777e-07	0.0110426	0.00303167
Sulcia	SUL_EF_TRP-L	Export L-Tryptophan	Transport	0.00196472	0.00196539	6.69564e-07	0.00196473	0.0340792
Sulcia	SUL_EF_VAL-L	Export L-Valine	Transport	0.0145507	0.0145534	2.67826e-06	0.0145508	0.0184063
Sulcia	SUL_EF_SUCC	Export Succinate	Transport	0.17651	0.176512	1.33915e-06	0.176511	0.000758677
Sulcia	SUL_EF_XU5P-D	Export D-Xylulose 5-phosphate	Transport	0.0237472	0.0237492	2.00869e-06	0.0237473	0.00845862
Sulcia	SUL_EF_FUM	Export Fumarate	Transport	0.0115444	0.0115448	4.46377e-07	0.0115444	0.00386659
Sulcia	SUL_EF_13DPG	Export 3-Phospho-D-glyceroyl phosphate	Transport	-4.45656e-13	0.0114734	0.0114734	0	∞
Sulcia	SUL_EF_DHAP	Export Dihydroxyacetone phosphate	Transport	0.0191964	0.0306706	0.0114743	0.0191965	59.7727
Sulcia	SUL_EF_AC	Export Acetate	Transport	0.0115444	0.0115448	4.46377e-07	0.0115444	0.00386659
Sulcia	SUL_EF_FAD	Export FAD	Transport	0	1.50003e-06	1.50003e-06	0	∞
Sulcia	SUL_EF_AMP	Export AMP	Transport	0.0138098	0.0138105	6.69556e-07	0.0138099	0.00484839
Sulcia	SUL_EF_DAD-5	Export 5'-Deoxyadenosine	Transport	1e-06	1.00002e-06	1.91892e-11	1e-06	0.00191892
Sulcia	SUL_EF_PPI	Export PPI	Transport	0.0211218	0.0211225	6.69527e-07	0.0211219	0.00316983
Sulcia	SUL_EF_3MOB	Export 3-Methyl-2-oxobutanoate	Transport	2.85455e-06	2.85456e-06	1.3443e-11	2.85452e-06	0.000470938
Sulcia	SUL_EF_HOM-L	Export L-Homoserine	Transport	0.00631276	0.00631303	2.67826e-07	0.00631278	0.0042426
Sulcia	SUL_EF_26DAP-LL	Export LL-2,6-Diaminoheptanedioate	Transport	0.003312	0.00331204	4.19391e-08	0.003312	0.00126628
Baumannia	BAU_ASPTA	aspartate transaminase	Glutamate Degradation	0.0175168	0.0175182	1.33913e-06	0.0175169	0.0076448
Baumannia	BAU_AMPTASEPG	aminopeptidase (pro-gly)	Arginine and Proline Metabolism	0	0	0	0	0
Baumannia	BAU_DAPE	diaminopimelate epimerase	Lysine Biosynthesis	0.003312	0.00331204	4.19391e-08	0.003312	0.00126628
Baumannia	BAU_SADT2	Sulfate adenyltransferase	Sulfate Assimilation	0.0195542	0.0195555	1.33912e-06	0.0195543	0.00684824
Baumannia	BAU_ADSK	adenylyl-sulfate kinase	Sulfate Assimilation	0.0195542	0.0195555	1.33912e-06	0.0195543	0.00684824
Baumannia	BAU_PAPSR	phosphoadenylyl-sulfate reductase (thioredoxin)	Sulfate Assimilation	0.0130983	0.0130989	6.69562e-07	0.0130983	0.00511182
Baumannia	BAU_PAPSR2	phosphoadenylyl-sulfate reductase (glutaredoxin)	Sulfate Assimilation	0.00645593	0.0064566	6.69561e-07	0.00645596	0.0103712
Baumannia	BAU_SULRi	sulfite reductase (NADPH2)	Sulfate Assimilation	0.0195542	0.0195555	1.33912e-06	0.0195543	0.00684824
Baumannia	BAU_PSERT	phosphoserine transaminase	Serine Biosynthesis	0	0.46822	0.46822	0	∞
Baumannia	BAU_SERAT	serine O-acetyltransferase	Cysteine Biosynthesis	0.0195542	0.328013	0.308459	0.0195543	1577.45
Baumannia	BAU_CYSS	cysteine synthase	Cysteine Biosynthesis	0.0195542	0.328013	0.308459	0.0195543	1577.45
Baumannia	BAU_BPNT	3',5'-bisphosphate nucleotidase	Cysteine Metabolism	0.0195547	0.019556	1.33911e-06	0.0195548	0.00684798
Baumannia	BAU_CYSDS	Cysteine Desulfhydrase	Cysteine Metabolism	0	0.308459	0.308459	0	∞
Baumannia	BAU_AMPTASECG	alanyl aminopeptidase (cys-gly)	Cysteine Metabolism	0	0	0	0	0
Baumannia	BAU_PRPPS	phosphoribosylpyrophosphate synthetase	Histidine Biosynthesis	0.0126929	0.0126942	1.33913e-06	0.0126929	0.0105502
Baumannia	BAU_ATPPRT	ATP phosphoribosyltransferase	Histidine Biosynthesis	0.00527427	0.00527561	1.33913e-06	0.0052743	0.0253897
Baumannia	BAU_PRATPP	phosphoribosyl-ATP pyrophosphatase	Histidine Biosynthesis	0.00527427	0.00527561	1.33913e-06	0.0052743	0.0253897
Baumannia	BAU_PRAMPC	phosphoribosyl-AMP cyclohydrolase	Histidine Biosynthesis	0.00527427	0.00527561	1.33913e-06	0.0052743	0.0253897
Baumannia	BAU_PRMICI	1-(5-phosphoribosyl)-5-[(5-phosphoribosylamino)methylideneamino)imidazole-4-carboxamide isomerase	Histidine Biosynthesis	0.00527427	0.00527561	1.33913e-06	0.0052743	0.0253897
Baumannia	BAU_IG3PS	Imidazole-glycerol-3-phosphate synthase	Histidine Biosynthesis	0.00527427	0.00527561	1.33913e-06	0.0052743	0.0253897
Baumannia	BAU_IGPDH	imidazoleglycerol-phosphate dehydratase	Histidine Biosynthesis	0.00527427	0.00527561	1.33913e-06	0.0052743	0.0253897
Baumannia	BAU_HSTPT	histidinol-phosphate transaminase	Histidine Biosynthesis	0.00527427	0.00527561	1.33913e-06	0.0052743	0.0253897
Baumannia	BAU_HISTP	histidinol-phosphatase	Histidine Biosynthesis	0.00527427	0.00527561	1.33913e-06	0.0052743	0.0253897
Baumannia	BAU_HISTD	histidinol dehydrogenase	Histidine Biosynthesis	0.00527427	0.00527561	1.33913e-06	0.0052743	0.0253897
Baumannia	BAU_HSST	homoserine O-succinyltransferase	Methionine Biosynthesis	0	0	0	0	0
Baumannia	BAU_HSERTA	homoserine O-trans-acetylase	Methionine Biosynthesis	0.00631276	0.00631303	2.67826e-07	0.00631278	0.0042426
Baumannia	BAU_SHSL1	O-succinylhomoserine lyase (L-cysteine)	Methionine Biosynthesis	0	0	0	0	0
Baumannia	BAU_AHSL	acetylhomoserine succinate-lyase (L-cysteine)	Methionine Biosynthesis	0.00631276	0.00631303	2.67826e-07	0.00631278	0.0042426
Baumannia	BAU_CYSTL	cystathionine b-lyase	Methionine Biosynthesis	0.00631276	0.00631303	2.67826e-07	0.00631278	0.0042426
Baumannia	BAU_METS	methionine synthase	Methionine Biosynthesis	0.00631276	0.00631303	2.67826e-07	0.00631278	0.0042426
Baumannia	BAU_AHCYSNS	S-adenosylhomocysteine nucleosidase	S-Adenosyl-L-Methionine Cycle I	0	0	0	0	0
Baumannia	BAU_METAT	methionine adenosyltransferase	Methionine Metabolism	7.31818e-06	7.70067e-06	3.8249e-07	7.31823e-06	5.22653
Baumannia	BAU_DDPA	3-deoxy-D-arabino-heptulosonate 7-phosphate synthetase	Chorismate Biosynthesis	1.70455e-06	1.70456e-06	8.605e-12	1.70456e-06	0.000504823
Baumannia	BAU_DHQS	3-dehydroquinate synthase	Chorismate Biosynthesis	1.70455e-06	1.70456e-06	8.605e-12	1.70456e-06	0.000504823
Baumannia	BAU_DHQTi	3-dehydroquinate dehydratase, irreversible	Chorismate Biosynthesis	1.70455e-06	1.70456e-06	8.605e-12	1.70456e-06	0.000504823
Baumannia	BAU_SHK3Dr	shikimate dehydrogenase	Chorismate Biosynthesis	1.70455e-06	1.70456e-06	8.605e-12	1.70456e-06	0.000504823
Baumannia	BAU_SHKK	shikimate kinase	Chorismate Biosynthesis	1.70455e-06	1.70456e-06	8.605e-12	1.70456e-06	0.000504823
Baumannia	BAU_PSCVT	3-phosphoshikimate 1-carboxyvinyltransferase	Chorismate Biosynthesis	1.70455e-06	1.70456e-06	8.605e-12	1.70456e-06	0.000504823
Baumannia	BAU_CHORS	chorismate synthase	Chorismate Biosynthesis	1.70455e-06	1.70456e-06	8.605e-12	1.70456e-06	0.000504823
Baumannia	BAU_ADCS	4-amino-4-deoxychorismate synthase	4-Aminobenzoate Biosynthesis	1.70455e-06	1.70456e-06	8.605e-12	1.70456e-06	0.000504823
Baumannia	BAU_ADCL	4-aminobenzoate synthase	4-Aminobenzoate Biosynthesis	1.70455e-06	1.70456e-06	8.605e-12	1.70456e-06	0.000504823
Baumannia	BAU_GTPCI	GTP cyclohydrolase I	Tetrahydrofolate Biosynthesis	1.70455e-06	1.70456e-06	8.605e-12	1.70456e-06	0.000504823
Baumannia	BAU_DNTPPA	Dihydroneopterin triphosphate pyrophosphatase	Tetrahydrofolate Biosynthesis	1.70455e-06	1.70456e-06	8.605e-12	1.70456e-06	0.000504823
Baumannia	BAU_DNMPPA	Dihydroneopterin monophosphate dephosphorylase	Tetrahydrofolate Biosynthesis	1.70455e-06	1.70456e-06	8.605e-12	1.70456e-06	0.000504823
Baumannia	BAU_DHNPA2	dihydroneopterin aldolase	Tetrahydrofolate Biosynthesis	1.70455e-06	1.70456e-06	8.605e-12	1.70456e-06	0.000504823
Baumannia	BAU_HPPK2	6-hydroxymethyl-dihydropterin pyrophosphokinase	Tetrahydrofolate Biosynthesis	1.70455e-06	1.70456e-06	8.605e-12	1.70456e-06	0.000504823
Baumannia	BAU_DHPS2	dihydropteroate synthase	Tetrahydrofolate Biosynthesis	1.70455e-06	1.70456e-06	8.605e-12	1.70456e-06	0.000504823
Baumannia	BAU_DHFS	dihydrofolate synthase	Tetrahydrofolate Biosynthesis	1.70455e-06	1.70456e-06	8.605e-12	1.70456e-06	0.000504823
Baumannia	BAU_DHFR	dihydrofolate reductase	Tetrahydrofolate Biosynthesis	0.000301205	0.000301208	3.79883e-09	0.000301205	0.00126121
Baumannia	BAU_GHMT2r	glycine hydroxymethyltransferase, reversible	N10-Formyl-Tetrahydrofolate Biosynthesis	0.0203689	0.0203703	1.33913e-06	0.020369	0.00657434
Baumannia	BAU_MTHFD	methylenetetrahydrofolate dehydrogenase (NADP)	N10-Formyl-Tetrahydrofolate Biosynthesis	0.0137538	0.0137552	1.33912e-06	0.0137539	0.00973632
Baumannia	BAU_MTHFR2	5,10-methylenetetrahydrofolate reductase (NADH)	N10-Formyl-Tetrahydrofolate Biosynthesis	0.00631276	0.00631303	2.67826e-07	0.00631278	0.0042426
Baumannia	BAU_THFAT	Tetrahydrofolate aminomethyltransferase	N10-Formyl-Tetrahydrofolate Biosynthesis	0	0	0	0	0
Baumannia	BAU_FOMETRi	Aminomethyltransferase	N10-Formyl-Tetrahydrofolate Biosynthesis	0	0	0	0	0
Baumannia	BAU_MTHFC	methenyltetrahydrofolate cyclohydrolase	N10-Formyl-Tetrahydrofolate Biosynthesis	0.0137538	0.0137552	1.33912e-06	0.0137539	0.00973632
Baumannia	BAU_GTPCII2	GTP cyclohydrolase II (25drapp)	Flavin Biosynthesis I	1.42136e-05	1.42138e-05	1.35034e-10	1.42137e-05	0.000950031
Baumannia	BAU_DHPPDA2	diaminohydroxyphosphoribosylaminopryrimidine deaminase (25drapp)	Flavin Biosynthesis I	1.42136e-05	1.42138e-05	1.35034e-10	1.42137e-05	0.000950031
Baumannia	BAU_APRAUR	5-amino-6-(5-phosphoribosylamino)uracil reductase	Flavin Biosynthesis I	1.42136e-05	1.42138e-05	1.35034e-10	1.42137e-05	0.000950031
Baumannia	BAU_DB4PS	3,4-Dihydroxy-2-butanone-4-phosphate synthase	Flavin Biosynthesis I	2.84273e-05	2.84276e-05	2.70069e-10	2.84273e-05	0.000950031
Baumannia	BAU_PMDPHT	pyrimidine phosphatase	Flavin Biosynthesis I	1.42136e-05	1.42138e-05	1.35034e-10	1.42137e-05	0.000950031
Baumannia	BAU_RBFSb	6,7-dimethyl-8-ribityllumazine synthase	Flavin Biosynthesis I	2.84273e-05	2.84276e-05	2.70069e-10	2.84273e-05	0.000950031
Baumannia	BAU_RBFSa	riboflavin synthase	Flavin Biosynthesis I	1.42136e-05	1.42138e-05	1.35034e-10	1.42137e-05	0.000950031
Baumannia	BAU_RBFK	riboflavin kinase	Flavin Biosynthesis I	5.99999e-07	6.00008e-07	8.40705e-12	5.99999e-07	0.00140118
Baumannia	BAU_FMNAT	FMN adenylyltransferase	Flavin Biosynthesis I	1e-07	1.00001e-07	1.26628e-12	1e-07	0.00126628
Baumannia	BAU_FLVRx	flavin reductase (NAD)	Flavin Reduction	0	0	0	0	0
Baumannia	BAU_FLVR	flavin reductase	Flavin Reduction	0	0	0	0	0
Baumannia	BAU_FMNRx	FMN reductase	Flavin Reduction	0	24.2646	24.2646	5e-07	4.85291e+09
Baumannia	BAU_FMNRx2	FMN reductase	Flavin Reduction	-24.2646	5.00006e-07	24.2646	0	∞
Baumannia	BAU_FADRx	FAD reductase	Flavin Reduction	0	8.82556e-07	8.82556e-07	0	∞
Baumannia	BAU_FADRx2	FAD reductase	Flavin Reduction	0	8.82556e-07	8.82556e-07	5e-07	176.511
Baumannia	BAU_ASPO3	L-aspartate oxidase	NAD Biosynthesis I	5.94182e-05	5.94187e-05	5.23536e-10	5.94182e-05	0.000881104
Baumannia	BAU_QULNS	quinolinate synthase	NAD Biosynthesis I	5.94182e-05	5.94187e-05	5.23536e-10	5.94182e-05	0.000881104
Baumannia	BAU_NNDPR	nicotinate-nucleotide diphosphorylase (carboxylating)	NAD Biosynthesis I	5.94182e-05	5.94187e-05	5.23536e-10	5.94182e-05	0.000881104
Baumannia	BAU_NNAT	nicotinate-nucleotide adenylyltransferase	NAD Biosynthesis I	2.73e-05	2.73003e-05	3.45694e-10	2.73e-05	0.00126628
Baumannia	BAU_NADS1	NAD synthase (nh3)	NAD Biosynthesis I	2.73e-05	2.73003e-05	3.45694e-10	2.73e-05	0.00126628
Baumannia	BAU_NADK	NAD kinase	NAD Phosphorylation	5.3e-06	5.30007e-06	6.71128e-11	5.3e-06	0.00126628
Baumannia	BAU_NADDP	NAD diphosphatase	NAD Salvage Pathway I	0	6.24561	6.24561	0	∞
Baumannia	BAU_NMNAT	nicotinamide-nucleotide adenylyltransferase	NAD Salvage Pathway I	0	6.24561	6.24561	0	∞
Baumannia	BAU_MALCOAMT	Malonyl-CoA methyltransferase	Biotin biosynthesis I	1.70454e-06	1.70456e-06	1.40068e-11	1.70456e-06	0.000821727
Baumannia	BAU_OGMEACPS	3-Oxo-glutaryl-[ACP] methyl ester synthase	Biotin biosynthesis I	1.70454e-06	1.70456e-06	1.40068e-11	1.70456e-06	0.000821727
Baumannia	BAU_OGMEACPR	3-Oxo-glutaryl-[ACP] methyl ester reductase	Biotin biosynthesis I	1.70454e-06	1.70456e-06	1.40068e-11	1.70456e-06	0.000821727
Baumannia	BAU_OGMEACPD	3-Oxo-glutaryl-[ACP] methyl ester dehydratase	Biotin biosynthesis I	1.70454e-06	1.70456e-06	1.40068e-11	1.70456e-06	0.000821727
Baumannia	BAU_EGMEACPR	Enoylglutaryl-[ACP] methyl ester reductase	Biotin biosynthesis I	1.70454e-06	1.70456e-06	1.40068e-11	1.70456e-06	0.000821727
Baumannia	BAU_OPMEACPS	3-Oxo-pimeloyl-[ACP] methyl ester synthase	Biotin biosynthesis I	1.70454e-06	1.70456e-06	1.40068e-11	1.70456e-06	0.000821727
Baumannia	BAU_OPMEACPR	3-Oxo-pimeloyl-[ACP] methyl ester reductase	Biotin biosynthesis I	1.70454e-06	1.70456e-06	1.40068e-11	1.70456e-06	0.000821727
Baumannia	BAU_OPMEACPD	3-Oxo-pimeloyl-[ACP] methyl ester dehydratase	Biotin biosynthesis I	1.70454e-06	1.70456e-06	1.40068e-11	1.70456e-06	0.000821727
Baumannia	BAU_EPMEACPR	Enoylpimeloyl-[ACP] methyl ester reductase	Biotin biosynthesis I	1.70454e-06	1.70456e-06	1.40068e-11	1.70456e-06	0.000821727
Baumannia	BAU_PMEACPE	Pimeloyl-[ACP] methyl ester esterase	Biotin biosynthesis I	1.70454e-06	1.70456e-06	1.40068e-11	1.70456e-06	0.000821727
Baumannia	BAU_AOXSr2	8-amino-7-oxononanoate synthase	Biotin biosynthesis I	1.70454e-06	1.70456e-06	1.40068e-11	1.70456e-06	0.000821727
Baumannia	BAU_AMAOTr	adenosylmethionine-8-amino-7-oxononanoate transaminase	Biotin biosynthesis I	1.70454e-06	1.70456e-06	1.40068e-11	1.70456e-06	0.000821727
Baumannia	BAU_DBTS	dethiobiotin synthase	Biotin biosynthesis I	1.70454e-06	1.70456e-06	1.40068e-11	1.70456e-06	0.000821727
Baumannia	BAU_BTS5	Biotin synthase	Biotin biosynthesis I	1.70454e-06	1.70456e-06	1.40068e-11	1.70456e-06	0.000821727
Baumannia	BAU_MOHMT	3-methyl-2-oxobutanoate hydroxymethyltransferase	Phosphopantothenate Biosynthesis I	2.85455e-06	2.85456e-06	1.3443e-11	2.85452e-06	0.000470938
Baumannia	BAU_DPR	2-dehydropantoate 2-reductase	Phosphopantothenate Biosynthesis I	2.85455e-06	2.85456e-06	1.3443e-11	2.85452e-06	0.000470938
Baumannia	BAU_PANTS	pantothenate synthase	Phosphopantothenate Biosynthesis I	2.85455e-06	2.85456e-06	1.3443e-11	2.85452e-06	0.000470938
Baumannia	BAU_PNTK	pantothenate kinase	Phosphopantothenate Biosynthesis I	1.06e-06	1.06001e-06	1.3443e-11	1.05996e-06	0.00126826
Baumannia	BAU_PPNCL2	phosphopantothenate-cysteine ligase	Coenzyme A Biosynthesis I	1.06e-06	1.06001e-06	1.3443e-11	1.05996e-06	0.00126826
Baumannia	BAU_PPCDC	phosphopantothenoylcysteine decarboxylase	Coenzyme A Biosynthesis I	1.06e-06	1.06001e-06	1.3443e-11	1.05996e-06	0.00126826
Baumannia	BAU_PTPATi	pantetheine-phosphate adenylyltransferase	Coenzyme A Biosynthesis I	1.06e-06	1.06001e-06	1.3443e-11	1.05996e-06	0.00126826
Baumannia	BAU_DPCOAK	dephospho-CoA kinase	Coenzyme A Biosynthesis I	1.06e-06	1.06001e-06	1.3443e-11	1.05996e-06	0.00126826
Baumannia	BAU_GLUTRS	Glutamyl-tRNA synthetase	Heme Biosynthesis	0	0	0	0	0
Baumannia	BAU_PPBNGS	porphobilinogen synthase	Heme Biosynthesis	0	6.81823e-06	6.81823e-06	0	∞
Baumannia	BAU_HMBS	hydroxymethylbilane synthase	Heme Biosynthesis	0	1.70456e-06	1.70456e-06	0	∞
Baumannia	BAU_UPP3S	uroporphyrinogen-III synthase	Heme Biosynthesis	0	1.70456e-06	1.70456e-06	0	∞
Baumannia	BAU_HEMEOS	Heme O synthase	Heme Biosynthesis	5e-07	5.00006e-07	6.33139e-12	5e-07	0.00126628
Baumannia	BAU_OCTDPS	Octaprenyl pyrophosphate synthase	Ubiquinol-8 Biosynthesis	0	0	0	0	0
Baumannia	BAU_CHRPL	Chorismate pyruvate lyase	Ubiquinol-8 Biosynthesis	0	0	0	0	0
Baumannia	BAU_HBZOPT	Hydroxybenzoate octaprenyltransferase	Ubiquinol-8 Biosynthesis	0	0	0	0	0
Baumannia	BAU_OPHBDC	Octaprenyl-hydroxybenzoate decarboxylase	Ubiquinol-8 Biosynthesis	0	0	0	0	0
Baumannia	BAU_OPHHX	2-Octaprenylphenol hydroxylase	Ubiquinol-8 Biosynthesis	0	0	0	0	0
Baumannia	BAU_OHPHM	2-octaprenyl-6-hydroxyphenol methylase	Ubiquinol-8 Biosynthesis	0	0	0	0	0
Baumannia	BAU_OMPHHX	2-octaprenyl-6-methoxyphenol hydroxylase	Ubiquinol-8 Biosynthesis	0	0	0	0	0
Baumannia	BAU_OMBZLM	2-Octaprenyl-6-methoxy-benzoquinol methylase	Ubiquinol-8 Biosynthesis	0	0	0	0	0
Baumannia	BAU_OMMBLHX	2-Octaprenyl-3-methyl-6-methoxy-1,4-benzoquinol hydroxylase	Ubiquinol-8 Biosynthesis	0	0	0	0	0
Baumannia	BAU_DMQMT	3-Dimethylubiquinonol 3-methyltransferase	Ubiquinol-8 Biosynthesis	0	0	0	0	0
Baumannia	BAU_E4PD	Erythrose 4-phosphate dehydrogenase	Cofactor and Prosthetic Group Biosynthesis	1.70455e-06	1.70456e-06	1.09981e-11	1.70456e-06	0.000645214
Baumannia	BAU_PERD	Erythronate 4-phosphate (4per) dehydrogenase	Pyridoxal 5'-Phosphate Biosynthesis I	1.70455e-06	1.70456e-06	1.09981e-11	1.70456e-06	0.000645214
Baumannia	BAU_OHPBAT	O-Phospho-4-hydroxy-L-threonine:2-oxoglutarate aminotransferase	Pyridoxal 5'-Phosphate Biosynthesis I	1.70455e-06	1.70456e-06	1.09981e-11	1.70456e-06	0.000645214
Baumannia	BAU_PDX5PS	Pyridoxine 5'-phosphate synthase	Pyridoxal 5'-Phosphate Biosynthesis I	1.70455e-06	1.70456e-06	1.09981e-11	1.70456e-06	0.000645214
Baumannia	BAU_PDX5POi	pyridoxine 5'-phosphate oxidase	Pyridoxal 5'-Phosphate Biosynthesis I	1.70455e-06	1.70456e-06	1.09981e-11	1.70456e-06	0.000645214
Baumannia	BAU_PYAM5PO	pyridoxamine 5'-phosphate oxidase	Pyridoxal 5'-Phosphate Salvage I	0	0	0	0	0
Baumannia	BAU_HMPK1	hydroxymethylpyrimidine kinase (ATP)	Hydroxymethylpyrimidine Salvage	0	0	0	0	0
Baumannia	BAU_AMPMS2	4-amino-2-methyl-5-phosphomethylpyrimidine synthetase	Thiamine Diphosphate Biosynthesis I	2.20455e-06	2.20456e-06	9.59138e-12	2.20456e-06	0.000435071
Baumannia	BAU_PMPK	phosphomethylpyrimidine kinase	Thiamine Diphosphate Biosynthesis I	2.20455e-06	2.20456e-06	9.59138e-12	2.20456e-06	0.000435071
Baumannia	BAU_ICYSDS	ISC Cysteine desulfuration	Thiamine Diphosphate Biosynthesis I	2.20455e-06	2.20456e-06	9.59138e-12	2.20456e-06	0.000435071
Baumannia	BAU_TYRL	tyrosine lyase	Thiamine Diphosphate Biosynthesis I	2.20455e-06	2.20456e-06	9.59138e-12	2.20456e-06	0.000435071
Baumannia	BAU_THZPSN3	thiazole phosphate synthesis	Thiamine Diphosphate Biosynthesis I	2.20455e-06	2.20456e-06	9.59138e-12	2.20456e-06	0.000435071
Baumannia	BAU_TMPPP	thiamine-phosphate diphosphorylase	Thiamine Diphosphate Biosynthesis I	2.20455e-06	2.20456e-06	9.59138e-12	2.20456e-06	0.000435071
Baumannia	BAU_TMPK	thiamine-phosphate kinase	Thiamine Diphosphate Biosynthesis I	2.20455e-06	2.20456e-06	9.59138e-12	2.20456e-06	0.000435071
Baumannia	BAU_GLUCYS	gamma-glutamylcysteine synthetase	Glutathione Biosynthesis	0.0129124	0.0129137	1.33912e-06	0.0129124	0.0103708
Baumannia	BAU_GTHS	glutathione synthetase	Glutathione Biosynthesis	0.0129124	0.0129137	1.33912e-06	0.0129124	0.0103708
Baumannia	BAU_GRXR	glutaredoxin reductase	Glutathione-Glutaredoxin Redox Reactions	0.00645593	0.0064566	6.69561e-07	0.00645596	0.0103712
Baumannia	BAU_S2FE2SR	SUF [2Fe-2S] regeneration	Cofactor and Prosthetic Group Biosynthesis	1.70454e-06	1.70456e-06	1.40068e-11	1.70456e-06	0.000821727
Baumannia	BAU_S2FE2ST	SUF [2Fe-2S] Transfer	Cofactor and Prosthetic Group Biosynthesis	2.01324e-06	2.20456e-06	1.91322e-07	2.20456e-06	8.67849
Baumannia	BAU_S2FE2SS2	SUF [2Fe-2S] Synthesis II	Cofactor and Prosthetic Group Biosynthesis	0	1.91292e-07	1.91292e-07	0	∞
Baumannia	BAU_S2FE2SS	SUF [2Fe-2S] Synthesis	Cofactor and Prosthetic Group Biosynthesis	5e-07	5.00006e-07	6.33139e-12	5e-07	0.00126628
Baumannia	BAU_S4FE4SR	SUF [4Fe-4S] Reduction	Cofactor and Prosthetic Group Biosynthesis	0	1.91292e-07	1.91292e-07	0	∞
Baumannia	BAU_S4FE4ST	SUF [4Fe-4S] Transfer	Cofactor and Prosthetic Group Biosynthesis	0	1.91292e-07	1.91292e-07	0	∞
Baumannia	BAU_SCYSDS	SUF Cysteine desulfuration	Cofactor and Prosthetic Group Biosynthesis	2.70454e-06	3.08706e-06	3.82516e-07	2.70456e-06	14.1434
Baumannia	BAU_SPODM	superoxide dismutase	Superoxide Radicals Degradation	0	0	0	0	0
Baumannia	BAU_PGI	glucose-6-phosphate isomerase	Glycolysis/Gluconeogenesis	-12.1777	-0.0454471	12.1323	-0.174428	6955.49
Baumannia	BAU_PFK	phosphofructokinase	Glycolysis/Gluconeogenesis	0	36.3856	36.3856	0.35419	10272.9
Baumannia	BAU_FBA	fructose-bisphosphate aldolase	Glycolysis/Gluconeogenesis	0	36.3856	36.3856	0.35419	10272.9
Baumannia	BAU_TPI	triose-phosphate isomerase	Glycolysis/Gluconeogenesis	0.133832	36.3837	36.2499	0.352325	10288.8
Baumannia	BAU_GAPD	glyceraldehyde-3-phosphate dehydrogenase	Glycolysis/Gluconeogenesis	0.197482	48.5192	48.3217	0.505942	9550.84
Baumannia	BAU_PGK	phosphoglycerate kinase	Glycolysis/Gluconeogenesis	0.197482	48.5192	48.3217	0.505942	9550.84
Baumannia	BAU_PGM	phosphoglycerate mutase	Glycolysis/Gluconeogenesis	0.197482	48.5192	48.3217	0.505942	9550.84
Baumannia	BAU_ENO	enolase	Glycolysis/Gluconeogenesis	0.197482	48.5192	48.3217	0.505942	9550.84
Baumannia	BAU_PYK	pyruvate kinase	Glycolysis/Gluconeogenesis	0	12.1	12.1	0.075188	16093
Baumannia	BAU_FUM	fumarase	Citric Acid Cycle	0.0115051	0.0115065	1.33913e-06	0.0115052	0.0116394
Baumannia	BAU_G6PDH2r	glucose 6-phosphate dehydrogenase	Pentose Phosphate Pathway	0.0454471	12.1777	12.1323	0.174428	6955.49
Baumannia	BAU_PGL	6-phosphogluconolactonase	Pentose Phosphate Pathway	0.0454471	12.1777	12.1323	0.174428	6955.49
Baumannia	BAU_GND	phosphogluconate dehydrogenase	Pentose Phosphate Pathway	0.0454471	12.1777	12.1323	0.174428	6955.49
Baumannia	BAU_RPE	ribulose 5-phosphate 3-epimerase	Pentose Phosphate Pathway	0.0218154	8.11001	8.08819	0.107803	7502.75
Baumannia	BAU_RPI	ribose-5-phosphate isomerase	Pentose Phosphate Pathway	0.0236026	4.0677	4.0441	0.0665961	6072.57
Baumannia	BAU_TKT1	transketolase	Pentose Phosphate Pathway	0.0109094	4.05501	4.0441	0.0539033	7502.51
Baumannia	BAU_TALA	transaldolase	Pentose Phosphate Pathway	-36.3747	4.05501	40.4297	0.0539033	75004.2
Baumannia	BAU_TKT2	transketolase	Pentose Phosphate Pathway	0.010906	4.055	4.0441	0.0538998	7502.98
Baumannia	BAU_PFK_3	phosphofructokinase (s7p)	Sedoheptulose Bisphosphate Bypass	0	36.3856	36.3856	0	∞
Baumannia	BAU_FBA3	Sedoheptulose 1,7-bisphosphate D-glyceraldehyde-3-phosphate-lyase	Sedoheptulose Bisphosphate Bypass	0	36.3856	36.3856	0	∞
Baumannia	BAU_ATPS4rpp	ATP synthase (four protons for one ATP) (periplasm)	Oxidative Phosphorylation	0.892751	37.5448	36.6521	1.04728	3499.74
Baumannia	BAU_CYTBO3_4pp	cytochrome oxidase bo3 (ubiquinol-8: 4 protons) (periplasm)	Oxidative Phosphorylation	0.0031783	24.2678	24.2646	0.261139	9291.82
Baumannia	BAU_NADH16pp	NADH dehydrogenase (ubiquinone-8 & 3 protons) (periplasm)	Oxidative Phosphorylation	0	24.2646	24.2646	0.257961	9406.3
Baumannia	BAU_PPA	inorganic diphosphatase	Oxidative Phosphorylation	0	52.1983	52.1983	0.540917	9649.97
Baumannia	BAU_TRDR	thioredoxin reductase (NADPH)	Oxidative Phosphorylation	0.014096	0.0140967	6.69542e-07	0.0140961	0.00474985
Baumannia	BAU_PTAr	phosphotransacetylase	Acetate Formation From Acetyl-CoA I	0.0208431	24.211	24.1902	0.204428	11833.1
Baumannia	BAU_ACKr	acetate kinase	Acetate Formation From Acetyl-CoA I	0.0208431	24.211	24.1902	0.204428	11833.1
Baumannia	BAU_CBPS	carbamoyl-phosphate synthase (glutamine-hydrolysing)	UMP Biosynthesis	0.00311888	0.00311892	3.94937e-08	0.00311888	0.00126628
Baumannia	BAU_ASPCT	aspartate carbamoyltransferase	UMP Biosynthesis	0.00311888	0.00311892	3.94937e-08	0.00311888	0.00126628
Baumannia	BAU_DHORTS	dihydroorotase	UMP Biosynthesis	0.00311888	0.00311892	3.94937e-08	0.00311888	0.00126628
Baumannia	BAU_DHORD2	dihydoorotic acid dehydrogenase (quinone8)	UMP Biosynthesis	0.00311888	0.00311892	3.94937e-08	0.00311888	0.00126628
Baumannia	BAU_ORPT	orotate phosphoribosyltransferase	UMP Biosynthesis	0.00311888	0.00311892	3.94937e-08	0.00311888	0.00126628
Baumannia	BAU_OMPDC	orotidine-5'-phosphate decarboxylase	UMP Biosynthesis	0.00311888	0.00311892	3.94937e-08	0.00311888	0.00126628
Baumannia	BAU_UMPK	UMP kinase	UTP and CTP de novo biosynthesis	0.00643088	0.00643096	8.14328e-08	0.00643088	0.00126628
Baumannia	BAU_NDPK2	nucleoside-diphosphate kinase (ATP:UDP)	UTP and CTP de novo biosynthesis	0.00944338	0.009743	0.000299623	0.00974288	3.07531
Baumannia	BAU_CTPS2	CTP synthase (glutamine)	UTP and CTP de novo biosynthesis	0.00145938	0.0017589	0.000299522	0.00175888	17.0291
Baumannia	BAU_GLUPRT	glutamine phosphoribosyldiphosphate amidotransferase	5-Aminoimidazole Ribonucleotide Biosynthesis I	0.00424028	0.00424066	3.82608e-07	0.00424028	0.00902318
Baumannia	BAU_PRAGSr	phosphoribosylglycinamide synthase	5-Aminoimidazole Ribonucleotide Biosynthesis I	0.00424028	0.00424066	3.82608e-07	0.00424028	0.00902318
Baumannia	BAU_GARFT	phosphoribosylglycinamide formyltransferase	5-Aminoimidazole Ribonucleotide Biosynthesis I	0.00424028	0.00424066	3.82608e-07	0.00424028	0.00902318
Baumannia	BAU_PRFGS	phosphoribosylformylglycinamidine synthase	5-Aminoimidazole Ribonucleotide Biosynthesis I	0.00424028	0.00424066	3.82608e-07	0.00424028	0.00902318
Baumannia	BAU_PRAIS	phosphoribosylaminoimidazole synthase	5-Aminoimidazole Ribonucleotide Biosynthesis I	0.00424028	0.00424066	3.82608e-07	0.00424028	0.00902318
Baumannia	BAU_AIRC2	phosphoribosylaminoimidazole carboxylase	IMP Biosynthesis	0.00423808	0.00423846	3.82609e-07	0.00423808	0.00902789
Baumannia	BAU_AIRC3i	phosphoribosylaminoimidazole carboxylase (mutase rxn)	IMP Biosynthesis	0.00423808	0.00423846	3.82609e-07	0.00423808	0.00902789
Baumannia	BAU_PRASCSi	phosphoribosylaminoimidazolesuccinocarboxamide synthase	IMP Biosynthesis	0.00423808	0.00423846	3.82609e-07	0.00423808	0.00902789
Baumannia	BAU_ADSL2	adenylosuccinate lyase	IMP Biosynthesis	0.00423808	0.00423846	3.82609e-07	0.00423808	0.00902789
Baumannia	BAU_AICART	phosphoribosylaminoimidazolecarboxamide formyltransferase	IMP Biosynthesis	0.00951235	0.00951369	1.33913e-06	0.00951237	0.0140778
Baumannia	BAU_IMPC	IMP cyclohydrolase	IMP Biosynthesis	0.00951235	0.00951369	1.33913e-06	0.00951237	0.0140778
Baumannia	BAU_IMPD	IMP dehydrogenase	Guanosine Nucleotides Biosynthesis II	0.0022453	0.00224533	2.83712e-08	0.0022453	0.00126358
Baumannia	BAU_GMPS2	GMP synthase	Guanosine Nucleotides Biosynthesis II	0.0022453	0.00224533	2.83712e-08	0.0022453	0.00126358
Baumannia	BAU_GK1	guanylate kinase (GMP:ATP)	Guanosine Nucleotides Biosynthesis II	0.0022453	0.00224533	2.83712e-08	0.0022453	0.00126358
Baumannia	BAU_NDPK1	nucleoside-diphosphate kinase (ATP:GDP)	Guanosine Nucleotides Biosynthesis II	0.0288672	0.0288698	2.67822e-06	0.0288673	0.00927771
Baumannia	BAU_RNDR2	ribonucleoside-diphosphate reductase (GDP)	Guanosine Nucleotides Biosynthesis II	0.00019938	0.000199383	2.52471e-09	0.00019938	0.00126628
Baumannia	BAU_NDPK5	nucleoside-diphosphate kinase (ATP:dGDP)	Guanosine Nucleotides Biosynthesis II	0.00019938	0.000199383	2.52471e-09	0.00019938	0.00126628
Baumannia	BAU_ADSS	adenylosuccinate synthase	Adenosine Ribonucleotides Biosynthesis	0.00726705	0.00726839	1.33912e-06	0.00726708	0.0184272
Baumannia	BAU_ADSL1	adenylsuccinate lyase	Adenosine Ribonucleotides Biosynthesis	0.00726705	0.00726839	1.33912e-06	0.00726708	0.0184272
Baumannia	BAU_ADK1	adenylate kinase	Adenosine Ribonucleotides Biosynthesis	0.041784	6.28739	6.24561	0.0417841	14947.3
Baumannia	BAU_DGK1	deoxyguanylate kinase (dGMP:ATP)	Adenosine Deoxyribonucleotides de novo Biosynthesis II	0	0	0	0	0
Baumannia	BAU_RNDR1	ribonucleoside-diphosphate reductase (ADP)	Adenosine Deoxyribonucleotides de novo Biosynthesis II	0.0002995	0.000299504	3.7925e-09	0.0002995	0.00126628
Baumannia	BAU_NDPK8	nucleoside-diphosphate kinase (ATP:dADP)	Adenosine Deoxyribonucleotides de novo Biosynthesis II	0.0002995	0.000299504	3.7925e-09	0.0002995	0.00126628
Baumannia	BAU_RNDR3	ribonucleoside-diphosphate reductase (CDP)	Pyrimidine Deoxyribonucleotides de novo Biosynthesis-Superpathway	0.00019938	0.000498886	0.000299506	0.00049888	60.0357
Baumannia	BAU_NDPK7	nucleoside-diphosphate kinase (ATP:dCDP)	Pyrimidine Deoxyribonucleotides de novo Biosynthesis-Superpathway	0.00019938	0.000498886	0.000299506	0.00049888	60.0357
Baumannia	BAU_DCTPD	dCTP deaminase	Pyrimidine Deoxyribonucleotides de novo Biosynthesis-Superpathway	0	0.000299504	0.000299504	0.0002995	100.001
Baumannia	BAU_RNDR4	ribonucleoside-diphosphate reductase (UDP)	Pyrimidine Deoxyribonucleotides de novo Biosynthesis-Superpathway	-2.20231e-13	0.000299504	0.000299504	0	∞
Baumannia	BAU_NDPK6	nucleoside-diphosphate kinase (ATP:dUDP)	Pyrimidine Deoxyribonucleotides de novo Biosynthesis-Superpathway	-2.27374e-13	0.000299504	0.000299504	0	∞
Baumannia	BAU_DUTPDP	dUTP diphosphatase	Pyrimidine Deoxyribonucleotides de novo Biosynthesis-Superpathway	0.0002995	0.000299504	3.7925e-09	0.0002995	0.00126628
Baumannia	BAU_TMDS	thymidylate synthase	Pyrimidine Deoxyribonucleotides de novo Biosynthesis-Superpathway	0.0002995	0.000299504	3.7925e-09	0.0002995	0.00126628
Baumannia	BAU_DTMPK	dTMP kinase	Pyrimidine Deoxyribonucleotides de novo Biosynthesis-Superpathway	0.0002995	0.000299504	3.7925e-09	0.0002995	0.00126628
Baumannia	BAU_NDPK4	nucleoside-diphosphate kinase (ATP:dTDP)	Pyrimidine Deoxyribonucleotides de novo Biosynthesis-Superpathway	0.0002995	0.000299504	3.7925e-09	0.0002995	0.00126628
Baumannia	BAU_CYTK1	cytidylate kinase (CMP)	CMP phosphorylation	0.101272	24.2621	24.1608	0.255502	9456.24
Baumannia	BAU_NDPK3	nucleoside-diphosphate kinase (ATP:CDP)	CMP phosphorylation	0.100773	24.2619	24.1611	0.255003	9474.86
Baumannia	BAU_CYTK2	cytidylate kinase (dCMP)	Pyrimidine Deoxyribonucleotide Phosphorylation	0	0	0	0	0
Baumannia	BAU_DXPS	1-deoxy-D-xylulose 5-phosphate synthase	Methylerythritol Phosphate Pathway I	0.100243	24.2611	24.1608	0.254472	9494.48
Baumannia	BAU_DXPRIi	1-deoxy-D-xylulose reductoisomerase	Methylerythritol Phosphate Pathway I	0.100239	24.2611	24.1608	0.254469	9494.63
Baumannia	BAU_MEPCT	2-C-methyl-D-erythritol 4-phosphate cytidylyltransferase	Methylerythritol Phosphate Pathway I	0.100239	24.2611	24.1608	0.254469	9494.63
Baumannia	BAU_CDPMEK	4-(cytidine 5'-diphospho)-2-C-methyl-D-erythritol kinase	Methylerythritol Phosphate Pathway I	0.100239	24.2611	24.1608	0.254469	9494.63
Baumannia	BAU_MECDPS	2-C-methyl-D-erythritol 2,4-cyclodiphosphate synthase	Methylerythritol Phosphate Pathway I	0.100239	24.2611	24.1608	0.254469	9494.63
Baumannia	BAU_MECDPDH5	2C-methyl-D-erythritol 2,4 cyclodiphosphate dehydratase	Methylerythritol Phosphate Pathway I	0.100239	24.2611	24.1608	0.254469	9494.63
Baumannia	BAU_DMPPS	1-hydroxy-2-methyl-2-(E)-butenyl 4-diphosphate reductase (dmpp)	Methylerythritol Phosphate Pathway I	0.00911297	2.20555	2.19644	0.0231339	9494.48
Baumannia	BAU_IPDPS	1-hydroxy-2-methyl-2-(E)-butenyl 4-diphosphate reductase (ipdp)	Methylerythritol Phosphate Pathway I	0.0911257	22.0555	21.9644	0.231335	9494.64
Baumannia	BAU_DMATT	dimethylallyltranstransferase	Polyisoprenoid Biosynthesis	0.00911297	2.20555	2.19644	0.0231339	9494.48
Baumannia	BAU_GRTT	geranyltranstransferase	Polyisoprenoid Biosynthesis	0.00911297	2.20555	2.19644	0.0231339	9494.48
Baumannia	BAU_UDCPDPS	Undecaprenyl diphosphate synthase	Polyisoprenoid Biosynthesis	0.00911247	2.20555	2.19644	0.0231334	9494.68
Baumannia	BAU_UDCPDP	undecaprenyl-diphosphatase	Polyisoprenoid Biosynthesis	0.003312	0.00331204	4.19391e-08	0.003312	0.00126628
Baumannia	BAU_GF6PTA	glutamine-fructose-6-phosphate transaminase	UDP-N-Acetyl-D-Glucosamine Biosynthesis I	0.006624	0.00662408	8.38783e-08	0.006624	0.00126628
Baumannia	BAU_PGAMT	phosphoglucosamine mutase	UDP-N-Acetyl-D-Glucosamine Biosynthesis I	0.006624	0.00662408	8.38783e-08	0.006624	0.00126628
Baumannia	BAU_G1PACT	glucosamine-1-phosphate N-acetyltransferase	UDP-N-Acetyl-D-Glucosamine Biosynthesis I	0.006624	0.00662408	8.38783e-08	0.006624	0.00126628
Baumannia	BAU_UAGDP	UDP-N-acetylglucosamine diphosphorylase	UDP-N-Acetyl-D-Glucosamine Biosynthesis I	0.006624	0.00662408	8.38783e-08	0.006624	0.00126628
Baumannia	BAU_UAGCVT	UDP-N-acetylglucosamine 1-carboxyvinyltransferase	Peptidoglycan Biosynthesis I	0.003312	0.00331204	4.19391e-08	0.003312	0.00126628
Baumannia	BAU_UAPGR	UDP-N-acetylenolpyruvoylglucosamine reductase	Peptidoglycan Biosynthesis I	0.003312	0.00331204	4.19391e-08	0.003312	0.00126628
Baumannia	BAU_UAMAS	UDP-N-acetylmuramoyl-L-alanine synthetase	Peptidoglycan Biosynthesis I	0.003312	0.00331204	4.19391e-08	0.003312	0.00126628
Baumannia	BAU_GLUR	glutamate racemase	Peptidoglycan Biosynthesis I	0.003312	0.00331204	4.19391e-08	0.003312	0.00126628
Baumannia	BAU_UAMAGS	UDP-N-acetylmuramoyl-L-alanyl-D-glutamate synthetase	Peptidoglycan Biosynthesis I	0.003312	0.00331204	4.19391e-08	0.003312	0.00126628
Baumannia	BAU_ALAALA	D-alanine-D-alanine ligase (reversible)	Peptidoglycan Biosynthesis I	0.003036	0.00303604	3.84442e-08	0.003036	0.00126628
Baumannia	BAU_UAAGDS	UDP-N-acetylmuramoyl-L-alanyl-D-glutamyl-meso-2,6-diaminopimelate synthetase	Peptidoglycan Biosynthesis I	0.003312	0.00331204	4.19391e-08	0.003312	0.00126628
Baumannia	BAU_UGMDDS	UDP-N-acetylmuramoyl-L-alanyl-D-glutamyl-meso-2,6-diaminopimeloyl-D-alanyl-D-alanine synthetase	Peptidoglycan Biosynthesis I	0.003312	0.00331204	4.19391e-08	0.003312	0.00126628
Baumannia	BAU_PAPPT3	phospho-N-acetylmuramoyl-pentapeptide-transferase (meso-2,6-diaminopimelate)	Peptidoglycan Biosynthesis I	0.003312	0.00331204	4.19391e-08	0.003312	0.00126628
Baumannia	BAU_UAGPT3	UDP-N-acetylglucosamine-N-acetylmuramyl-(pentapeptide)pyrophosphoryl-undecaprenol N-acetylglucosamine transferase	Peptidoglycan Biosynthesis I	0.003312	0.00331204	4.19391e-08	0.003312	0.00126628
Baumannia	BAU_MPTG	murein polymerizing transglycosylase	Peptidoglycan Maturation	0.00138	0.00138002	1.74746e-08	0.00138	0.00126628
Baumannia	BAU_MPTG2	murein polymerizing transglycosylase 2 (three linked units)	Peptidoglycan Maturation	0.000552	0.000552007	6.98986e-09	0.000552	0.00126628
Baumannia	BAU_MCTP2App	murein crosslinking transpeptidase 1A:(A2pm=>D-ala) (periplasm)	Peptidoglycan Maturation	0.000276	0.000276003	3.49493e-09	0.000276	0.00126628
Baumannia	BAU_MCTP1App	murein crosslinking transpeptidase 1A:(A2pm=>D-ala) (periplasm)	Peptidoglycan Maturation	0.000276	0.000276003	3.49493e-09	0.000276	0.00126628
Baumannia	BAU_MCTP1Bpp	murein crosslinking transpeptidase 1B:(A2pm=>A2pm) (periplasm)	Peptidoglycan Maturation	0.000276	0.000276003	3.49493e-09	0.000276	0.00126628
Baumannia	BAU_ACCOAC	acetyl-CoA carboxylase	Fatty Acid Biosynthesis Initiation I	0.0154851	0.0154865	1.33913e-06	0.0154851	0.00864785
Baumannia	BAU_MCOATA	Malonyl-CoA-ACP transacylase	Fatty Acid Biosynthesis Initiation I	0.0154834	0.0154847	1.33903e-06	0.0154834	0.00864816
Baumannia	BAU_KAS15	beta-ketoacyl-ACP synthase (2)	Fatty Acid Biosynthesis Initiation I	0	0.00206419	0.00206419	0.002064	100.009
Baumannia	BAU_MACPD	Malonyl-ACP decarboxylase	Fatty Acid Biosynthesis Initiation	0	1.33913e-06	1.33913e-06	0	∞
Baumannia	BAU_ACOATA	Acetyl-CoA ACP transacylase	Fatty Acid Biosynthesis Initiation II	-1.33913e-06	0.00206419	0.00206553	2.27818e-13	9.06659e+11
Baumannia	BAU_KAS14	beta-ketoacyl-ACP synthase	Fatty Acid Biosynthesis Initiation II	0	0.00206419	0.00206419	2.27818e-13	9.06071e+11
Baumannia	BAU_3OAR40	3-oxoacyl-[acyl-carrier-protein] reductase (n-C4:0)	Fatty Acid Elongation-Saturated	0.002064	0.00206419	1.91304e-07	0.002064	0.00926862
Baumannia	BAU_3HAD40	3-hydroxyacyl-[acyl-carrier-protein] dehydratase (n-C4:0)	Fatty Acid Elongation-Saturated	0.002064	0.00206419	1.91304e-07	0.002064	0.00926862
Baumannia	BAU_EAR40x	enoyl-[acyl-carrier-protein] reductase (NADH) (n-C4:0)	Fatty Acid Elongation-Saturated	0	0.00206419	0.00206419	0	∞
Baumannia	BAU_EAR40y	enoyl-[acyl-carrier-protein] reductase (NADPH) (n-C4:0)	Fatty Acid Elongation-Saturated	0	0.00206419	0.00206419	0.002064	100.009
Baumannia	BAU_3OAS60	3-oxoacyl-[acyl-carrier-protein] synthase (n-C6:0)	Fatty Acid Elongation-Saturated	0.002064	0.00206419	1.91434e-07	0.002064	0.00927491
Baumannia	BAU_3OAR60	3-oxoacyl-[acyl-carrier-protein] reductase (n-C6:0)	Fatty Acid Elongation-Saturated	0.002064	0.00206419	1.91434e-07	0.002064	0.00927491
Baumannia	BAU_3HAD60	3-hydroxyacyl-[acyl-carrier-protein] dehydratase (n-C6:0)	Fatty Acid Elongation-Saturated	0.002064	0.00206419	1.91434e-07	0.002064	0.00927491
Baumannia	BAU_EAR60x	enoyl-[acyl-carrier-protein] reductase (NADH) (n-C6:0)	Fatty Acid Elongation-Saturated	0	0.00206419	0.00206419	0	∞
Baumannia	BAU_EAR60y	enoyl-[acyl-carrier-protein] reductase (NADPH) (n-C6:0)	Fatty Acid Elongation-Saturated	0	0.00206419	0.00206419	0.002064	100.009
Baumannia	BAU_3OAS80	3-oxoacyl-[acyl-carrier-protein] synthase (n-C8:0)	Fatty Acid Elongation-Saturated	0.002064	0.00206419	1.91273e-07	0.002064	0.00926708
Baumannia	BAU_3OAR80	3-oxoacyl-[acyl-carrier-protein] reductase (n-C8:0)	Fatty Acid Elongation-Saturated	0.002064	0.00206419	1.91273e-07	0.002064	0.00926708
Baumannia	BAU_3HAD80	3-hydroxyacyl-[acyl-carrier-protein] dehydratase (n-C8:0)	Fatty Acid Elongation-Saturated	0.002064	0.00206419	1.91273e-07	0.002064	0.00926708
Baumannia	BAU_EAR80x	enoyl-[acyl-carrier-protein] reductase (NADH) (n-C8:0)	Fatty Acid Elongation-Saturated	0	0.00206419	0.00206419	0	∞
Baumannia	BAU_EAR80y	enoyl-[acyl-carrier-protein] reductase (NADPH) (n-C8:0)	Fatty Acid Elongation-Saturated	0	0.00206419	0.00206419	0.002064	100.009
Baumannia	BAU_3OAS100	3-oxoacyl-[acyl-carrier-protein] synthase (n-C10:0)	Fatty Acid Elongation-Saturated	0.002064	0.00206403	2.61758e-08	0.002064	0.00126821
Baumannia	BAU_3OAR100	3-oxoacyl-[acyl-carrier-protein] reductase (n-C10:0)	Fatty Acid Elongation-Saturated	0.002064	0.00206403	2.61758e-08	0.002064	0.00126821
Baumannia	BAU_3HAD100	3-hydroxyacyl-[acyl-carrier-protein] dehydratase (n-C10:0)	Fatty Acid Elongation-Saturated	0.002064	0.00206403	2.61758e-08	0.002064	0.00126821
Baumannia	BAU_EAR100x	enoyl-[acyl-carrier-protein] reductase (NADH) (n-C10:0)	Fatty Acid Elongation-Saturated	0	0.00103201	0.00103201	0	∞
Baumannia	BAU_EAR100y	enoyl-[acyl-carrier-protein] reductase (NADPH) (n-C10:0)	Fatty Acid Elongation-Saturated	0	0.00103201	0.00103201	0.001032	100.001
Baumannia	BAU_3OAS120	3-oxoacyl-[acyl-carrier-protein] synthase (n-C12:0)	Fatty Acid Elongation-Saturated	0.001032	0.00103201	1.30879e-08	0.001032	0.00126821
Baumannia	BAU_3OAR120	3-oxoacyl-[acyl-carrier-protein] reductase (n-C12:0)	Fatty Acid Elongation-Saturated	0.001032	0.00103201	1.30879e-08	0.001032	0.00126821
Baumannia	BAU_3HAD120	3-hydroxyacyl-[acyl-carrier-protein] dehydratase (n-C12:0)	Fatty Acid Elongation-Saturated	0.001032	0.00103201	1.30879e-08	0.001032	0.00126821
Baumannia	BAU_EAR120x	enoyl-[acyl-carrier-protein] reductase (NADH) (n-C12:0)	Fatty Acid Elongation-Saturated	0	0.00103201	0.00103201	0	∞
Baumannia	BAU_EAR120y	enoyl-[acyl-carrier-protein] reductase (NADPH) (n-C12:0)	Fatty Acid Elongation-Saturated	0	0.00103201	0.00103201	0.001032	100.001
Baumannia	BAU_3OAS140	3-oxoacyl-[acyl-carrier-protein] synthase (n-C14:0)	Fatty Acid Elongation-Saturated	0.001032	0.00103201	1.30879e-08	0.001032	0.00126821
Baumannia	BAU_3OAR140	3-oxoacyl-[acyl-carrier-protein] reductase (n-C14:0)	Fatty Acid Elongation-Saturated	0.001032	0.00103201	1.30879e-08	0.001032	0.00126821
Baumannia	BAU_3HAD140	3-hydroxyacyl-[acyl-carrier-protein] dehydratase (n-C14:0)	Fatty Acid Elongation-Saturated	0.001032	0.00103201	1.30879e-08	0.001032	0.00126821
Baumannia	BAU_EAR140x	enoyl-[acyl-carrier-protein] reductase (NADH) (n-C14:0)	Fatty Acid Elongation-Saturated	0	0.00103201	0.00103201	0	∞
Baumannia	BAU_EAR140y	enoyl-[acyl-carrier-protein] reductase (NADPH) (n-C14:0)	Fatty Acid Elongation-Saturated	0	0.00103201	0.00103201	0.001032	100.001
Baumannia	BAU_3OAS160	3-oxoacyl-[acyl-carrier-protein] synthase (n-C16:0)	Fatty Acid Elongation-Saturated	0.001032	0.00103201	1.30879e-08	0.001032	0.00126821
Baumannia	BAU_3OAR160	3-oxoacyl-[acyl-carrier-protein] reductase (n-C16:0)	Fatty Acid Elongation-Saturated	0.001032	0.00103201	1.30879e-08	0.001032	0.00126821
Baumannia	BAU_3HAD160	3-hydroxyacyl-[acyl-carrier-protein] dehydratase (n-C16:0)	Fatty Acid Elongation-Saturated	0.001032	0.00103201	1.30879e-08	0.001032	0.00126821
Baumannia	BAU_EAR160x	enoyl-[acyl-carrier-protein] reductase (NADH) (n-C16:0)	Fatty Acid Elongation-Saturated	0	0.00103201	0.00103201	0	∞
Baumannia	BAU_EAR160y	enoyl-[acyl-carrier-protein] reductase (NADPH) (n-C16:0)	Fatty Acid Elongation-Saturated	0	0.00103201	0.00103201	0.001032	100.001
Baumannia	BAU_3OAS180	3-oxoacyl-[acyl-carrier-protein] synthase (n-C18:0)	Fatty Acid Elongation-Saturated	0.000516	0.000516007	6.54395e-09	0.000516	0.00126821
Baumannia	BAU_3OAR180	3-oxoacyl-[acyl-carrier-protein] reductase (n-C18:0)	Fatty Acid Elongation-Saturated	0.000516	0.000516007	6.54395e-09	0.000516	0.00126821
Baumannia	BAU_3HAD180	3-hydroxyacyl-[acyl-carrier-protein] dehydratase (n-C18:0)	Fatty Acid Elongation-Saturated	0.000516	0.000516007	6.54395e-09	0.000516	0.00126821
Baumannia	BAU_EAR180x	enoyl-[acyl-carrier-protein] reductase (NADH) (n-C18:0)	Fatty Acid Elongation-Saturated	0	0.000516007	0.000516007	0	∞
Baumannia	BAU_EAR180y	enoyl-[acyl-carrier-protein] reductase (NADPH) (n-C18:0)	Fatty Acid Elongation-Saturated	0	0.000516007	0.000516007	0.000516	100.001
Baumannia	BAU_T2DECAI	trans-2-decenoyl-ACP isomerase	Fatty Acid Elongation	0.001032	0.00103201	1.30879e-08	0.001032	0.00126821
Baumannia	BAU_3OAS121	3-oxoacyl-[acyl-carrier-protein] synthase (n-C12:1)	Fatty Acid Elongation-Unsaturated	0.001032	0.00103201	1.30879e-08	0.001032	0.00126821
Baumannia	BAU_3OAR121	3-oxoacyl-[acyl-carrier-protein] reductase (n-C12:1)	Fatty Acid Elongation-Unsaturated	0.001032	0.00103201	1.30879e-08	0.001032	0.00126821
Baumannia	BAU_3HAD121	3-hydroxyacyl-[acyl-carrier-protein] dehydratase (n-C12:1)	Fatty Acid Elongation-Unsaturated	0.001032	0.00103201	1.30879e-08	0.001032	0.00126821
Baumannia	BAU_EAR121x	enoyl-[acyl-carrier-protein] reductase (NADH) (n-C12:1)	Fatty Acid Elongation-Unsaturated	0	0.00103201	0.00103201	0	∞
Baumannia	BAU_EAR121y	enoyl-[acyl-carrier-protein] reductase (NADPH) (n-C12:1)	Fatty Acid Elongation-Unsaturated	0	0.00103201	0.00103201	0.001032	100.001
Baumannia	BAU_3OAS141	3-oxoacyl-[acyl-carrier-protein] synthase (n-C14:1)	Fatty Acid Elongation-Unsaturated	0.001032	0.00103201	1.30879e-08	0.001032	0.00126821
Baumannia	BAU_3OAR141	3-oxoacyl-[acyl-carrier-protein] reductase (n-C14:1)	Fatty Acid Elongation-Unsaturated	0.001032	0.00103201	1.30879e-08	0.001032	0.00126821
Baumannia	BAU_3HAD141	3-hydroxyacyl-[acyl-carrier-protein] dehydratase (n-C14:1)	Fatty Acid Elongation-Unsaturated	0.001032	0.00103201	1.30879e-08	0.001032	0.00126821
Baumannia	BAU_EAR141x	enoyl-[acyl-carrier-protein] reductase (NADH) (n-C14:1)	Fatty Acid Elongation-Unsaturated	0	0.00103201	0.00103201	0	∞
Baumannia	BAU_EAR141y	enoyl-[acyl-carrier-protein] reductase (NADPH) (n-C14:1)	Fatty Acid Elongation-Unsaturated	0	0.00103201	0.00103201	0.001032	100.001
Baumannia	BAU_3OAS161	3-oxoacyl-[acyl-carrier-protein] synthase (n-C16:1)	Fatty Acid Elongation-Unsaturated	0.001032	0.00103201	1.30879e-08	0.001032	0.00126821
Baumannia	BAU_3OAR161	3-oxoacyl-[acyl-carrier-protein] reductase (n-C16:1)	Fatty Acid Elongation-Unsaturated	0.001032	0.00103201	1.30879e-08	0.001032	0.00126821
Baumannia	BAU_3HAD161	3-hydroxyacyl-[acyl-carrier-protein] dehydratase (n-C16:1)	Fatty Acid Elongation-Unsaturated	0.001032	0.00103201	1.30879e-08	0.001032	0.00126821
Baumannia	BAU_EAR161x	enoyl-[acyl-carrier-protein] reductase (NADH) (n-C16:1)	Fatty Acid Elongation-Unsaturated	0	0.00103201	0.00103201	0	∞
Baumannia	BAU_EAR161y	enoyl-[acyl-carrier-protein] reductase (NADPH) (n-C16:1)	Fatty Acid Elongation-Unsaturated	0	0.00103201	0.00103201	0.001032	100.001
Baumannia	BAU_3OAS181	3-oxoacyl-[acyl-carrier-protein] synthase (n-C18:1)	Fatty Acid Elongation-Unsaturated	0.000516	0.000516007	6.54395e-09	0.000516	0.00126821
Baumannia	BAU_3OAR181	3-oxoacyl-[acyl-carrier-protein] reductase (n-C18:1)	Fatty Acid Elongation-Unsaturated	0.000516	0.000516007	6.54395e-09	0.000516	0.00126821
Baumannia	BAU_3HAD181	3-hydroxyacyl-[acyl-carrier-protein] dehydratase (n-C18:1)	Fatty Acid Elongation-Unsaturated	0.000516	0.000516007	6.54395e-09	0.000516	0.00126821
Baumannia	BAU_EAR181x	enoyl-[acyl-carrier-protein] reductase (NADH) (n-C18:1)	Fatty Acid Elongation-Unsaturated	0	0.000516007	0.000516007	0	∞
Baumannia	BAU_EAR181y	enoyl-[acyl-carrier-protein] reductase (NADPH) (n-C18:1)	Fatty Acid Elongation-Unsaturated	0	0.000516007	0.000516007	0.000516	100.001
Baumannia	BAU_LIPOCT	Lipoyl(octanoyl) transferase	Lipoate Biosynthesis and Incorporation I	0	1.91292e-07	1.91292e-07	0	∞
Baumannia	BAU_LIPOS	Lipoate synthase	Lipoate Biosynthesis and Incorporation I	0	1.91292e-07	1.91292e-07	0	∞
Baumannia	BAU_G3PD2i	glycerol-3-phosphate dehydrogenase (NADP)	CDP-diacylglycerol biosynthesis II	0.001806	0.00180602	2.2869e-08	0.001806	0.00126628
Baumannia	BAU_G3PAT120	glycerol-3-phosphate acyltransferase (C12:0)	CDP-diacylglycerol biosynthesis II	0	0	0	0	0
Baumannia	BAU_AGPAT120	1-tetradecanoyl-sn-glycerol 3-phosphate O-acyltransferase (n-C12:0)	CDP-diacylglycerol biosynthesis II	0	0	0	0	0
Baumannia	BAU_DASYN120	CDP-diacylglycerol synthetase (n-C12:0)	Cardiolipin Biosynthesis I	0	0	0	0	0
Baumannia	BAU_PGSA120	Phosphatidylglycerol synthase (n-C12:0)	Cardiolipin Biosynthesis I	0	0	0	0	0
Baumannia	BAU_PGPP120	phosphatidylglycerol phosphate phosphatase (n-C12:0)	Cardiolipin Biosynthesis I	0	0	0	0	0
Baumannia	BAU_CLPNS120pp	cardiolipin synthase (periplasmic, n-C12:0)	Cardiolipin Biosynthesis I	0	0	0	0	0
Baumannia	BAU_PSSA120	Phosphatidylserine syntase (n-C12:0)	Phosphatidylethanolamine Biosynthesis I	0	0	0	0	0
Baumannia	BAU_PSD120	Phosphatidylserine decarboxylase (n-C12:0)	Phosphatidylethanolamine Biosynthesis I	0	0	0	0	0
Baumannia	BAU_G3PAT140	glycerol-3-phosphate acyltransferase (C14:0)	CDP-diacylglycerol biosynthesis II	0	0	0	0	0
Baumannia	BAU_AGPAT140	1-tetradecanoyl-sn-glycerol 3-phosphate O-acyltransferase (n-C14:0)	CDP-diacylglycerol biosynthesis II	0	0	0	0	0
Baumannia	BAU_DASYN140	CDP-diacylglycerol synthetase (n-C14:0)	Cardiolipin Biosynthesis I	0	0	0	0	0
Baumannia	BAU_PGSA140	Phosphatidylglycerol synthase (n-C14:0)	Cardiolipin Biosynthesis I	0	0	0	0	0
Baumannia	BAU_PGPP140	phosphatidylglycerol phosphate phosphatase (n-C14:0)	Cardiolipin Biosynthesis I	0	0	0	0	0
Baumannia	BAU_CLPNS140pp	cardiolipin synthase (periplasmic, n-C14:0)	Cardiolipin Biosynthesis I	0	0	0	0	0
Baumannia	BAU_PSD140	Phosphatidylserine decarboxylase (n-C14:0)	Phosphatidylethanolamine Biosynthesis I	0	0	0	0	0
Baumannia	BAU_PSSA140	Phosphatidylserine syntase (n-C14:0)	Phosphatidylethanolamine Biosynthesis I	0	0	0	0	0
Baumannia	BAU_G3PAT141	glycerol-3-phosphate acyltransferase (C14:1)	CDP-diacylglycerol biosynthesis II	0	0	0	0	0
Baumannia	BAU_AGPAT141	1-tetradec-7-enoyl-sn-glycerol 3-phosphate O-acyltransferase (n-C14:1)	CDP-diacylglycerol biosynthesis II	0	0	0	0	0
Baumannia	BAU_DASYN141	CDP-diacylglycerol synthetase (n-C14:1)	Cardiolipin Biosynthesis I	0	0	0	0	0
Baumannia	BAU_PGSA141	Phosphatidylglycerol synthase (n-C14:1)	Cardiolipin Biosynthesis I	0	0	0	0	0
Baumannia	BAU_PGPP141	phosphatidylglycerol phosphate phosphatase (n-C14:1)	Cardiolipin Biosynthesis I	0	0	0	0	0
Baumannia	BAU_CLPNS141pp	cardiolipin synthase (periplasmic, n-C14:1)	Cardiolipin Biosynthesis I	0	0	0	0	0
Baumannia	BAU_PSD141	Phosphatidylserine decarboxylase (n-C14:1)	Phosphatidylethanolamine Biosynthesis I	0	0	0	0	0
Baumannia	BAU_PSSA141	Phosphatidylserine syntase (n-C14:1)	Phosphatidylethanolamine Biosynthesis I	0	0	0	0	0
Baumannia	BAU_G3PAT160	glycerol-3-phosphate acyltransferase (C16:0)	CDP-diacylglycerol biosynthesis II	0.000258	0.000258003	3.267e-09	0.000258	0.00126628
Baumannia	BAU_AGPAT160	1-hexadecanoyl-sn-glycerol 3-phosphate O-acyltransferase (n-C16:0)	CDP-diacylglycerol biosynthesis II	0.000258	0.000258003	3.267e-09	0.000258	0.00126628
Baumannia	BAU_DASYN160	CDP-diacylglycerol synthetase (n-C16:0)	Cardiolipin Biosynthesis I	0.000258	0.000258003	3.267e-09	0.000258	0.00126628
Baumannia	BAU_PGSA160	Phosphatidylglycerol synthase (n-C16:0)	Cardiolipin Biosynthesis I	0.0001935	0.000193502	2.45025e-09	0.0001935	0.00126628
Baumannia	BAU_PGPP160	phosphatidylglycerol phosphate phosphatase (n-C16:0)	Cardiolipin Biosynthesis I	0.0001935	0.000193502	2.45025e-09	0.0001935	0.00126628
Baumannia	BAU_CLPNS160pp	cardiolipin synthase (periplasmic, n-C16:0)	Cardiolipin Biosynthesis I	6.45e-05	6.45008e-05	8.1675e-10	6.45e-05	0.00126628
Baumannia	BAU_PSD160	Phosphatidylserine decarboxylase (n-C16:0)	Phosphatidylethanolamine Biosynthesis I	6.45e-05	6.45008e-05	8.1675e-10	6.45e-05	0.00126628
Baumannia	BAU_PSSA160	Phosphatidylserine syntase (n-C16:0)	Phosphatidylethanolamine Biosynthesis I	6.45e-05	6.45008e-05	8.1675e-10	6.45e-05	0.00126628
Baumannia	BAU_G3PAT161	glycerol-3-phosphate acyltransferase (C16:1)	CDP-diacylglycerol biosynthesis II	0.000258	0.000258003	3.267e-09	0.000258	0.00126628
Baumannia	BAU_AGPAT161	1-hexadec-7-enoyl-sn-glycerol 3-phosphate O-acyltransferase (n-C16:1)	CDP-diacylglycerol biosynthesis II	0.000258	0.000258003	3.267e-09	0.000258	0.00126628
Baumannia	BAU_DASYN161	CDP-diacylglycerol synthetase (n-C16:1)	Cardiolipin Biosynthesis I	0.000258	0.000258003	3.267e-09	0.000258	0.00126628
Baumannia	BAU_PGSA161	Phosphatidylglycerol synthase (n-C16:1)	Cardiolipin Biosynthesis I	0.0001935	0.000193502	2.45025e-09	0.0001935	0.00126628
Baumannia	BAU_PGPP161	phosphatidylglycerol phosphate phosphatase (n-C16:1)	Cardiolipin Biosynthesis I	0.0001935	0.000193502	2.45025e-09	0.0001935	0.00126628
Baumannia	BAU_CLPNS161pp	cardiolipin synthase (periplasmic, n-C16:1)	Cardiolipin Biosynthesis I	6.45e-05	6.45008e-05	8.1675e-10	6.45e-05	0.00126628
Baumannia	BAU_PSD161	Phosphatidylserine decarboxylase (n-C16:1)	Phosphatidylethanolamine Biosynthesis I	6.45e-05	6.45008e-05	8.1675e-10	6.45e-05	0.00126628
Baumannia	BAU_PSSA161	Phosphatidylserine syntase (n-C16:1)	Phosphatidylethanolamine Biosynthesis I	6.45e-05	6.45008e-05	8.1675e-10	6.45e-05	0.00126628
Baumannia	BAU_G3PAT180	glycerol-3-phosphate acyltransferase (C18:0)	CDP-diacylglycerol biosynthesis II	0.000258	0.000258003	3.267e-09	0.000258	0.00126628
Baumannia	BAU_AGPAT180	1-octadecanoyl-sn-glycerol 3-phosphate O-acyltransferase (n-C18:0)	CDP-diacylglycerol biosynthesis II	0.000258	0.000258003	3.267e-09	0.000258	0.00126628
Baumannia	BAU_DASYN180	CDP-diacylglycerol synthetase (n-C18:0)	Cardiolipin Biosynthesis I	0.000258	0.000258003	3.267e-09	0.000258	0.00126628
Baumannia	BAU_PGSA180	Phosphatidylglycerol synthase (n-C18:0)	Cardiolipin Biosynthesis I	0.0001935	0.000193502	2.45025e-09	0.0001935	0.00126628
Baumannia	BAU_PGPP180	phosphatidylglycerol phosphate phosphatase (n-C18:0)	Cardiolipin Biosynthesis I	0.0001935	0.000193502	2.45025e-09	0.0001935	0.00126628
Baumannia	BAU_CLPNS180pp	cardiolipin synthase (periplasmic, n-C18:0)	Cardiolipin Biosynthesis I	6.45e-05	6.45008e-05	8.1675e-10	6.45e-05	0.00126628
Baumannia	BAU_PSD180	Phosphatidylserine decarboxylase (n-C18:0)	Phosphatidylethanolamine Biosynthesis I	6.45e-05	6.45008e-05	8.1675e-10	6.45e-05	0.00126628
Baumannia	BAU_PSSA180	Phosphatidylserine syntase (n-C18:0)	Phosphatidylethanolamine Biosynthesis I	6.45e-05	6.45008e-05	8.1675e-10	6.45e-05	0.00126628
Baumannia	BAU_G3PAT181	glycerol-3-phosphate acyltransferase (C18:1)	CDP-diacylglycerol biosynthesis II	0.000258	0.000258003	3.267e-09	0.000258	0.00126628
Baumannia	BAU_AGPAT181	1-octadec-7-enoyl-sn-glycerol 3-phosphate O-acyltransferase (n-C18:1)	CDP-diacylglycerol biosynthesis II	0.000258	0.000258003	3.267e-09	0.000258	0.00126628
Baumannia	BAU_DASYN181	CDP-diacylglycerol synthetase (n-C18:1)	Cardiolipin Biosynthesis I	0.000258	0.000258003	3.267e-09	0.000258	0.00126628
Baumannia	BAU_PGSA181	Phosphatidylglycerol synthase (n-C18:1)	Cardiolipin Biosynthesis I	0.0001935	0.000193502	2.45025e-09	0.0001935	0.00126628
Baumannia	BAU_PGPP181	phosphatidylglycerol phosphate phosphatase (n-C18:1)	Cardiolipin Biosynthesis I	0.0001935	0.000193502	2.45025e-09	0.0001935	0.00126628
Baumannia	BAU_CLPNS181pp	cardiolipin synthase (periplasmic, n-C18:1)	Cardiolipin Biosynthesis I	6.45e-05	6.45008e-05	8.1675e-10	6.45e-05	0.00126628
Baumannia	BAU_PSD181	Phosphatidylserine decarboxylase (n-C18:1)	Phosphatidylethanolamine Biosynthesis I	6.45e-05	6.45008e-05	8.1675e-10	6.45e-05	0.00126628
Baumannia	BAU_PSSA181	Phosphatidylserine syntase (n-C18:1)	Phosphatidylethanolamine Biosynthesis I	6.45e-05	6.45008e-05	8.1675e-10	6.45e-05	0.00126628
Baumannia	BAU_POR5	pyruvate synthase	Pyruvate Metabolism	0.100239	24.2611	24.1608	0.254469	9494.63
Baumannia	BAU_5DOAN	5'-deoxyadenosine nuclosidase	Cofactor and Prosthetic Group Biosynthesis	3.90909e-06	4.29157e-06	3.82473e-07	3.90912e-06	9.78412
Baumannia	BAU_ACPS1	acyl-carrier protein synthase	Cofactor and Prosthetic Group Biosynthesis	5e-07	5.00006e-07	6.34104e-12	4.9996e-07	0.00126831
Baumannia	B_GROW	Biomass objective function	Biomass	0.01	0.0100001	1.26628e-07	0.01	0.00126628
Baumannia	BAU_H2Otex	H2O transport via diffusion	Transport	-89.6586	0.378294	90.0369	-1.13956	7901.02
Baumannia	BAU_CO2tex	CO2 transport via diffusion	Transport	0.264853	60.7188	60.454	0.702293	8608.08
Baumannia	BAU_O2tex	oxygen transport via diffusion	Transport	0.00159085	12.1339	12.1323	0.130571	9291.7
Baumannia	BAU_Htex	proton transport via diffusion	Transport	-49.9649	122.052	172.017	2.5451	6758.73
Baumannia	BAU_Pitex	phosphate transport via diffusion	Transport	-9.04575	1.90086	10.9466	-0.054673	20021.9
Baumannia	BAU_PPitex	Diphosphate transport via diffusion	Transport	-2.31312	0.975174	3.28829	0	∞
Baumannia	BAU_Fetex	iron (II) transport via diffusion	Transport	1e-06	1.00001e-06	1.26628e-11	1e-06	0.00126628
Baumannia	BAU_NH4tex	ammonia transport via diffusion	Transport	0.00629967	0.315065	0.308766	0.0065992	4678.83
Baumannia	BAU_HCO3tcy	Bicarbonate transport	Transport	0.0228421	0.0228434	1.33913e-06	0.0228421	0.00586255
Baumannia	BAU_FRUpts2pp	Fructose transport via PEP:Pyr PTS (f6p generating) (periplasm)	Transport	0.174597	38.4379	38.2633	0.427439	8951.77
Baumannia	BAU_SULabcpp	sulfate transport via ABC system (periplasm)	Transport	0.0195542	0.0195555	1.33912e-06	0.0195543	0.00684824
Baumannia	BAU_DM_ALA_D	Source to provide D-Alanine for system	Source	0.005244	0.00524407	6.64036e-08	0.005244	0.00126628
Baumannia	BAU_DM_APOACP	Source to provide apoprotein ACP for system	Source	5e-07	5.00006e-07	6.34104e-12	4.9996e-07	0.00126831
Baumannia	BAUM_DM_UDCPDP	Sink to allow Undecaprenyl diphosphate to leave system	Sink	0.00911197	2.20555	2.19644	0.0231329	9494.89
Baumannia	BAU_DM_LIPOPB	Sink to allow lipoate to leave system	Sink	0	1.91292e-07	1.91292e-07	0	∞
Baumannia	BAU_DM_GLYC	Sink to allow Glycerol to leave system	Sink	0.000258	0.000258003	3.267e-09	0.000258	0.00126628
Baumannia	BAU_DM_4CRSOL	Sink to allow p-Cresol to leave system	Sink	2.20455e-06	2.20456e-06	9.59138e-12	2.20456e-06	0.000435071
Baumannia	BAU_UP_ARG-L	Import L-Arginine	Transport	0.0021594	0.00215943	2.7344e-08	0.0021594	0.00126628
Baumannia	BAU_UP_ILE-L	Import L-Isoleucine	Transport	0.0043019	0.00430195	5.4474e-08	0.0043019	0.00126628
Baumannia	BAU_UP_LEU-L	Import L-Leucine	Transport	0.0042814	0.00428145	5.42144e-08	0.0042814	0.00126628
Baumannia	BAU_UP_LYS	Import L-Lysine	Transport	0.0043881	0.00438816	5.55656e-08	0.0043881	0.00126628
Baumannia	BAU_UP_PHE-L	Import L-Phenlyalanine	Transport	0.0015598	0.00155982	1.97514e-08	0.0015598	0.00126628
Baumannia	BAU_UP_THR-L	Import L-Threonine	Transport	0.0025236	0.00252363	3.19558e-08	0.0025236	0.00126628
Baumannia	BAU_UP_TRP-L	Import L-Tryptophan	Transport	0.0003107	0.000310704	3.93433e-09	0.0003107	0.00126628
Baumannia	BAU_UP_VAL-L	Import L-Valine	Transport	0.0036104	0.00361045	4.57177e-08	0.0036104	0.00126628
Baumannia	BAU_UP_ALA-L	Import L-Alanine	Transport	0.00651641	0.00651688	4.65149e-07	0.0065168	0.00713769
Baumannia	BAU_UP_ASN-L	Import L-Asparagine	Transport	0.0027238	0.00272383	3.44909e-08	0.0027238	0.00126628
Baumannia	BAU_UP_GLN-L	Import L-Glutamine	Transport	0.0288111	0.0291119	0.000300839	0.0291106	1.03343
Baumannia	BAU_UP_GLU-L	Import L-Glutamate	Transport	0.0153054	0.483825	0.46852	0.0153055	3061.13
Baumannia	BAU_UP_PRO-L	Import L-Proline	Transport	0.0015415	0.00154152	1.95197e-08	0.0015415	0.00126628
Baumannia	BAU_UP_SER-L	Import L-Serine	Transport	0.0434793	0.351939	0.308459	0.0434795	709.437
Baumannia	BAU_UP_TYR-L	Import L-Tyrosine	Transport	0.0012931	0.00129312	1.63523e-08	0.0012931	0.00126458
Baumannia	BAU_UP_HOM-L	Import L-Homoserine	Transport	0.00631276	0.00631303	2.67826e-07	0.00631278	0.0042426
Baumannia	BAU_UP_3PHP	Import 3-Phosphohydroxypyruvate	Transport	0	0.46822	0.46822	0	∞
Baumannia	BAU_UP_OAA	Import Oxaloacetate	Transport	0.0175168	0.0175182	1.33913e-06	0.0175169	0.0076448
Baumannia	BAU_UP_26DAP-LL	Import LL-2,6-Diaminoheptanedioate	Transport	0.003312	0.00331204	4.19391e-08	0.003312	0.00126628
Baumannia	BAU_UP_ALA-B	Import beta-Alanine	Transport	2.85455e-06	2.85456e-06	1.3443e-11	2.85452e-06	0.000470938
Baumannia	BAU_UP_PHEME	Import Protoheme	Transport	5e-07	5.00006e-07	6.33139e-12	5e-07	0.00126628
Baumannia	BAU_UP_3MOB	Import 3-Methyl-2-oxobutanoate	Transport	2.85455e-06	2.85456e-06	1.3443e-11	2.85452e-06	0.000470938
Baumannia	BAU_UP_5AOP	Import 5-Amino-4-oxopentanoate	Transport	0	1.36365e-05	1.36365e-05	0	∞
Baumannia	BAU_EF_HIS-L	Export Histidine	Transport	0.00445427	0.00445561	1.33912e-06	0.0044543	0.0300636
Baumannia	BAU_EF_MET-L	Export L-Methionine	Transport	0.00484985	0.00485012	2.6783e-07	0.00484987	0.00552241
Baumannia	BAU_EF_PSER-L	Export O-Phospho-L-serine	Transport	0	0.46822	0.46822	0	∞
Baumannia	BAU_EF_THMPP	Export Thiamine diphosphate	Transport	1.70455e-06	1.70456e-06	9.59175e-12	1.70456e-06	0.000562712
Baumannia	BAU_EF_RIBFLV	Export Riboflavin	Transport	3.61365e-06	3.61368e-06	2.58151e-11	3.61368e-06	0.000714373
Baumannia	BAU_EF_NICRNT	Import Nicotinate D-ribonucleotide	Transport	3.21182e-05	3.21187e-05	5.23536e-10	3.21182e-05	0.00163003
Baumannia	BAU_EF_PNTO-R	Export (R)-Pantothenate	Transport	1.79455e-06	1.79456e-06	1.13183e-11	1.79456e-06	0.000630699
Baumannia	BAU_EF_PYDX5P	Export Pyridoxal 5'-phosphate	Transport	1.20455e-06	1.20456e-06	8.60504e-12	1.20456e-06	0.000714373
Baumannia	BAU_EF_BTN	Export Biotin	Transport	1.20455e-06	1.20456e-06	8.60504e-12	1.20456e-06	0.000714373
Baumannia	BAU_EF_10FTH	Export 10-Formyltetrahydrofolate	Transport	1.20455e-06	1.20456e-06	8.60505e-12	1.20456e-06	0.000714373
Baumannia	BAU_EF_UPPG3	Export Uroporphyrinogen III	Transport	0	1.70456e-06	1.70456e-06	0	∞
Baumannia	BAU_EF_MAL-L	Export L-Malate	Transport	0.0115051	0.0115065	1.33913e-06	0.0115052	0.0116394
Baumannia	BAU_EF_AKG	Export 2-Oxoglutarate	Transport	0.0227928	0.491013	0.46822	0.0227929	2054.24
Baumannia	BAU_EF_AMOB	Export S-Adenosyl-4-methylthio-2-oxobutanoate	Transport	1.70454e-06	1.70456e-06	1.40068e-11	1.70456e-06	0.000821727
Baumannia	BAU_EF_FOR	Export Formate	Transport	4.87546e-05	4.8755e-05	4.23977e-10	4.87547e-05	0.000869613
Baumannia	BAU_EF_GCALD	Export Glycolaldehyde	Transport	1.70455e-06	1.70456e-06	8.605e-12	1.70456e-06	0.000504823
Baumannia	BAU_EF_MEOH	Export Methanol	Transport	1.70454e-06	1.70456e-06	1.40068e-11	1.70456e-06	0.000821727
Baumannia	BAU_EF_5DRIB	Export 5'-deoxyribose	Transport	3.90909e-06	4.29157e-06	3.82473e-07	3.90912e-06	9.78412
Baumannia	BAU_EF_ADE	Export Adenine	Transport	3.90909e-06	4.29157e-06	3.82473e-07	3.90912e-06	9.78412
Baumannia	BAU_EF_AC	Export Acetate	Transport	0.0760651	24.2369	24.1608	0.230295	10491.3
Baumannia	BAU_EF_GTHOX	Export Oxidized glutathione	Transport	0	0	0	0	0
Baumannia	BAU_EF_H202	Export Hydrogen peroxide	Transport	1.70455e-06	1.70456e-06	1.09981e-11	1.70456e-06	0.000645214
Baumannia	BAU_EF_AHCYS	Export S-Adenosyl-L-homocysteine	Transport	1.70454e-06	1.70456e-06	1.40068e-11	1.70456e-06	0.000821727
Graphocephala	GCP_PROD2	Proline dehydrogenase	Proline Degradation	0	0.304275	0.304275	0	∞
Graphocephala	GCP_SADT2	Sulfate adenyltransferase	Sulfate Assimilation	0	0	0	0	0
Graphocephala	GCP_ADSK	adenylyl-sulfate kinase	Sulfate Assimilation	0	0.15365	0.15365	0	∞
Graphocephala	GCP_BPNT2	3'-phospho-5'-adenylyl sulfate 3'-phosphohydrolase	Sulfur Metabolism	0	0.15365	0.15365	0	∞
Graphocephala	GCP_BPNT	3',5'-bisphosphate nucleotidase	Cysteine Metabolism	0	0	0	0	0
Graphocephala	GCP_ALATA_L	L-alanine transaminase	Alanine Biosynthesis	0.0177095	0.531562	0.513853	0.381666	134.634
Graphocephala	GCP_METAT	methionine adenosyltransferase	Methionine metabolism	4.4091e-06	0.345482	0.345478	4.40912e-06	7.83554e+06
Graphocephala	GCP_PHETHPTOX	L-Phenylalanine,tetrahydrobiopterin:oxygen oxidoreductase (4-hydroxylating)	Tyrosine biosynthesis	0.00792751	0.0079284	8.92753e-07	0.00792755	0.0112614
Graphocephala	GCP_GLU5K	glutamate 5-kinase	Arginine and proline metabolism	0	0.30265	0.30265	0	∞
Graphocephala	GCP_G5SD	glutamate-5-semialdehyde dehydrogenase	Arginine and proline metabolism	0	0.30265	0.30265	0	∞
Graphocephala	GCP_GSC	Glutamate semialdehyde conversion	Arginine and proline metabolism	-0.30265	-0.0106316	0.292018	-0.0106316	2746.69
Graphocephala	GCP_G5SD2	Glutamate 5 semialdehyde dehydrogenase	Arginine and proline metabolism	-0.292018	0.0106329	0.302651	0.0106316	2846.71
Graphocephala	GCP_P5CDr	1-pyrroline-5-carboxylate dehydrogenase	Arginine and proline metabolism	0	0.292018	0.292018	0	∞
Graphocephala	GCP_P5CR2	pyrroline-5-carboxylate reductase (nadh)	Arginine and proline metabolism	0.0106316	0.314908	0.304276	0.0106316	2861.99
Graphocephala	GCP_ORNTAr	ornithine transaminase	Arginine and proline metabolism	0	0	0	0	0
Graphocephala	GCP_ASPO	L-aspartate oxidase	Aspartate metabolism	0	0.251448	0.251448	0.149895	167.75
Graphocephala	GCP_ASNS1	asparagine synthase (glutamine-hydrolysing)	Aspartate metabolism	0.0125115	0.162688	0.150176	0.0125115	1200.3
Graphocephala	GCP_ASPTA	aspartate transaminase	Aspartate metabolism	0.0384917	0.552345	0.513853	0.188387	272.764
Graphocephala	GCP_ASNN	L-asparaginase	Aspartate metabolism	0	0.150175	0.150175	0	∞
Graphocephala	GCP_GLUS(nadph)	glutamate synthase (NADPH)	Glutamate metabolism	0.320823	0.834675	0.513852	0.834675	61.5632
Graphocephala	GCP_GDH(nadp)	glutamate dehydrogenase [NAD(P)+]	Glutamate metabolism	0	0.513852	0.513852	0	∞
Graphocephala	GCP_GDH	glutamate dehydrogenase	Glutamate metabolism	0	0.513852	0.513852	0	∞
Graphocephala	GCP_GLNS	glutamine synthetase	Glutamate metabolism	0.41122	1.27118	0.859964	0.936812	91.7969
Graphocephala	GCP_CBPS	carbamoyl-phosphate synthase (glutamine-hydrolysing)	Glutamate metabolism	0.00312193	0.00312199	5.98898e-08	0.00312193	0.00191836
Graphocephala	GCP_PGCD	phosphoglycerate dehydrogenase	Serine Biosynthesis	0	0.46822	0.46822	0	∞
Graphocephala	GCP_PSERT	phosphoserine transaminase	Serine Biosynthesis	0	0.46822	0.46822	0	∞
Graphocephala	GCP_PSP_L	phosphoserine phosphatase (L-serine)	Serine Biosynthesis	0	0.46822	0.46822	0	∞
Graphocephala	GCP_GHMT2r	glycine hydroxymethyltransferase, reversible	Glycine	0.0211445	0.4124	0.391255	0.197038	198.568
Graphocephala	GCP_AHCi	adenosylhomocysteinase	Methionine Metabolism	1.70454e-06	0.34548	0.345478	1.70456e-06	2.02679e+07
Graphocephala	GCP_CYSTS	Cystathionine beta synthase	Cysteine Metabolism	1.70454e-06	1.70456e-06	1.40073e-11	1.70456e-06	0.000821757
Graphocephala	GCP_CYSTGL	cystathionine g-lyase	Cysteine Biosynthesis	0.0167601	0.0167618	1.67391e-06	0.0167605	0.00998722
Graphocephala	GCP_HCYSMT	homocysteine S-methyltransferase	Methionine Biosynthesis	0	0.345478	0.345478	0	∞
Graphocephala	GCP_THRD_L	L-threonine deaminase	Threonine Degradation	0	3.34777e-07	3.34777e-07	0	∞
Graphocephala	GCP_THRAL	threonine ammonia-lyase (serine)	Serine Metabolism	0	0.256725	0.256725	0.256725	100
Graphocephala	GCP_ASP1DC	Aspartate 1-decarboxylase	B-alanine metabolism	2.85455e-06	2.85456e-06	1.3443e-11	2.85452e-06	0.000470938
Graphocephala	GCP_ORNDC	Ornithine Decarboxylase	Arginine and proline metabolism	0	0	0	0	0
Graphocephala	GCP_PYDXO	Pyridoxamine:oxygen oxidoreductase (deaminating)	Vitamin B6 metabolism	2.77556e-17	2.77556e-17	0	2.77556e-17	∞
Graphocephala	GCP_PYDXNO	Pyridoxine:oxygen oxidoreductase (deaminating)	Vitamin B6 metabolism	-1.11022e-16	-2.77556e-17	8.32667e-17	-1.11022e-16	75
Graphocephala	GCP_PYAM5PO	pyridoxamine 5'-phosphate oxidase	Vitamin B6 metabolism	0	0	0	0	0
Graphocephala	GCP_PDX5POi	pyridoxine 5'-phosphate oxidase	Vitamin B6 metabolism	0	0	0	0	0
Graphocephala	GCP_PYDXK	pyridoxal kinase	Vitamin B6 metabolism	0	0	0	0	0
Graphocephala	GCP_PYDAMK	ATP:pyridoxal 5'-phosphotransferase	Vitamin B6 metabolism	0	0	0	0	0
Graphocephala	GCP_PYDXNK	ATP:pyridoxine 5'-phosphotransferase	Vitamin B6 metabolism	0	0	0	0	0
Graphocephala	GCP_AKP1	Alkaline phosphatase Dihydroneopterin		0	0	0	0	0
Graphocephala	GCP_GTPCI	GTP cyclohydrolase I	Folate Biosynthesis	0.00792751	0.0693265	0.061399	0.00792755	774.502
Graphocephala	GCP_PTHPS	6-pyruvoyltetrahydropterin synthase	Folate Biosynthesis	0.00792751	0.0693265	0.061399	0.00792755	774.502
Graphocephala	GCP_SPR	sepiapterin reductase	Folate Biosynthesis	0.00792751	0.0693265	0.061399	0.00792755	774.502
Graphocephala	GCP_THBIO1	5,6,7,8-tetrahydrobiopterin:NAD+ oxidoreductase	Folate Biosynthesis	0	0.061399	0.061399	0	∞
Graphocephala	GCP_THBIO2	5,6,7,8-tetrahydrobiopterin:NADP+ oxidoreductase	Folate Biosynthesis	0	0.061399	0.061399	0	∞
Graphocephala	GCP_DHFS	dihydrofolate synthase/Folylpolyglutamate synthase	Folate Biosynthesis	0	0	0	0	0
Graphocephala	GCP_FOLR2	Folate reductase	One carbon pool by folate	0	0.000390557	0.000390557	0	∞
Graphocephala	GCP_DHFR	Dihydrofolate reductase (NADP+)	One carbon pool by folate	0	0.000390557	0.000390557	0.00039055	100.002
Graphocephala	GCP_THFOR2	5,6,7,8-Tetrahydrofolate:NADP+ oxidoreductase	One carbon pool by folate	0	0.000390557	0.000390557	0	∞
Graphocephala	GCP_FTHFL	Formate--tetrahydrofolate ligase	One carbon pool by folate	0	0.0693753	0.0693753	0	∞
Graphocephala	GCP_FTHFO	10-formyltetrahydrofolate:NADP+ oxidoreductase	One carbon pool by folate	0	0.10282	0.10282	0	∞
Graphocephala	GCP_GLYCL	Glycine Cleavage System	N10-Formyl-Tetrahydrofolate Biosynthesis	-0.289175	0.04831	0.337485	-0.172346	195.818
Graphocephala	GCP_MTHFD	methylenetetrahydrofolate dehydrogenase (NADP)	N10-Formyl-Tetrahydrofolate Biosynthesis	0.0163245	0.162736	0.146412	0.0243016	602.478
Graphocephala	GCP_MTHFC	methenyltetrahydrofolate cyclohydrolase	N10-Formyl-Tetrahydrofolate Biosynthesis	0.0163245	0.162736	0.146412	0.0243016	602.478
Graphocephala	GCP_PNTK	pantothenate kinase	Phosphopantothenate Biosynthesis	1.79455e-06	1.79456e-06	1.13183e-11	1.79456e-06	0.000630699
Graphocephala	GCP_PPNCL2	phosphopantothenate-cysteine ligase (ctp)	Coenzyme A Biosynthesis	0	1.79456e-06	1.79456e-06	0	∞
Graphocephala	GCP_PPNCL3	phosphopantothenate-cysteine ligase (atp)	Coenzyme A Biosynthesis	0	1.79456e-06	1.79456e-06	1.79456e-06	100
Graphocephala	GCP_PPCDC	phosphopantothenoylcysteine decarboxylase	Coenzyme A Biosynthesis	1.79455e-06	1.79456e-06	1.13183e-11	1.79456e-06	0.0006307
Graphocephala	GCP_PTPATi	pantetheine-phosphate adenylyltransferase	Coenzyme A Biosynthesis	1.79455e-06	1.79456e-06	1.13183e-11	1.79456e-06	0.0006307
Graphocephala	GCP_DPCOAK	dephospho-CoA kinase	Coenzyme A Biosynthesis	1.79455e-06	1.79456e-06	1.13183e-11	1.79456e-06	0.0006307
Graphocephala	GCP_RBFK	riboflavin kinase	FAD	2.4091e-06	2.40912e-06	1.72101e-11	2.40912e-06	0.000714373
Graphocephala	GCP_FMNAT	FMN adenylyltransferase	FAD	1.20455e-06	1.20456e-06	8.60504e-12	1.20456e-06	0.000714373
Graphocephala	GCP_NARP	nicotinamide ribonucleotide phosphohydrolase	Nicotinate and nicotinamide metabolism	0	0	0	0	0
Graphocephala	GCP_NRPH	nicotinate D-ribonucleotide phosphohydrolase	Nicotinate and nicotinamide metabolism	0	0	0	0	0
Graphocephala	GCP_NMNAT	nicotinamide-nucleotide adenylyltransferase	Nicotinate and nicotinamide metabolism	0	0	0	0	0
Graphocephala	GCP_NCTPPRT	Nicotinate phosphoribosyltransferase	Nicotinate and nicotinamide metabolism	0	0	0	0	0
Graphocephala	GCP_ANNA	ATP:nicotinamide-nucleotide adenylyltransferase	Nicotinate and nicotinamide metabolism	3.21182e-05	3.21187e-05	5.23536e-10	3.21182e-05	0.00163003
Graphocephala	GCP_NADS1	deamido-NAD+:ammonia ligase (AMP-forming)/NAD synthase (nh3)	Nicotinate and nicotinamide metabolism	3.21182e-05	3.21187e-05	5.23536e-10	3.21182e-05	0.00163003
Graphocephala	GCP_NADK	NAD kinase	Nicotinate and nicotinamide metabolism	7.7091e-06	7.7092e-06	1.01663e-10	7.70912e-06	0.00131874
Graphocephala	GCP_NNOR	NADPH:NAD+ oxidoreductase	Nicotinate and nicotinamide metabolism	-1.19966	0	1.19966	-0.827633	144.951
Graphocephala	GCP_GTHPi	Glutathione peridoxase	Glutathione met	0	0	0	0	0
Graphocephala	GCP_GGTA	Gamma glutamyltransferase	Glutathione met	0	0	0	0	0
Graphocephala	GCP_GCL	glutamate---cysteine ligase	Glutathione met	1.20455e-06	1.20456e-06	8.60504e-12	1.20456e-06	0.000714373
Graphocephala	GCP_GTHS	glutathione synthetase	Glutathione met	1.20455e-06	1.20456e-06	8.60504e-12	1.20456e-06	0.000714373
Graphocephala	GCP_ALASm	5-aminolevulinate synthase	Heme Biosynthesis	1.36364e-05	1.36365e-05	6.88404e-11	1.36365e-05	0.000504825
Graphocephala	GCP_PPBNGS	porphobilinogen synthase	Heme Biosynthesis	0	6.81823e-06	6.81823e-06	6.81823e-06	100
Graphocephala	GCP_PPBNGD	porphobilinogen deaminase	Heme Biosynthesis	0	1.70456e-06	1.70456e-06	1.70456e-06	100
Graphocephala	GCP_UPP3S	uroporphyrinogen-III synthase	Heme Biosynthesis	0	1.70456e-06	1.70456e-06	1.70456e-06	100
Graphocephala	GCP_UPPDC1	uroporphyrinogen decarboxylase (uroporphyrinogen III)	Heme Biosynthesis	1.70455e-06	1.70456e-06	8.60475e-12	1.70456e-06	0.000504808
Graphocephala	GCP_CPPPGO2	Oxygen Independent coproporphyrinogen-III oxidase	Heme Biosynthesis	1.70455e-06	1.70456e-06	8.60475e-12	1.70456e-06	0.000504808
Graphocephala	GCP_PPPGO	protoporphyrinogen oxidase (aerobic)	Heme Biosynthesis	1.70455e-06	1.70456e-06	8.60475e-12	1.70456e-06	0.000504808
Graphocephala	GCP_FCLT	Ferrochelatase	Heme Biosynthesis	1.70455e-06	1.70456e-06	8.60475e-12	1.70456e-06	0.000504808
Graphocephala	GCP_HEMEOS	Heme O synthase	Heme Biosynthesis	1.20455e-06	1.20456e-06	8.60504e-12	1.20456e-06	0.000714373
Graphocephala	GCP_HEMEAS	Heme A synthase	Heme Biosynthesis	0	0	0	0	0
Graphocephala	GCP_GLUTRS	Glutamyl-tRNA synthetase	Heme Biosynthesis	0	0	0	0	0
Graphocephala	GCP_ICYSDS	ISC Cysteine desulfuration	Cofactor and Prosthetic Group Biosynthesis	0	0	0	0	0
Graphocephala	GCP_I2FE2SS	ISC [2Fe-2S] Synthesis	Cofactor and Prosthetic Group Biosynthesis	0	0	0	0	0
Graphocephala	GCP_I2FE2SS2	ISC [2Fe-2S] Synthesis II	Cofactor and Prosthetic Group Biosynthesis	0	0	0	0	0
Graphocephala	GCP_I2FE2SR	ISC [2Fe-2S] regeneration	Cofactor and Prosthetic Group Biosynthesis	0	0	0	0	0
Graphocephala	GCP_I4FE4SR	ISC [4Fe-4S] Reduction	Cofactor and Prosthetic Group Biosynthesis	0	0	0	0	0
Graphocephala	GCP_I2FE2ST	ISC [2Fe-2S] Transfer	Cofactor and Prosthetic Group Biosynthesis	0	0	0	0	0
Graphocephala	GCP_I4FE4ST	ISC [4Fe-4S] Transfer	Cofactor and Prosthetic Group Biosynthesis	0	0	0	0	0
Graphocephala	GCP_FADRx2	FAD reductase	Cofactor and Prosthetic Group Biosynthesis	-0.4286	1.50003e-06	0.428602	0	∞
Graphocephala	GCP_FADRx	FAD reductase	Cofactor and Prosthetic Group Biosynthesis	0	0.4286	0.4286	0	∞
Graphocephala	GCP_FE3Ri	Fe(III) reduction	Cofactor and Prosthetic Group Biosynthesis	0	0	0	0	0
Graphocephala	GCP_FLVRx	flavin reductase (NAD)	Cofactor and Prosthetic Group Biosynthesis	0	0	0	0	0
Graphocephala	GCP_FLVR	flavin reductase	Flavin Reduction	0	0	0	0	0
Graphocephala	GCP_FMNRx2	FMN reductase	Flavin Reduction	1.20455e-06	1.20456e-06	8.60504e-12	1.20456e-06	0.000714373
Graphocephala	GCP_PGMT	phosphoglucomutase	Glycolysis/Gluconeogenesis	0	0	0	0	0
Graphocephala	GCP_GLUK	Glucokinase/hexokinase	Glycolysis/Gluconeogenesis	0.257524	0.52745	0.269926	0.52745	51.1756
Graphocephala	GCP_PGI	glucose-6-phosphate isomerase	Glycolysis/Gluconeogenesis	0.129	0.52745	0.39845	0.52745	75.5427
Graphocephala	GCP_PFK	phosphofructokinase	Glycolysis/Gluconeogenesis	0.18305	0.7277	0.54465	0.490153	111.118
Graphocephala	GCP_FBP	fructose-bisphosphatase	Glycolysis/Gluconeogenesis	0	0.26115	0.26115	0	∞
Graphocephala	GCP_FBA	fructose-bisphosphate aldolase	Glycolysis/Gluconeogenesis	0.18305	0.490153	0.307103	0.490153	62.6545
Graphocephala	GCP_TPI	triose-phosphate isomerase	Glycolysis/Gluconeogenesis	0.213719	0.509349	0.295631	0.509349	58.0408
Graphocephala	GCP_GAPD	glyceraldehyde-3-phosphate dehydrogenase	Glycolysis/Gluconeogenesis	0.451002	1.00233	0.551324	1.00233	55.0045
Graphocephala	GCP_PGK	phosphoglycerate kinase	Glycolysis/Gluconeogenesis	0.462474	1.00233	0.539852	1.00233	53.8599
Graphocephala	GCP_PGM	phosphoglycerate mutase	Glycolysis/Gluconeogenesis	0.381643	1.00233	0.620683	1.00233	61.9243
Graphocephala	GCP_ENO	enolase	Glycolysis/Gluconeogenesis	0.381643	1.00233	0.620683	1.00233	61.9243
Graphocephala	GCP_PYK	pyruvate kinase	Glycolysis/Gluconeogenesis	-0.174806	1.13185	1.30666	0.951391	137.342
Graphocephala	GCP_PDH	pyruvate dehydrogenase	Glycolysis/Gluconeogenesis	0	0.15423	0.15423	0	∞
Graphocephala	GCP_PPCK	phosphoenolpyruvate carboxykinase (GTP)	Glycolysis/Gluconeogenesis	0	1.33913e-06	1.33913e-06	0	∞
Graphocephala	GCP_ACS	Acetyl-CoA synthetase	Glycolysis/Gluconeogenesis	0.0876095	0.257186	0.169576	0.241839	70.1194
Graphocephala	GCP_PPS	phosphoenolpyruvate synthase	Pyruvate Metabolism	0	0.345478	0.345478	0	∞
Graphocephala	GCP_PYK3	pyruvate kinase 3	Glycolysis/purine	-0.162752	1.13185	1.2946	0.01204	10752.5
Graphocephala	GCP_AGPOP	DGTP:pyruvate 2-O-phosphotransferase	Glycolysis/purine	-0.174695	1.02854	1.20323	0.00011138	1.0803e+06
Graphocephala	GCP_DAPOP	DATP:pyruvate 2-O-phosphotransferase	Glycolysis/purine	-0.174415	0.000390557	0.174806	0.00039055	44758.9
Graphocephala	GCP_G6PADH	glucose-6-phosphate-1-dehydrogenase	Pentose phosphate	0	0.15423	0.15423	0	∞
Graphocephala	GCP_PGL	6-phosphogluconolactonase	Pentose phosphate	0	0.15423	0.15423	0	∞
Graphocephala	GCP_GND	phosphogluconate dehydrogenase	Pentose phosphate	0	0.15423	0.15423	0	∞
Graphocephala	GCP_RPE	ribulose 5-phosphate 3-epimerase	Pentose phosphate	-0.0590336	0.0847192	0.143753	-0.0181006	794.189
Graphocephala	GCP_RPI	ribose-5-phosphate isomerase	Pentose phosphate	0.0181005	0.0899767	0.0718761	0.0181006	397.093
Graphocephala	GCP_TKT1	transketolase	Pentose phosphate	-0.017643	0.0542333	0.0718763	0.00282336	2545.77
Graphocephala	GCP_TALA	transaldolase	Pentose phosphate	-0.017643	0.0542333	0.0718763	0.00282336	2545.77
Graphocephala	GCP_TKT2	transketolase	Pentose phosphate	-0.017643	0.0542333	0.0718763	0.00282336	2545.77
Graphocephala	GCP_R5PDP	ribose-phosphate diphosphokinase	Pentose phosphate	0.0152772	0.0766762	0.061399	0.0152772	401.899
Graphocephala	GCP_PPM	phosphopentomutase	Pentose phosphate	0	0	0	0	0
Graphocephala	GCP_PCr	Pyruvate carboxylase	TCA	0.32554	0.325542	1.33912e-06	0.325542	0.000411352
Graphocephala	GCP_CS	citrate synthase	TCA	0.241828	0.257175	0.0153474	0.241829	6.3464
Graphocephala	GCP_ACONTa	aconitase (half-reaction A, Citrate hydro-lyase)	TCA	0.241828	0.257175	0.0153474	0.241829	6.3464
Graphocephala	GCP_ACONTb	aconitase (half-reaction B, Isocitrate hydro-lyase)	TCA	0.241828	0.257175	0.0153474	0.241829	6.3464
Graphocephala	GCP_ICDHyr	isocitrate dehydrogenase (NADP)	TCA	-8.35276e-13	0.257175	0.257175	-8.35276e-13	3.07892e+13
Graphocephala	GCP_ICDH	isocitrate dehydrogenase (NAD)	TCA	0	0.257175	0.257175	0.241829	106.346
Graphocephala	GCP_AKGDH	2-Oxogluterate dehydrogenase	TCA	0	0.0153474	0.0153474	0	∞
Graphocephala	GCP_SUCL(gdp)	succinyl-CoA ligase (GDP-forming)	TCA	-0.360025	0.360025	0.72005	0	∞
Graphocephala	GCP_SUCL(adp)	succinyl-CoA ligase (ADP-forming)	TCA	-0.360025	0.360025	0.72005	1.36365e-05	5.28033e+06
Graphocephala	GCP_SUCDi	succinate dehydrogenase (irreversible)	TCA	0.176497	0.191844	0.0153474	0.176497	8.69554
Graphocephala	GCP_FUM	fumarase	TCA	0.202274	0.581296	0.379022	0.202276	187.379
Graphocephala	GCP_MDH	Malate dehydrogenase	TCA	0.0294856	0.408507	0.379022	0.0294863	1285.42
Graphocephala	GCP_ATPS4m	ATP synthase Complex V	Oxidative Phosphorylation	0.664099	2.78556	2.12146	1.63065	130.099
Graphocephala	GCP_CYOO6m	cytochrome c oxidase Complex IV	Oxidative Phosphorylation	0.267702	2.92759	2.65988	0.756789	351.47
Graphocephala	GCP_CYOR(q9)m	ubiquinol-cytochrome c oxidoreductase Complex III	Oxidative Phosphorylation	0.313102	0.636909	0.323807	0.442086	73.2452
Graphocephala	GCP_NADHOR	NADH dehydrogenase (ubiquinone-9 ) Complex I	Oxidative Phosphorylation	0.133483	0.441943	0.308459	0.262466	117.523
Graphocephala	GCP_PPA	inorganic diphosphatase	Oxidative Phosphorylation	0	2.1647	2.1647	0.300896	719.418
Graphocephala	GCP_ACACT1r	acetyl-CoA C-acetyltransferase	Farnesyl PP	3.61365e-06	3.61368e-06	2.58151e-11	3.61368e-06	0.000714373
Graphocephala	GCP_HMGCOAS	hydroxymethylglutaryl-coa synthase	Farnesyl PP	3.61365e-06	3.61368e-06	2.58151e-11	3.61368e-06	0.000714373
Graphocephala	GCP_HMGCOARx	Hydroxymethylglutaryl CoA reductase (ir)	Farnesyl PP	3.61365e-06	3.61368e-06	2.58151e-11	3.61368e-06	0.000714373
Graphocephala	GCP_MEVK1x	mevalonate kinase (atp)	Farnesyl PP	3.61365e-06	3.61368e-06	2.58151e-11	3.61368e-06	0.000714373
Graphocephala	GCP_PMEVK	Phosphomevalonate kinase	Farnesyl PP	3.61365e-06	3.61368e-06	2.58151e-11	3.61368e-06	0.000714373
Graphocephala	GCP_DPMVDx	diphosphomevalonate decarboxylase	Farnesyl PP	3.61365e-06	3.61368e-06	2.58151e-11	3.61368e-06	0.000714373
Graphocephala	GCP_GPPS	geranyl pyrophosphate synthase	Farnesyl PP	1.20455e-06	1.20456e-06	8.60504e-12	1.20456e-06	0.000714373
Graphocephala	GCP_FPPS	farnesyl pyrophosphate synthase	Farnesyl PP	1.20455e-06	1.20456e-06	8.60504e-12	1.20456e-06	0.000714373
Graphocephala	GCP_IPDDI	isopentenyl-diphosphate D-isomerase	Polyisoprenoid Biosynthesis	1.20455e-06	1.20456e-06	8.60504e-12	1.20456e-06	0.000714373
Graphocephala	GCP_IMPD	IMP dehydrogenase	Purine metabolism	0.0100689	0.0714679	0.061399	0.0100689	609.787
Graphocephala	GCP_RNDR2	Ribonucleoside-diphosphate reductase (GDP)	Purine metabolism	0.00011138	0.000111382	2.13666e-09	0.00011138	0.00191835
Graphocephala	GCP_RNDR1	Ribonucleoside-diphosphate reductase (ADP)	Purine metabolism	0.00039055	0.000390557	7.49212e-09	0.00039055	0.00191835
Graphocephala	GCP_FPGFT	phosphoribosylglycinamide formyltransferase, cytosol	Purine metabolism	0.012151	0.07355	0.061399	0.0121514	505.284
Graphocephala	GCP_FPAIF	phosphoribosylaminoimidazolecarboxamide formyltransferase	Purine metabolism	0.012151	0.07355	0.061399	0.0121514	505.284
Graphocephala	GCP_ICH	IMP cyclohydrolase	Purine metabolism	0.012151	0.07355	0.061399	0.0121514	505.284
Graphocephala	GCP_PRDPAR	5-phosphoribosylamine:diphosphate phospho-alpha-D-ribosyltransferase (glutamate-amidating)	Purine metabolism	0.012151	0.07355	0.061399	0.0121514	505.284
Graphocephala	GCP_ATAM	ATP:AMP phosphotransferase	Purine metabolism	0.141397	0.486875	0.345478	0.295629	116.862
Graphocephala	GCP_ATDAM	ATP:dAMP phosphotransferase	Purine metabolism	0	0	0	0	0
Graphocephala	GCP_NDPK1	Nucleoside-diphosphate kinase (ATP:GDP)	Purine metabolism	0	0.7777	0.7777	0	∞
Graphocephala	GCP_NDPK5	Nucleoside-diphosphate kinase (ATP:dGDP)	Purine metabolism	0	0.765757	0.765757	0	∞
Graphocephala	GCP_NDPK8	Nucleoside-diphosphate kinase (ATP:dADP)	Purine metabolism	0	0.174806	0.174806	0	∞
Graphocephala	GCP_GK1	Guanylate kinase (GMP:ATP)	Purine metabolism	0.0100689	2.13153	2.12146	0.0100689	21069.4
Graphocephala	GCP_DGK1	Deoxyguanylate kinase (dGMP:ATP)	Purine metabolism	0	1.02843	1.02843	0	∞
Graphocephala	GCP_AMPDA	Adenosine monophosphate deaminase	Purine metabolism	0	0.302275	0.302275	0	∞
Graphocephala	GCP_NDP3	Nucleoside diphosphatase GDP	Purine metabolism	0	2.12146	2.12146	0	∞
Graphocephala	GCP_PRAIC	phosphoribosylaminoimidazole carboxylase, cytosol	Purine metabolism	0.012151	0.07355	0.061399	0.0121514	505.284
Graphocephala	GCP_AIAL	1-(5'-Phosphoribosyl)-5-amino-4-(N-succinocarboxamide)-imidazole AMP-lyase	Purine metabolism	0.012151	0.07355	0.061399	0.0121514	505.284
Graphocephala	GCP_AAL(fum)	N6-(1,2-dicarboxyethyl)AMP AMP-lyase (fumarate-forming)	Purine metabolism	0.00208208	0.304358	0.302275	0.00208246	14515.3
Graphocephala	GCP_PRAIS	phosphoribosylaminoimidazolesuccinocarboxamide synthase, cytosol	Purine metabolism	0.012151	0.07355	0.061399	0.0121514	505.284
Graphocephala	GCP_PRFGCL	phosphoribosylformylglycinamidine cyclo-ligase	Purine metabolism	0.012151	0.07355	0.061399	0.0121514	505.284
Graphocephala	GCP_PPRGL	phosphoribosylamine---glycine ligase	Purine metabolism	0.012151	0.07355	0.061399	0.0121514	505.284
Graphocephala	GCP_ADSS	adenylosuccinate synthase	Purine metabolism	0.00208208	0.304358	0.302275	0.00208246	14515.3
Graphocephala	GCP_GMPS	GMP synthase	Purine metabolism	0	0.0714679	0.0714679	0	∞
Graphocephala	GCP_GMPS(glu)	GMP synthase (glutamine-hydrolysing), cytosol	Purine metabolism	0	0.0714679	0.0714679	0.0100689	709.787
Graphocephala	GCP_PRFGS	phosphoribosylformylglycinamidine synthase	Purine metabolism	0.012151	0.07355	0.061399	0.0121514	505.284
Graphocephala	GCP_RNDR3	Ribonucleoside-diphosphate reductase (CDP)	Pyrimidine metabolism	-0.000111382	-0.00011138	2.1373e-09	-0.00011138	0.00191892
Graphocephala	GCP_RNDR4	Ribonucleoside-diphosphate reductase (UDP)	Pyrimidine metabolism	-0.000390557	-0.00039055	7.49435e-09	-0.00039055	0.00191892
Graphocephala	GCP_DHORD2	dihydoorotic acid dehydrogenase (quinone9)	Pyrimidine metabolism	0.00312193	0.00312199	5.98898e-08	0.00312193	0.00191836
Graphocephala	GCP_TRDR	Thioredoxin reductase (NADPH)	Pyrimidine metabolism	0.00100386	0.00100388	1.92576e-08	0.00100386	0.00191835
Graphocephala	GCP_TMDS	thymidylate synthase	Pyrimidine metabolism	0.00039055	0.000390557	7.49435e-09	0.00039055	0.00191892
Graphocephala	GCP_ASPCT	Aspartate carbamoyltransferase	Pyrimidine metabolism	0.00312193	0.00312199	5.98898e-08	0.00312193	0.00191836
Graphocephala	GCP_ORPT	Orotate phosphoribosyltransferase	Pyrimidine metabolism	0.00312193	0.00312199	5.98898e-08	0.00312193	0.00191836
Graphocephala	GCP_UMPK	UMP kinase	Pyrimidine metabolism	0.00312193	2.12458	2.12146	0.00312193	67953.5
Graphocephala	GCP_CYTK1	Cytidylate kinase (CMP)	Pyrimidine metabolism	0	1.79456e-06	1.79456e-06	0	∞
Graphocephala	GCP_CYTK2	Cytidylate kinase (dCMP)	Pyrimidine metabolism	0	0	0	0	0
Graphocephala	GCP_NDPK2	Nucleoside-diphosphate kinase (ATP:UDP)	Pyrimidine metabolism	0.00273138	0.00273143	5.23974e-08	0.00273138	0.00191835
Graphocephala	GCP_NDPK6	Nucleoside-diphosphate kinase (ATP:dUDP)	Pyrimidine metabolism	-0.295084	0.295866	0.59095	7.70606e-13	7.66864e+13
Graphocephala	GCP_NDPK3	Nucleoside-diphosphate kinase (ATP:CDP)	Pyrimidine metabolism	-0.000111382	-0.000109585	1.7967e-06	-0.00011138	1.61312
Graphocephala	GCP_NDPK7	Nucleoside-diphosphate kinase (ATP:dCDP)	Pyrimidine metabolism	0.00011138	0.000111382	2.1373e-09	0.00011138	0.00191892
Graphocephala	GCP_NDPK4	Nucleoside-diphosphate kinase (ATP:dTDP)	Pyrimidine metabolism	0.00039055	0.000390557	7.49435e-09	0.00039055	0.00191892
Graphocephala	GCP_URIDK2r	Uridylate kinase (dUMP)	Pyrimidine metabolism	-0.295475	0.295475	0.59095	-0.00039055	151312
Graphocephala	GCP_DTMPK	dTMP kinase	Pyrimidine metabolism	0.00039055	0.000390557	7.49435e-09	0.00039055	0.00191892
Graphocephala	GCP_DHORTS	dihydroorotase	Pyrimidine metabolism	0.00312193	0.00312199	5.98898e-08	0.00312193	0.00191836
Graphocephala	GCP_DCMAH	dCMP aminohydrolase	Pyrimidine metabolism	0	0	0	0	0
Graphocephala	GCP_NDP7	Nucleoside diphosphatase UDP	Pyrimidine metabolism	0	2.12146	2.12146	0	∞
Graphocephala	GCP_ORPDC	orotidine-5'-phosphate decarboxylase	Pyrimidine metabolism	0.00312193	0.00312199	5.98898e-08	0.00312193	0.00191836
Graphocephala	GCP_CTPS1	CTP synthase NH3	Pyrimidine metabolism	0	0.00137141	0.00137141	0	∞
Graphocephala	GCP_CTPS2	CTP synthase (glutamine)	Pyrimidine metabolism	0	0.00137141	0.00137141	0.00137138	100.002
Graphocephala	GCP_DUTNH	dUTP nucleotidohydrolase	Pyrimidine metabolism	-0.295084	0.295866	0.59095	7.70606e-13	7.66864e+13
Graphocephala	GCP_ADNK	adenosine kinase	Nucleotide Salvage Pathway	1.70454e-06	0.34548	0.345478	1.70456e-06	2.02679e+07
Graphocephala	GCP_NTPP1	Nucleoside triphosphate pyrophosphorylase (dgtp)	Purine met	0	1.02843	1.02843	0	∞
Graphocephala	GCP_NTPP2	Nucleoside triphosphate pyrophosphorylase (gtp)	Purine met	0	1.02445	1.02445	0	∞
Graphocephala	GCP_ADPT	adenine phosphoribosyltransferase	Adenine and Adenosine Salvage	3.90909e-06	4.29157e-06	3.82473e-07	3.90912e-06	9.78412
Graphocephala	GCP_CAT	catalase	Unassigned	8.52274e-07	0.125725	0.125724	0.0749482	167.748
Graphocephala	GCP_HCO3E	HCO3 equilibration reaction	Unassigned	0.363049	0.36305	1.33913e-06	0.36305	0.000368855
Graphocephala	G_GROW	Biomass objective function	Biomass	0.024091	0.0240912	1.72101e-07	0.0240912	0.000714373
Graphocephala	GCP_DM_OCACP	Source to provide Octanoyl-ACP to system	Source	5e-07	5.0001e-07	9.59461e-12	5e-07	0.00191892
Graphocephala	GCP_DM_Q8	Source to provide Ubiquinone-8 to system	Source	0	0	0	0	0
Graphocephala	GCP_DM_FOCYTC	Source to provide Ferrocytochrome c to system	Source	0	11.0841	11.0841	2.14298	517.229
Graphocephala	GCP_DM_FICYTC	Sink to allow Ferricytochrome c to leave system	Sink	0	11.0841	11.0841	2.14298	517.229
Graphocephala	GCP_DM_GTHOX	Sink to allow Oxidized glutathione to leave system	Sink	0.00645593	0.0064566	6.69561e-07	0.00645596	0.0103712
Graphocephala	GCP_DM_Q8H2	Sink to allow Ubiquinol-8 to leave system	Sink	0	0	0	0	0
Graphocephala	GCP_DM_DHBPT	Sink to allow 6,7-Dihydrobiopterin to leave system	Sink	0.00792751	0.0693265	0.061399	0.00792755	774.502
Graphocephala	GCP_CO2ex	CO2 transport via diffusion	Transport	0.544781	61.1076	60.5628	0.944825	6409.96
Graphocephala	GCP_FE2tex	iron (II) transport via diffusion	Transport	1.70453e-06	3.70457e-06	2.00004e-06	1.70456e-06	117.335
Graphocephala	GCP_Pitex	phosphate transport via diffusion	Transport	0.0577542	4.45063	4.39288	0.0857961	5120.14
Graphocephala	GCP_H2Otex	H2O transport via diffusion	Transport	-94.2519	-2.03118	92.2208	-4.09398	2252.59
Graphocephala	GCP_O2tex	oxygen transport via diffusion	Transport	0.481188	15.3785	14.8973	1.14791	1297.78
Graphocephala	GCP_UP_NH4	Import ammonia	Transport	0.484886	1.45275	0.967865	1.19265	81.1522
Graphocephala	GCP_UP_SO4	Import Sulfate	Transport	0.0195542	0.0195555	1.33912e-06	0.0195543	0.00684824
Graphocephala	GCP_UP_CYST-L	Import L-Cystathionine	Transport	0.0167584	0.0167601	1.6739e-06	0.0167588	0.00998819
Graphocephala	GCP_UP_GLC-D	Import Glucose	Transport	0.257524	0.52745	0.269926	0.52745	51.1756
Graphocephala	GCP_UP_FRU	Import D-Fructose	Transport	0.174597	38.4379	38.2633	0.427439	8951.77
Graphocephala	GCP_EF_DAD-5	Export 5'-Deoxyadenosine	Transport	4.4091e-06	4.40912e-06	1.91835e-11	4.40912e-06	0.000435087
Graphocephala	GCP_EF_5DRIB	Export 5'-deoxyribose	Transport	3.90909e-06	4.29157e-06	3.82473e-07	3.90912e-06	9.78412
Graphocephala	GCP_EF_FOR	Export Formate	Transport	0	0.0693753	0.0693753	0.0079763	869.768
Graphocephala	GCP_EF_GCALD	Export Glycolaldehyde	Transport	1.70455e-06	1.70456e-06	8.605e-12	1.70456e-06	0.000504823
Graphocephala	GCP_EF_AMOB	Export S-Adenosyl-4-methylthio-2-oxobutanoate	Transport	1.70454e-06	1.70456e-06	1.40068e-11	1.70456e-06	0.000821727
Graphocephala	GCP_EF_MEOH	Export Methanol	Transport	1.70454e-06	1.70456e-06	1.40068e-11	1.70456e-06	0.000821727
Graphocephala	GCP_EF_AC	Export Acetate	Transport	0	24.1608	24.1608	5.20417e-18	4.64259e+20
Graphocephala	GCP_EF_PPPI	Export Inorganic triphosphate	Transport	0.00792751	0.0693265	0.061399	0.00792755	774.502
Graphocephala	GCP_EF_ALA-L	Export L-Alanine	Transport	0	0.513852	0.513852	0.363956	141.185
Graphocephala	GCP_EF_ARG-L	Export L-Arginine	Transport	0	4.46368e-07	4.46368e-07	0	∞
Graphocephala	GCP_EF_ASN-L	Export L-Asparagine	Transport	0	1.33913e-06	1.33913e-06	8.67362e-19	1.54391e+14
Graphocephala	GCP_EF_ASP-L	Export L-Aspartate	Transport	0	1.33913e-06	1.33913e-06	0	∞
Graphocephala	GCP_EF_CYS-L	Export L-Cysteine	Transport	0.0103472	0.0135568	0.00320967	0.0103475	31.0188
Graphocephala	GCP_EF_GLU-L	Export L-Glutamate	Transport	0	1.33913e-06	1.33913e-06	0	∞
Graphocephala	GCP_EF_GLN-L	Export L-Glutamine	Transport	0	1.33913e-06	1.33913e-06	0	∞
Graphocephala	GCP_EF_GLY	Export L-Glycine	Transport	1.30104e-18	0.67497	0.67497	0.34381	196.321
Graphocephala	GCP_EF_HIS-L	Export L-Histidine	Transport	0	1.33912e-06	1.33912e-06	0	∞
Graphocephala	GCP_EF_ILE-L	Export L-Isoleucine	Transport	1.73472e-18	1.33912e-06	1.33912e-06	0	∞
Graphocephala	GCP_EF_LEU-L	Export L-Leucine	Transport	0.011825	0.011827	2.00861e-06	0.0118263	0.0169842
Graphocephala	GCP_EF_LYS-L	Export L-Lysine	Transport	8.67362e-19	3.82586e-07	3.82586e-07	0	∞
Graphocephala	GCP_EF_MET-L	Export L-Methioniine	Transport	-6.38974e-12	2.67826e-07	2.67832e-07	4.33681e-19	6.17579e+13
Graphocephala	GCP_EF_PHE-L	Export L-Phenylalanine	Transport	0	8.92753e-07	8.92753e-07	0	∞
Graphocephala	GCP_EF_PRO-L	Export L-Proline	Transport	4.33681e-19	1.33913e-06	1.33913e-06	4.33681e-19	3.08782e+14
Graphocephala	GCP_EF_SER-L	Export L-Serine	Transport	0	0.308459	0.308459	2.77556e-17	1.11134e+18
Graphocephala	GCP_EF_THR-L	Export L-Threonine	Transport	0	3.34777e-07	3.34777e-07	0	∞
Graphocephala	GCP_EF_TRP-L	Export L-Tryptophan	Transport	0	6.69565e-07	6.69565e-07	0	∞
Graphocephala	GCP_EF_TYR-L	Export L-Tyrosine	Transport	3.38813e-21	8.92753e-07	8.92753e-07	0	∞
Graphocephala	GCP_EF_VAL-L	Export L-Valine	Transport	0	2.67826e-06	2.67826e-06	8.67362e-19	3.08782e+14
*Range of variation is calculated by subtracting minimum flux from maximum flux
**Variation around maximum is calculated as the range of variation/optimal flux x 100

## Sheet: Table S1d
Table S1d. Flux variability analysis for cicada symbiosis
Organism	Reaction abbreviation	Reaction description	Subsystem	minFlux	maxFlux	Range of variation*	FBAsolution (optimal flux)	Range of variation around optimum (%)**
Sulcia	SUL_G5SD2	Glutamate 5 semialdehyde dehydrogenase	Proline Metabolism	0	0	0	0	0
Sulcia	SUL_P5CDr	1-pyrroline-5-carboxylate dehydrogenase	Proline Metabolism	0	0	0	0	0
Sulcia	SUL_GSC	Glutamate semialdehyde conversion	Proline Metabolism	0	0	0	0	0
Sulcia	SUL_CBPS	carbamoyl-phosphate synthase (glutamine-hydrolysing)	Arginine Biosynthesis I	0.0114202	0.0114216	1.34019e-06	0.0114205	0.011735
Sulcia	SUL_ACGS	N-acetylglutamate synthase	Arginine biosynthesis	0.0114202	0.0114216	1.34019e-06	0.0114205	0.011735
Sulcia	SUL_ACGK	acetylglutamate kinase	Arginine Biosynthesis I	0.0114202	0.0114216	1.34019e-06	0.0114205	0.011735
Sulcia	SUL_AGPR	N-acetyl-g-glutamyl-phosphate reductase	Arginine Biosynthesis I	0.0114202	0.0114216	1.34019e-06	0.0114205	0.011735
Sulcia	SUL_ACOTA	acetylornithine transaminase	Arginine Biosynthesis I	0.0114202	0.0114216	1.34019e-06	0.0114205	0.011735
Sulcia	SUL_ACODA	acetylornithine deacetylase	Arginine Biosynthesis I	0.0114202	0.0114216	1.34019e-06	0.0114205	0.011735
Sulcia	SUL_OCBT	ornithine carbamoyltransferase	Arginine Biosynthesis I	0.0114202	0.0114216	1.34019e-06	0.0114205	0.011735
Sulcia	SUL_ARGSS	argininosuccinate synthase	Arginine Biosynthesis I	0.0114202	0.0114216	1.34019e-06	0.0114205	0.011735
Sulcia	SUL_ARGSL	argininosuccinate lyase	Arginine Biosynthesis I	0.0114202	0.0114216	1.34019e-06	0.0114205	0.011735
Sulcia	SUL_ASPTA	aspartate transaminase	Glutamate Degradation	0.0474485	0.0474526	4.02058e-06	0.0474495	0.00847339
Sulcia	SUL_ASPK	aspartate kinase	Lysine Biosynthesis I	0.0331949	0.0331989	4.02057e-06	0.0331956	0.0121118
Sulcia	SUL_ASAD	aspartate-semialdehyde dehydrogenase	Lysine Biosynthesis I	0.0331949	0.0331989	4.02057e-06	0.0331956	0.0121118
Sulcia	SUL_DHDPS	dihydrodipicolinate synthase	Lysine Biosynthesis I	0.0197421	0.0197441	2.01029e-06	0.0197425	0.0101825
Sulcia	SUL_DHDPRy	dihydrodipicolinate reductase (NADPH)	Lysine Biosynthesis I	0.0197421	0.0197441	2.01029e-06	0.0197425	0.0101825
Sulcia	SUL_THDPS	tetrahydrodipicolinate succinylase	Lysine Biosynthesis I	0.0197421	0.0197441	2.01029e-06	0.0197425	0.0101825
Sulcia	SUL_SDPTA	succinyldiaminopimelate transaminase	Lysine Biosynthesis I	0.0197421	0.0197441	2.01029e-06	0.0197425	0.0101825
Sulcia	SUL_SDPDS	succinyl-diaminopimelate desuccinylase	Lysine biosynthesis	0.0197421	0.0197441	2.01029e-06	0.0197425	0.0101825
Sulcia	SUL_DAPE	diaminopimelate epimerase	Lysine Biosynthesis I	0.0197421	0.0197441	2.01029e-06	0.0197425	0.0101825
Sulcia	SUL_DAPDC	diaminopimelate decarboxylase	Lysine Biosynthesis I	0.0197421	0.0197441	2.01029e-06	0.0197425	0.0101825
Sulcia	SUL_HSDy	homoserine dehydrogenase (NADPH)	Threonine Biosynthesis	0.0134528	0.0134568	4.02057e-06	0.0134531	0.0298859
Sulcia	SUL_HSK	homoserine kinase	Threonine Biosynthesis	0.0134528	0.0134568	4.02057e-06	0.0134531	0.0298859
Sulcia	SUL_THRS	threonine synthase	Threonine Biosynthesis	0.0134528	0.0134568	4.02057e-06	0.0134531	0.0298859
Sulcia	SUL_PRPPS	phosphoribosylpyrophosphate synthetase	Histidine Biosynthesis	0.00217164	0.0154979	0.0133263	0.0154977	85.9886
Sulcia	SUL_DDPA	3-deoxy-D-arabino-heptulosonate 7-phosphate synthetase	Chorismate Biosynthesis	0.0188804	0.0322093	0.013329	0.0322068	41.3855
Sulcia	SUL_DHQS	3-dehydroquinate synthase	Chorismate Biosynthesis	0.0188804	0.0322093	0.013329	0.0322068	41.3855
Sulcia	SUL_DHQTi	3-dehydroquinate dehydratase, irreversible	Chorismate Biosynthesis	0.0188804	0.0322093	0.013329	0.0322068	41.3855
Sulcia	SUL_SHK3Dr	shikimate dehydrogenase	Chorismate Biosynthesis	0.0188804	0.0322093	0.013329	0.0322068	41.3855
Sulcia	SUL_SHKK	shikimate kinase	Chorismate Biosynthesis	0.0188804	0.0322093	0.013329	0.0322068	41.3855
Sulcia	SUL_PSCVT	3-phosphoshikimate 1-carboxyvinyltransferase	Chorismate Biosynthesis	0.0188804	0.0322093	0.013329	0.0322068	41.3855
Sulcia	SUL_CHORS	chorismate synthase	Chorismate Biosynthesis	0.0188804	0.0322093	0.013329	0.0322068	41.3855
Sulcia	SUL_ANS	anthranilate synthase	Tryptophan Biosynthesis	0.00217164	0.0154979	0.0133263	0.0154977	85.9886
Sulcia	SUL_ANPRT	anthranilate phosphoribosyltransferase	Tryptophan Biosynthesis	0.00217164	0.0154979	0.0133263	0.0154977	85.9886
Sulcia	SUL_PRAIi	phosphoribosylanthranilate isomerase (irreversible)	Tryptophan Biosynthesis	0.00217164	0.0154979	0.0133263	0.0154977	85.9886
Sulcia	SUL_IGPS	indole-3-glycerol-phosphate synthase	Tryptophan Biosynthesis	0.00217164	0.0154979	0.0133263	0.0154977	85.9886
Sulcia	SUL_TRPS1	tryptophan synthase (indoleglycerol phosphate)	Tryptophan Biosynthesis	0	0.0154979	0.0154979	0.0154977	100.001
Sulcia	SUL_TRPS3	tryptophan synthase (indoleglycerol phosphate)	Tryptophan Biosynthesis	0	0.0154979	0.0154979	0	∞
Sulcia	SUL_TRPS2	tryptophan synthase (indole)	Tryptophan Biosynthesis	0	0.0154979	0.0154979	0	∞
Sulcia	SUL_CHORM	chorismate mutase	Phenylalanine and Tyrosine Biosynthesis	0.0167087	0.0167128	4.0206e-06	0.0167091	0.0240623
Sulcia	SUL_PPNDH	prephenate dehydratase	Phenylalanine and Tyrosine Biosynthesis	0.0167087	0.0167128	4.0206e-06	0.0167091	0.0240623
Sulcia	SUL_PHETA1	phenylalanine transaminase	Phenylalanine Biosynthesis	0.0167087	0.0167128	4.0206e-06	0.0167091	0.0240623
Sulcia	SUL_THRD_L	L-threonine deaminase	Isoleucine Biosynthesis	0	4.02057e-06	4.02057e-06	0	∞
Sulcia	SUL_ACHBS	2-aceto-2-hydroxybutanoate synthase	Isoleucine Biosynthesis	0.0167186	0.0167226	4.02058e-06	0.0167189	0.0240482
Sulcia	SUL_KARA2	ketol-acid reductoisomerase (2-Acetolactate)	Isoleucine Biosynthesis	0.0167186	0.0167226	4.02058e-06	0.0167189	0.0240482
Sulcia	SUL_DHAD2	Dihydroxy-acid dehydratase (2,3-dihydroxy-3 DASH Methylpentanoate)	Isoleucine Biosynthesis	0.0167186	0.0167226	4.02058e-06	0.0167189	0.0240482
Sulcia	SUL_ILETA	isoleucine transaminase	Isoleucine Biosynthesis	0.0167186	0.0167226	4.02058e-06	0.0167189	0.0240482
Sulcia	SUL_ACLS	acetolactate synthase	Valine Biosynthesis	0.0388917	0.0388957	4.02057e-06	0.0388925	0.0103377
Sulcia	SUL_KARA1	ketol-acid reductoisomerase (2,3-dihydroxy-3-methylbutanoate)	Valine Biosynthesis	0.0388917	0.0388957	4.02057e-06	0.0388925	0.0103377
Sulcia	SUL_DHAD1	dihydroxy-acid dehydratase (2,3-dihydroxy-3 DASH Methylbutanoate)	Valine Biosynthesis	0.0388917	0.0388957	4.02057e-06	0.0388925	0.0103377
Sulcia	SUL_VALTA	valine transaminase	Valine Biosynthesis	0.0176535	0.0176575	4.02057e-06	0.0176539	0.0227744
Sulcia	SUL_IPPS	2-isopropylmalate synthase	Leucine Biosynthesis	0.0212382	0.0212422	4.02056e-06	0.0212386	0.0189305
Sulcia	SUL_IPPMIb	2-isopropylmalate hydratase	Leucine Biosynthesis	0.0212382	0.0212422	4.02056e-06	0.0212386	0.0189305
Sulcia	SUL_IPPMIa	3-isopropylmalate dehydratase	Leucine Biosynthesis	0.0212382	0.0212422	4.02056e-06	0.0212386	0.0189305
Sulcia	SUL_IPMD	3-isopropylmalate dehydrogenase	Leucine Biosynthesis	0.0212382	0.0212422	4.02056e-06	0.0212386	0.0189305
Sulcia	SUL_OMCDC	2-Oxo-4-methyl-3-carboxypentanoate decarboxylation	Leucine Biosynthesis	0.0212382	0.0212422	4.02056e-06	0.0212386	0.0189305
Sulcia	SUL_LEUTAi	leucine transaminase (irreversible)	Leucine Biosynthesis	0.0212382	0.0212422	4.02056e-06	0.0212386	0.0189305
Sulcia	SUL_SCYSDS	SUF Cysteine desulfuration	Cofactor and Prosthetic Group Biosynthesis	0	0.0032083	0.0032083	0.003208	100.009
Sulcia	SUL_S2FE2SR	SUF [2Fe-2S] regeneration	Cofactor and Prosthetic Group Biosynthesis	0	0	0	0	0
Sulcia	SUL_S2FE2ST	SUF [2Fe-2S] Transfer	Cofactor and Prosthetic Group Biosynthesis	0	0	0	0	0
Sulcia	SUL_S2FE2SS2	SUF [2Fe-2S] Synthesis II	Cofactor and Prosthetic Group Biosynthesis	0	5.00047e-07	5.00047e-07	0	∞
Sulcia	SUL_S2FE2SS	SUF [2Fe-2S] Synthesis	Cofactor and Prosthetic Group Biosynthesis	0	5.00047e-07	5.00047e-07	0	∞
Sulcia	SUL_S4FE4SR	SUF [4Fe-4S] Reduction	Cofactor and Prosthetic Group Biosynthesis	0	5.00047e-07	5.00047e-07	0	∞
Sulcia	SUL_S4FE4ST	SUF [4Fe-4S] Transfer	Cofactor and Prosthetic Group Biosynthesis	0	5.00047e-07	5.00047e-07	0	∞
Sulcia	SUL_OMBZLM	2-Octaprenyl-6-methoxy-benzoquinol methylase	Ubiquinol-8 Biosynthesis	0	0	0	0	0
Sulcia	SUL_OCTDPS	Octaprenyl pyrophosphate synthase	Octaprenyl Diphosphate Biosynthesis	0	0	0	0	0
Sulcia	SUL_DHNAOT4	1,4-dihydroxy-2-naphthoate octaprenyltransferase	Demethylmenaquinol-8 Biosynthesis I	0	0	0	0	0
Sulcia	SUL_AMMQLT8	S-adenosylmethione:2-demthylmenaquinole methyltransferase (menaquinone 8)	Menaquinol-8 Biosynthesis	0	0	0	0	0
Sulcia	SUL_PTAr	phosphotransacetylase	Acetate Formation From Acetyl-CoA I	0.00756533	0.034234	0.0266686	0.0342257	77.92
Sulcia	SUL_ACKr	acetate kinase	Acetate Formation From Acetyl-CoA I	0.00756533	0.034234	0.0266686	0.0342257	77.92
Sulcia	SUL_ME2	malic enzyme (NADP)	Gluconeogenesis I	0.152305	0.165639	0.0133343	0.165634	8.05048
Sulcia	SUL_PFK	phosphofructokinase	Glycolysis/Gluconeogenesis	0	1.40148	1.40148	0.580331	241.497
Sulcia	SUL_FBA	fructose-bisphosphate aldolase	Glycolysis/Gluconeogenesis	0	1.40148	1.40148	0.580331	241.497
Sulcia	SUL_GAPD	glyceraldehyde-3-phosphate dehydrogenase	Glycolysis/Gluconeogenesis	-4.54747e-13	1.3826	1.3826	0.548124	252.242
Sulcia	SUL_PDH	pyruvate dehydrogenase	Glycolysis/Gluconeogenesis	0.0402283	0.0668929	0.0266646	0.0668852	39.8662
Sulcia	SUL_OOR2	2-oxoglutarate ferredoxin oxidoreductase	Citric Acid Cycle	0	0.150934	0.150934	0.150933	100.001
Sulcia	SUL_AKGDH	2-Oxogluterate dehydrogenase	Citric Acid Cycle	0	0.150934	0.150934	0	∞
Sulcia	SUL_SUCOAS	succinyl-CoA synthetase (ADP-forming)	Citric Acid Cycle	0.131188	0.131192	4.02058e-06	0.13119	0.00306469
Sulcia	SUL_TKT1	transketolase	Pentose Phosphate Pathway	-0.0154979	-0.00217164	0.0133263	-0.0154977	85.9886
Sulcia	SUL_TALA	transaldolase	Pentose Phosphate Pathway	-1.40365	-0.00217164	1.40148	-0.0154977	9043.14
Sulcia	SUL_TKT2	transketolase	Pentose Phosphate Pathway	-0.0477059	-0.021052	0.0266539	-0.0477046	55.8728
Sulcia	SUL_PFK_3	phosphofructokinase (s7p)	Sedoheptulose Bisphosphate Bypass	0	1.40148	1.40148	0	∞
Sulcia	SUL_FBA3	Sedoheptulose 1,7-bisphosphate D-glyceraldehyde-3-phosphate-lyase	Sedoheptulose Bisphosphate Bypass	0	1.40148	1.40148	0	∞
Sulcia	SUL_ATPS4rpp	ATP synthase (four protons for one ATP)	Oxidative Phosphorylation	0.450762	1.83341	1.38265	1.01222	136.596
Sulcia	SUL_CYTCBB3_4pp	cytochrome c oxidase cbb3 (complex IV)	Oxidative Phosphorylation	0.187823	0.916881	0.729058	0.504618	144.477
Sulcia	SUL_NADH5	NADH dehydrogenase (ubiquinone-8 )	Oxidative Phosphorylation	0.0614664	1.59501	1.53355	0.636248	241.03
Sulcia	SUL_TRDR	thioredoxin reductase (NADPH)	Oxidative Phosphorylation	0	0	0	0	0
Sulcia	SUL_3OAS100	3-oxoacyl-[acyl-carrier-protein] synthase (n-C10:0)	Fatty Acid Elongation-Saturated	0	0	0	0	0
Sulcia	SUL_LIPOCT	Lipoyl(octanoyl) transferase	Lipoate Biosynthesis and Incorporation I	5e-07	5.00047e-07	4.71951e-11	5e-07	0.00943901
Sulcia	SUL_LIPOS	Lipoate synthase	Lipoate Biosynthesis and Incorporation I	5e-07	5.00047e-07	4.71951e-11	5e-07	0.00943901
Sulcia	S_GROW	Biomass objective function	Biomass	0.01	0.0100009	9.43901e-07	0.01	0.00943901
Sulcia	SUL_O2tex	oxygen transport via diffusion	Transport	0.187823	0.916881	0.729058	0.504618	144.477
Sulcia	SUL_NH4tex	ammonia transport via diffusion	Transport	-4.02057e-06	0	4.02057e-06	0	∞
Sulcia	SUL_H2Otex	H2O transport via diffusion	Transport	0.463712	3.30444	2.84073	1.68541	168.548
Sulcia	SUL_CO2tex	CO2 transport via diffusion	Transport	0.458938	0.512263	0.0533252	0.512251	10.41
Sulcia	SUL_FE2tex	iron (II) transport via diffusion	Transport	-1.00009e-06	1.00009e-06	2.00019e-06	1e-06	200.019
Sulcia	SUL_Pitex	phosphate transport via diffusion	Transport	-2.74269	0.0358441	2.77854	-1.06041	262.025
Sulcia	SUL_DM_fdxo	Source to allow ferredoxin (oxidized form 4:2) to enter system	Source	0	0.150934	0.150934	0.150933	100.001
Sulcia	SUL_DM_4FE4S	Source to allow [4Fe-4S] iron-sulfur cluster to enter system	Source	0	5.00047e-07	5.00047e-07	5e-07	100.009
Sulcia	SUL_DM_SUFSE	Source to allow SUFSE to enter system	Source	0	0.0032083	0.0032083	0.003208	100.009
Sulcia	SUL_DM_Q8	Source to allow Ubiquinone-8 to enter system	Source	0.0614664	1.59501	1.53355	0.636248	241.03
Sulcia	SUL_DM_FOCYTC	Source to allow Ferrocytochrome c to enter system	Source	0.75129	3.66752	2.91623	2.01847	144.477
Sulcia	SUL_DM_Q8H2	Sink to allow Ubiquinol-8 to leave system	Sink	0.0614664	1.59501	1.53355	0.636248	241.03
Sulcia	SUL_DM_FICYTC	Sink to allow Ferricytochrome c to leave system	Sink	0.75129	3.66752	2.91623	2.01847	144.477
Sulcia	SUL_DM_SUFSESH	Sink to allow SUFSESH to leave system	Sink	0	0.0032083	0.0032083	0.003208	100.009
Sulcia	SUL_DM_LIPOPB	Sink to allow lipoate to leave system	Sink	5e-07	5.00047e-07	4.71951e-11	5e-07	0.00943901
Sulcia	SUL_DM_fdxr	Sink to allow ferredoxin (reduced form 4:2) to leave system	Sink	0	0.150934	0.150934	0.150933	100.001
Sulcia	SUL_UP_ALA-L	Import L-Alanine	Transport	0	0.0032083	0.0032083	0	∞
Sulcia	SUL_UP_ASN-L	Import L-Asparagine	Transport	0.0027238	0.00272406	2.571e-07	0.0027238	0.00943901
Sulcia	SUL_UP_CYS-L	Import L-Cysteine	Transport	0.0003231	0.00353143	0.00320833	0.0035311	90.8593
Sulcia	SUL_UP_GLU-L	Import L-Glutamate	Transport	0.139222	0.152552	0.0133303	0.139225	9.57463
Sulcia	SUL_UP_GLN-L	Import L-Glutamine	Transport	0.0151989	0.0285265	0.0133276	0.0285252	46.7222
Sulcia	SUL_UP_GLY	Import Glycine	Transport	0.0032163	0.0032166	3.03587e-07	0.0032163	0.00943901
Sulcia	SUL_UP_PRO-L	Import L-Proline	Transport	0.0015415	0.00154165	1.45502e-07	0.0015415	0.00943901
Sulcia	SUL_UP_SER-L	Import L-Serine	Transport	0.00546984	0.0187961	0.0133263	0.0187959	70.8998
Sulcia	SUL_UP_TYR-L	Import L-Tyrosine	Transport	0.0012909	0.00129102	1.21848e-07	0.0012909	0.00943901
Sulcia	SUL_UP_HIS-L	Import Histidine	Transport	0.00082	0.000820077	7.73999e-08	0.00082	0.00943901
Sulcia	SUL_UP_MET-L	Import Methionine	Transport	0.0014585	0.00145864	1.37668e-07	0.0014585	0.00943901
Sulcia	SUL_UP_AMET	Import S-Adenosyl-L-methionine	Transport	1e-06	1.00009e-06	9.43901e-11	1e-06	0.00943901
Sulcia	SUL_UP_2OBUT	Import 2-Oxobutanoate	Transport	0.0167146	0.0167226	8.04113e-06	0.0167189	0.0480962
Sulcia	SUL_UP_DATP	Import dATP	Transport	0.0003847	0.000384736	3.63119e-08	0.0003847	0.00943901
Sulcia	SUL_UP_DCTP	Import dCTP	Transport	0.0001123	0.000112311	1.06e-08	0.0001123	0.00943901
Sulcia	SUL_UP_DGTP	Import dGTP	Transport	0.0001123	0.000112311	1.06e-08	0.0001123	0.00943901
Sulcia	SUL_UP_DTTP	Import dTTP	Transport	0.0003847	0.000384736	3.63119e-08	0.0003847	0.00943901
Sulcia	SUL_UP_CTP	Import CTP	Transport	0.00126	0.00126012	1.18932e-07	0.00126	0.00943901
Sulcia	SUL_UP_GTP	Import GTP	Transport	0.00203	0.00203019	1.91612e-07	0.00203	0.00943901
Sulcia	SUL_UP_UTP	Import UTP	Transport	0.00136	0.00136013	1.28371e-07	0.00136	0.00943901
Sulcia	SUL_UP_ADP	Import ADP	Transport	0.0152497	0.0285773	0.0133276	0.028576	46.6392
Sulcia	SUL_UP_F6P	Import Fructose 6-phosphate	Transport	0.042104	1.42471	1.3826	0.643533	214.845
Sulcia	SUL_UP_OAA	Import Oxaloacetate	Transport	0.0474485	0.0474526	4.02058e-06	0.0474495	0.00847339
Sulcia	SUL_UP_PEP	Import Phosphoenolpyruvate	Transport	0.0377608	0.0644187	0.0266579	0.0644137	41.3855
Sulcia	SUL_UP_MAL-L	Import L-Malate	Transport	0.152305	0.165639	0.0133343	0.165634	8.05048
Sulcia	SUL_UP_HCO3	Import Bicarbonate	Transport	0.0114202	0.0114216	1.34019e-06	0.0114205	0.011735
Sulcia	SUL_UP_OCACP	Import Octanoyl-ACP	Transport	5e-07	5.00047e-07	4.71951e-11	5e-07	0.00943901
Sulcia	SUL_UP_FADH2	Import Flavin adenine dinucleotide reduced	Transport	0	1.50014e-06	1.50014e-06	0	∞
Sulcia	SUL_UP_NAD	Import Nicotinamide adenine dinucleotide	Transport	2.2e-05	2.20021e-05	2.07658e-09	2.2e-05	0.00943901
Sulcia	SUL_UP_NADP	Import Nicotinamide adenine dinucleotide phosphate	Transport	5.3e-06	5.3005e-06	5.00297e-10	5.3e-06	0.00943956
Sulcia	SUL_UP_COA	Import Coenzyme A	Transport	5.9e-07	5.90056e-07	5.56902e-11	5.9e-07	0.00943902
Sulcia	SUL_UP_THMPP	Import Thiamine diphosphate	Transport	5e-07	5.00047e-07	4.71951e-11	5e-07	0.00943901
Sulcia	SUL_EF_ARG-L	Export L-Arginine	Transport	0.00926084	0.00926218	1.34018e-06	0.00926109	0.0144711
Sulcia	SUL_EF_ILE-L	Export L-Isoleucine	Transport	0.0124167	0.0124207	4.02057e-06	0.012417	0.0323796
Sulcia	SUL_EF_LEU-L	Export L-Leucine	Transport	0.0169568	0.0169608	4.02054e-06	0.0169572	0.02371
Sulcia	SUL_EF_LYS-L	Export L-Lysine	Transport	0.015354	0.015356	2.01028e-06	0.0153544	0.0130925
Sulcia	SUL_EF_PHE-L	Export L-Phenylalanine	Transport	0.0151489	0.015153	4.02058e-06	0.0151493	0.0265397
Sulcia	SUL_EF_THR-L	Export L-Threonine	Transport	0.0109292	0.0109332	4.02056e-06	0.0109295	0.0367864
Sulcia	SUL_EF_TRP-L	Export L-Tryptophan	Transport	0.00186094	0.0151872	0.0133263	0.015187	87.7477
Sulcia	SUL_EF_VAL-L	Export L-Valine	Transport	0.0140431	0.0140471	4.02056e-06	0.0140435	0.0286294
Sulcia	SUL_EF_SUCC	Export Succinate	Transport	0.15093	0.150934	4.0206e-06	0.150933	0.00266383
Sulcia	SUL_EF_XU5P-D	Export D-Xylulose 5-phosphate	Transport	0.0232237	0.0632025	0.0399788	0.0632023	63.2553
Sulcia	SUL_EF_FUM	Export Fumarate	Transport	0.0114202	0.0114216	1.34019e-06	0.0114205	0.011735
Sulcia	SUL_EF_13DPG	Export 3-Phospho-D-glyceroyl phosphate	Transport	-4.49985e-13	1.3826	1.3826	0.548124	252.242
Sulcia	SUL_EF_DHAP	Export Dihydroxyacetone phosphate	Transport	0.0188804	1.40148	1.3826	0.580331	238.244
Sulcia	SUL_EF_AC	Export Acetate	Transport	0.0189856	0.0456542	0.0266686	0.0456461	58.4247
Sulcia	SUL_EF_FAD	Export FAD	Transport	0	1.50014e-06	1.50014e-06	0	∞
Sulcia	SUL_EF_AMP	Export AMP	Transport	0.0135819	0.0269095	0.0133276	0.0269082	49.5299
Sulcia	SUL_EF_DAD-5	Export 5'-Deoxyadenosine	Transport	1e-06	1.00009e-06	9.43901e-11	1e-06	0.00943901
Sulcia	SUL_EF_PPI	Export PPI	Transport	0.0208939	0.0342215	0.0133276	0.0342202	38.9466
Hodgkinia	HODG_UPP3S	uroporphyrinogen-III synthase	Adenosylcobalamin biosynthesis II	1e-05	1.0001e-05	1.01091e-09	1e-05	0.0101091
Hodgkinia	HODG_UPP3MT	uroporphyrinogen methyltransferase	Adenosylcobalamin biosynthesis II	1e-05	1.0001e-05	1.01091e-09	1e-05	0.0101091
Hodgkinia	HODG_PC20M	precorrin-2 C20-methyltransferase	Adenosylcobalamin biosynthesis II	1e-05	1.0001e-05	1.01091e-09	1e-05	0.0101091
Hodgkinia	HODG_R05217	precorrin-3B synthase	Adenosylcobalamin biosynthesis II	1e-05	1.0001e-05	1.01091e-09	1e-05	0.0101091
Hodgkinia	HODG_PC17M	precorrin-3B C17-methyltransferase	Adenosylcobalamin biosynthesis II	1e-05	1.0001e-05	1.01091e-09	1e-05	0.0101091
Hodgkinia	HODG_PC11M	precorrin-4 C11-methyltransferase	Adenosylcobalamin biosynthesis II	1e-05	1.0001e-05	1.01091e-09	1e-05	0.0101091
Hodgkinia	HODG_R05219	precorrin-6A synthase (deacetylating)	Adenosylcobalamin biosynthesis II	1e-05	1.0001e-05	1.01091e-09	1e-05	0.0101091
Hodgkinia	HODG_PC6AR	precorrin-6A reductase	Adenosylcobalamin biosynthesis II	1e-05	1.0001e-05	1.01091e-09	1e-05	0.0101091
Hodgkinia	HODG_PC6YM	precorrin-6Y C5,15-methyltransferase (decarboxylating)	Adenosylcobalamin biosynthesis II	1e-05	1.0001e-05	1.01091e-09	1e-05	0.0101091
Hodgkinia	HODG_PC8XM	precorrin-8X methylmutase	Adenosylcobalamin biosynthesis II	1e-05	1.0001e-05	1.01091e-09	1e-05	0.0101091
Hodgkinia	HODG_R05224	hydrogenobyrinic acid a,c-diamide synthase (glutamine-hydrolysing)	Adenosylcobalamin biosynthesis II	1e-05	1.0001e-05	1.01091e-09	1e-05	0.0101091
Hodgkinia	HODG_COCHL	cobaltochelatase	Adenosylcobalamin biosynthesis II	1e-05	1.0001e-05	1.01091e-09	1e-05	0.0101091
Hodgkinia	HODG_CYRDAR2	Cob(II)yrinic acid a,c-diamide reductase (fmn-dependent)	Adenosylcobalamin biosynthesis II	5e-06	5.00051e-06	5.05455e-10	5e-06	0.0101091
Hodgkinia	HODG_CYRDAAT	cob(I)yrinic acid a,c-diamide adenosyltransferase	Adenosylcobalamin biosynthesis II	1e-05	1.0001e-05	1.01091e-09	1e-05	0.0101091
Hodgkinia	HODG_ADCYRS	adenosylcobyric acid synthase (glutamine-hydrolysing)	Adenosylcobalamin biosynthesis II	1e-05	1.0001e-05	1.01091e-09	1e-05	0.0101091
Hodgkinia	HODG_LTHRK	L threonine kinase	Adenosylcobalamin biosynthesis II	1e-05	1.0001e-05	1.01091e-09	1e-05	0.0101091
Hodgkinia	HODG_THRPDC	L threonine phosphate decarboxylase	Adenosylcobalamin biosynthesis II	1e-05	1.0001e-05	1.01091e-09	1e-05	0.0101091
Hodgkinia	HODG_ADCPS2	adenosylcobinamide-phosphate synthase	Adenosylcobalamin biosynthesis II	1e-05	1.0001e-05	1.01091e-09	1e-05	0.0101091
Hodgkinia	HODG_ADOCBIK	Adenosyl cobinamide kinase	Adenosylcobalamin biosynthesis II	0	0	0	0	0
Hodgkinia	HODG_ACBIPGT	Adenosyl cobinamide phosphate guanyltransferase	Adenosylcobalamin biosynthesis II	1e-05	1.0001e-05	1.01091e-09	1e-05	0.0101091
Hodgkinia	HODG_ADOCBLS	Adenosylcobalamin 5'-phosphate synthase	Adenosylcobalamin biosynthesis II	1e-05	1.0001e-05	1.01091e-09	1e-05	0.0101091
Hodgkinia	HODG_BLUB	5,6-dimethylbenzimidazole synthase	Adenosylcobalamin biosynthesis II	1e-05	1.0001e-05	1.01091e-09	1e-05	0.0101091
Hodgkinia	HODG_NNDMBRT	Nicotinate-nucleotide dimethylbenzimidazole phosphoribosyltransferase	Adenosylcobalamin biosynthesis II	1e-05	1.0001e-05	1.01091e-09	1e-05	0.0101091
Hodgkinia	HODG_RZ5PP	Alpha-ribazole 5-phosphate phosphatase	Adenosylcobalamin biosynthesis II	1e-05	1.0001e-05	1.01091e-09	1e-05	0.0101091
Hodgkinia	HODG_GLUTRS	Glutamyl-tRNA synthetase	Cofactor and Prosthetic Group Biosynthesis	0	0	0	0	0
Hodgkinia	HODG_GTPCII2	GTP cyclohydrolase II (25drapp)	Riboflavin biosynthesis	2.35782e-05	2.35803e-05	2.02323e-09	2.35784e-05	0.00858085
Hodgkinia	HODG_DHPPDA2	diaminohydroxyphosphoribosylaminopryrimidine deaminase (25drapp)	Riboflavin biosynthesis	2.35782e-05	2.35803e-05	2.02323e-09	2.35784e-05	0.00858085
Hodgkinia	HODG_APRAUR	5-amino-6-(5-phosphoribosylamino)uracil reductase	Riboflavin biosynthesis	2.35782e-05	2.35803e-05	2.02323e-09	2.35784e-05	0.00858085
Hodgkinia	HODG_PMDPHT	pyrimidine phosphatase	Riboflavin metabolism	2.35782e-05	2.35803e-05	2.02323e-09	2.35784e-05	0.00858085
Hodgkinia	HODG_DB4PS	3,4-Dihydroxy-2-Butanone-4-phosphate synthase	Riboflavin metabolism	4.71565e-05	4.71605e-05	4.04645e-09	4.71567e-05	0.00858085
Hodgkinia	HODG_RBFSb	riboflavin synthase (6,7-dimethyl-8-ribityllumazine synthase)	Riboflavin biosynthesis	4.71565e-05	4.71605e-05	4.04645e-09	4.71567e-05	0.00858085
Hodgkinia	HODG_RBFSa	riboflavin synthase	Riboflavin biosynthesis	2.35782e-05	2.35803e-05	2.02323e-09	2.35784e-05	0.00858085
Hodgkinia	HODG_PAPSR	phosphoadenylyl-sulfate reductase (thioredoxin)	Sulfate reduction I	0.0003231	0.000323133	3.26625e-08	0.0003231	0.0101091
Hodgkinia	HODG_SULRi	sulfite reductase (NADPH2)	Sulfate reduction I	0.0003231	0.000323133	3.26625e-08	0.0003231	0.0101091
Hodgkinia	HODG_SERAT	serine O-acetyltransferase	Cysteine Metabolism	0.0003231	0.000323133	3.26625e-08	0.0003231	0.0101091
Hodgkinia	HODG_CYSS	cysteine synthase	Cysteine Metabolism	0.0003231	0.000323133	3.26625e-08	0.0003231	0.0101091
Hodgkinia	HODG_PRPPS	phosphoribosylpyrophosphate synthetase	Histidine Biosynthesis	0.00509886	0.0273229	0.0222241	0.00733362	303.044
Hodgkinia	HODG_ATPPRT	ATP phosphoribosyltransferase	Histidine Biosynthesis	0.00509886	0.0273229	0.0222241	0.00733362	303.044
Hodgkinia	HODG_PRATPP	phosphoribosyl-ATP pyrophosphatase	Histidine Biosynthesis	0.00509886	0.0273229	0.0222241	0.00733362	303.044
Hodgkinia	HODG_PRAMPC	phosphoribosyl-AMP cyclohydrolase	Histidine Biosynthesis	0.00509886	0.0273229	0.0222241	0.00733362	303.044
Hodgkinia	HODG_PRMICI	1-(5-phosphoribosyl)-5-[(5-phosphoribosylamino)methylideneamino)imidazole-4-carboxamide isomerase	Histidine Biosynthesis	0.00509886	0.0273229	0.0222241	0.00733362	303.044
Hodgkinia	HODG_IG3PS	Imidazole-glycerol-3-phosphate synthase	Histidine Biosynthesis	0.00509886	0.0273229	0.0222241	0.00733362	303.044
Hodgkinia	HODG_IGPDH	imidazoleglycerol-phosphate dehydratase	Histidine Biosynthesis	0.00509886	0.0273229	0.0222241	0.00733362	303.044
Hodgkinia	HODG_HSTPT	histidinol-phosphate transaminase	Histidine Biosynthesis	0.00509886	0.0273229	0.0222241	0.00733362	303.044
Hodgkinia	HODG_HISTP	histidinol-phosphatase	Histidine Biosynthesis	0.00509886	0.0273229	0.0222241	0.00733362	303.044
Hodgkinia	HODG_HISTD	histidinol dehydrogenase	Histidine Metabolism	0.00509886	0.0273229	0.0222241	0.00733362	303.044
Hodgkinia	HODG_CYSTL	cystathionine b-lyase	Methionine Biosynthesis	0.0102192	0.0546674	0.0444482	0.0146887	302.6
Hodgkinia	HODG_MTHFR2	5,10-methylenetetrahydrofolate reductase (NADH)	Folate Metabolism	0.0102192	0.0546674	0.0444482	0.0146887	302.6
Hodgkinia	HODG_METS	methionine synthase	Methionine Biosynthesis	0.0102192	0.0546674	0.0444482	0.0146887	302.6
Hodgkinia	HODG_TRDR	thioredoxin reductase (NADPH)	Oxidative Phosphorylation	0.0003231	0.000323133	3.26625e-08	0.0003231	0.0101091
Hodgkinia	H_GROW	Biomass objective function	Biomass	0.01	0.010001	1.01091e-06	0.01	0.0101091
Hodgkinia	HODG_O2tex	oxygen transport via diffusion	Transport	1.5e-05	1.50015e-05	1.51637e-09	1.5e-05	0.0101091
Hodgkinia	HODG_NH4tex	ammonia transport via diffusion	Transport	-0.054691	-0.0102428	0.0444482	-0.0147123	302.115
Hodgkinia	HODG_H2Otex	H2O transport via diffusion	Transport	0.472394	0.583557	0.111163	0.483568	22.9881
Hodgkinia	HODG_Htpp	proton transport via diffusion	Transport	0.47521	0.56415	0.0889403	0.484149	18.3704
Hodgkinia	HODG_CO2tcy	CO2 transport via diffusion	Transport	2e-05	2.0002e-05	2.02182e-09	2e-05	0.0101091
Hodgkinia	HODG_DM_ATP	Source to allow Ferrocytochrome c to enter system	Source	0.467564	0.512057	0.0444934	0.472033	9.4259
Hodgkinia	HODG_DM_ADP	Sink to allow ADP to leave system	Sink	0.455698	0.455744	4.6067e-05	0.455698	0.0101091
Hodgkinia	HODG_DM_PI	Sink to allow phosphate to leave system	Sink	0.460848	0.483117	0.0222697	0.463082	4.80901
Hodgkinia	HODG_DM_PPI	Sink to allow Diphosphate to leave system	Sink	0.0175433	0.0619915	0.0444482	0.0220128	201.919
Hodgkinia	HODG_DM_PPPI	Sink to allow Inorganic triphosphate to leave system	Sink	1e-05	1.0001e-05	1.01091e-09	1e-05	0.0101091
Hodgkinia	HODG_UP_ALA-L	Import L-Alanine	Transport	0.003208	0.00320832	3.243e-07	0.003208	0.0101091
Hodgkinia	HODG_UP_ASN-L	Import L-Asparagine	Transport	0.0027238	0.00272408	2.75352e-07	0.0027238	0.0101091
Hodgkinia	HODG_UP_ASP-L	Import L-Aspartate	Transport	0.0028334	0.00283369	2.86431e-07	0.0028334	0.0101091
Hodgkinia	HODG_UP_GLN-L	Import L-Glutamine	Transport	0.00676586	0.0289899	0.0222241	0.00900062	246.917
Hodgkinia	HODG_UP_GLU-L	Import L-Glutamate	Transport	0.0037301	0.00373048	3.7708e-07	0.0037301	0.0101091
Hodgkinia	HODG_UP_GLY	Import Glycine	Transport	0.0032163	0.00321663	3.25139e-07	0.0032163	0.0101091
Hodgkinia	HODG_UP_PRO-L	Import L-Proline	Transport	0.0015415	0.00154166	1.55832e-07	0.0015415	0.0101091
Hodgkinia	HODG_UP_SER-L	Import L-Serine	Transport	0.0036213	0.00362167	3.66081e-07	0.0036213	0.0101091
Hodgkinia	HODG_UP_TYR-L	Import L-Tyrosine	Transport	0.0012909	0.00129103	1.30498e-07	0.0012909	0.0101091
Hodgkinia	HODG_UP_ARG-L	Import L-Arginine	Transport	0.0021594	0.00215962	2.18296e-07	0.0021594	0.0101091
Hodgkinia	HODG_UP_ILE-L	Import L-Isoleucine	Transport	0.0043019	0.00430233	4.34884e-07	0.0043019	0.0101091
Hodgkinia	HODG_UP_LEU-L	Import L-Leucine	Transport	0.0042814	0.00428183	4.32811e-07	0.0042814	0.0101091
Hodgkinia	HODG_UP_LYS-L	Import L-Lysine	Transport	0.0043881	0.00438854	4.43598e-07	0.0043881	0.0101091
Hodgkinia	HODG_UP_PHE-L	Import L-Phenylalanine	Transport	0.0015598	0.00155996	1.57682e-07	0.0015598	0.0101091
Hodgkinia	HODG_UP_THR-L	Import L-Threonine	Transport	0.0025336	0.00253386	2.56124e-07	0.0025336	0.0101091
Hodgkinia	HODG_UP_TRP-L	Import L-Tryptophan	Transport	0.0003107	0.000310731	3.1409e-08	0.0003107	0.0101091
Hodgkinia	HODG_UP_VAL-L	Import L-Valine	Transport	0.0036104	0.00361076	3.64979e-07	0.0036104	0.0101091
Hodgkinia	HODG_UP_CYST-L	Import L-Cystathionine	Transport	0.0102192	0.0546674	0.0444482	0.0146887	302.6
Hodgkinia	HODG_UP_AMET	Import S-Adenosyl-L-methionine	Transport	8e-05	8.00081e-05	8.08728e-09	8e-05	0.0101091
Hodgkinia	HODG_UP_DATP	Import dATP	Transport	0.0002663	0.000266327	2.69205e-08	0.0002663	0.0101091
Hodgkinia	HODG_UP_DCTP	Import dCTP	Transport	0.0002305	0.000230523	2.33015e-08	0.0002305	0.0101091
Hodgkinia	HODG_UP_DGTP	Import dGTP	Transport	0.0002305	0.000230523	2.33015e-08	0.0002305	0.0101091
Hodgkinia	HODG_UP_DTTP	Import dTTP	Transport	0.0002663	0.000266327	2.69205e-08	0.0002663	0.0101091
Hodgkinia	HODG_UP_CTP	Import CTP	Transport	0.00126	0.00126013	1.27375e-07	0.00126	0.0101091
Hodgkinia	HODG_UP_GTP	Import GTP	Transport	0.00206358	0.00206379	2.08249e-07	0.00206358	0.0100916
Hodgkinia	HODG_UP_UTP	Import UTP	Transport	0.00136	0.00136014	1.37484e-07	0.00136	0.0101091
Hodgkinia	HODG_UP_ACCOA	Import Acetyl-CoA	Transport	0.0003236	0.000323633	3.27131e-08	0.0003236	0.0101091
Hodgkinia	HODG_UP_R5P	Import alpha-D-Ribose 5-phosphate	Transport	0.00509886	0.0273229	0.0222241	0.00733362	303.044
Hodgkinia	HODG_UP_RU5P-D	Import D-Ribulose 5-phosphate	Transport	4.71565e-05	4.71605e-05	4.04645e-09	4.71567e-05	0.00858085
Hodgkinia	HODG_UP_MLTHF	Import 5,10-Methylenetetrahydrofolate	Transport	0.0102192	0.0546674	0.0444482	0.0146887	302.6
Hodgkinia	HODG_UP_NICRNT	Import Nicotinate D-ribonucleotide	Transport	1e-05	1.0001e-05	1.01091e-09	1e-05	0.0101091
Hodgkinia	HODG_UP_FMNH2	Import Reduced FMN	Transport	1.5e-05	1.50015e-05	1.51637e-09	1.5e-05	0.0101091
Hodgkinia	HODG_UP_NADH	Import NADH	Transport	2.2e-05	2.20022e-05	2.224e-09	2.2e-05	0.0101091
Hodgkinia	HODG_UP_NADPH	Import NADPH	Transport	0.00132998	0.00133011	1.34089e-07	0.00132998	0.010082
Hodgkinia	HODG_UP_HMBIL	Import Hydroxymethylbilane	Transport	1e-05	1.0001e-05	1.01091e-09	1e-05	0.0101091
Hodgkinia	HODG_UP_PAPS	Import 3'-Phosphoadenylyl sulfate	Transport	0.0003231	0.000323133	3.26625e-08	0.0003231	0.0101091
Hodgkinia	HODG_UP_COBALT2	Import Co2+	Transport	1e-05	1.0001e-05	1.01091e-09	1e-05	0.0101091
Hodgkinia	HODG_UP_TRDOX	Import oxidized thioredoxin	Transport	0	0	0	0	0
Hodgkinia	HODG_EF_HIS-L	Export L-Histidine	Transport	0.00427886	0.0265029	0.0222241	0.00651362	341.194
Hodgkinia	HODG_EF_MET-L	Export L-Methionine	Transport	0.00875971	0.0532079	0.0444482	0.0132292	335.984
Hodgkinia	HODG_EF_FMN	Export Reduced FMN	Transport	5e-06	5.00051e-06	5.05455e-10	5e-06	0.0101091
Hodgkinia	HODG_EF_NAC	Export Nicotinate	Transport	1e-05	1.0001e-05	1.01091e-09	1e-05	0.0101091
Hodgkinia	HODG_EF_THF	Export 5,6,7,8-Tetrahydrofolate	Transport	0.0102192	0.0546674	0.0444482	0.0146887	302.6
Hodgkinia	HODG_EF_COA	Export Coenzyme A	Transport	0.00032304	0.000323073	3.26564e-08	0.00032304	0.0101091
Hodgkinia	HODG_EF_NADP	Export NADP	Transport	0.00132468	0.00132481	1.33553e-07	0.00132468	0.0100819
Hodgkinia	HODG_EF_RIBFLV	Export Riboflavin	Transport	1.35782e-05	1.35793e-05	1.01161e-09	1.35784e-05	0.00745018
Hodgkinia	HODG_EF_E4P	Export D-Erythrose 4-phosphate	Transport	1e-05	1.0001e-05	1.01091e-09	1e-05	0.0101091
Hodgkinia	HODG_EF_PYR	Export Pyruvate	Transport	0.0102192	0.0546674	0.0444482	0.0146887	302.6
Hodgkinia	HODG_EF_AKG	Export 2-Oxoglutarate	Transport	0.00509886	0.0273229	0.0222241	0.00733362	303.044
Hodgkinia	HODG_EF_AMP	Export AMP	Transport	0.00508886	0.0273129	0.0222241	0.00732362	303.458
Hodgkinia	HODG_EF_GMP	Export GMP	Transport	1e-05	1.0001e-05	1.01091e-09	1e-05	0.0101091
Hodgkinia	HODG_EF_PAP	Export Adenosine 3',5'-bisphosphate	Transport	0.0003231	0.000323133	3.26625e-08	0.0003231	0.0101091
Hodgkinia	HODG_EF_AC	Export Acetate	Transport	0.0003331	0.000333134	3.36734e-08	0.0003331	0.0101091
Hodgkinia	HODG_EF_FOR	Export Formate	Transport	7.07347e-05	7.07408e-05	6.06968e-09	7.07351e-05	0.00858085
Hodgkinia	HODG_EF_AICAR	Export 5-Amino-1-(5-Phospho-D-ribosyl)imidazole-4-carboxamide	Transport	0.00509886	0.0273229	0.0222241	0.00733362	303.044
Hodgkinia	HODG_EF_AHCYS	Export S-Adenosyl-L-homocysteine	Transport	7.99999e-05	8.00081e-05	8.15375e-09	8e-05	0.0101922
Neotibicen	NEO_PROD2	Proline dehydrogenase	Proline Degradation	0	0.344978	0.344978	0	∞
Neotibicen	NEO_SADT2	Sulfate adenyltransferase	Sulfate Assimilation	0.0003231	0.000323133	3.26649e-08	0.0003231	0.0101098
Neotibicen	NEO_ADSK	adenylyl-sulfate kinase	Sulfate Assimilation	0.0003231	5.155	5.15468	0.0003231	1.59538e+06
Neotibicen	NEO_BPNT2	3'-phospho-5'-adenylyl sulfate 3'-phosphohydrolase	Sulfur Metabolism	0	5.15468	5.15468	0	∞
Neotibicen	NEO_BPNT	3',5'-bisphosphate nucleotidase	Cysteine Metabolism	0.0003231	0.000323133	3.26625e-08	0.0003231	0.0101091
Neotibicen	NEO_ALATA_L	L-alanine transaminase	Alanine Biosynthesis	0.0135411	0.116114	0.102573	0.0135415	757.475
Neotibicen	NEO_METAT	methionine adenosyltransferase	Methionine metabolism	8.09999e-05	0.0875034	0.0874224	8.09999e-05	107929
Neotibicen	NEO_PHETHPTOX	L-Phenylalanine,tetrahydrobiopterin:oxygen oxidoreductase (4-hydroxylating)	Tyrosine biosynthesis	0.00784798	0.007852	4.02058e-06	0.00784816	0.0512295
Neotibicen	NEO_GLU5K	glutamate 5-kinase	Arginine and proline metabolism	0	0.52965	0.52965	0	∞
Neotibicen	NEO_G5SD	glutamate-5-semialdehyde dehydrogenase	Arginine and proline metabolism	0	0.52965	0.52965	0	∞
Neotibicen	NEO_GSC	Glutamate semialdehyde conversion	Arginine and proline metabolism	-0.52965	-0.0101217	0.519528	-0.0101219	5132.7
Neotibicen	NEO_G5SD2	Glutamate 5 semialdehyde dehydrogenase	Arginine and proline metabolism	-0.519528	0.0101257	0.529654	0.0101219	5232.74
Neotibicen	NEO_P5CDr	1-pyrroline-5-carboxylate dehydrogenase	Arginine and proline metabolism	0	0.519528	0.519528	0	∞
Neotibicen	NEO_P5CR2	pyrroline-5-carboxylate reductase (nadh)	Arginine and proline metabolism	0.0101217	0.3551	0.344978	0.0101219	3408.23
Neotibicen	NEO_ORNTAr	ornithine transaminase	Arginine and proline metabolism	0	0	0	0	0
Neotibicen	NEO_ASPO	L-aspartate oxidase	Aspartate metabolism	0	0.102573	0.102573	0	∞
Neotibicen	NEO_ASNS1	asparagine synthase (glutamine-hydrolysing)	Aspartate metabolism	0.0126824	0.100105	0.0874224	0.0126826	689.309
Neotibicen	NEO_ASPTA	aspartate transaminase	Aspartate metabolism	0.030406	0.135214	0.104808	0.0304066	344.689
Neotibicen	NEO_ASNN	L-asparaginase	Aspartate metabolism	0	0.0874224	0.0874224	0	∞
Neotibicen	NEO_GLUS(nadph)	glutamate synthase (NADPH)	Glutamate metabolism	0.251327	0.3539	0.102573	0.251332	40.8119
Neotibicen	NEO_GDH(nadp)	glutamate dehydrogenase [NAD(P)+]	Glutamate metabolism	0	0.102573	0.102573	0	∞
Neotibicen	NEO_GDH	glutamate dehydrogenase	Glutamate metabolism	0	0.102573	0.102573	0	∞
Neotibicen	NEO_GLNS	glutamine synthetase	Glutamate metabolism	0.301026	0.526153	0.225126	0.329496	68.3245
Neotibicen	NEO_CBPS	carbamoyl-phosphate synthase (glutamine-hydrolysing)	Glutamate metabolism	0.0062338	0.00623412	3.15081e-07	0.0062338	0.0050544
Neotibicen	NEO_PGCD	phosphoglycerate dehydrogenase	Serine Biosynthesis	0	0.102573	0.102573	0	∞
Neotibicen	NEO_PSERT	phosphoserine transaminase	Serine Biosynthesis	0	0.102573	0.102573	0	∞
Neotibicen	NEO_PSP_L	phosphoserine phosphatase (L-serine)	Serine Biosynthesis	0	0.102573	0.102573	0	∞
Neotibicen	NEO_GHMT2r	glycine hydroxymethyltransferase, reversible	Glycine	0.0154358	0.208483	0.193047	0.0157286	1227.36
Neotibicen	NEO_AHCi	adenosylhomocysteinase	Methionine Metabolism	7.99999e-05	0.0875024	0.0874224	7.99999e-05	109278
Neotibicen	NEO_CYSTS	Cystathionine beta synthase	Cysteine Metabolism	7.99999e-05	8.00081e-05	8.15375e-09	7.99999e-05	0.0101922
Neotibicen	NEO_CYSTGL	cystathionine g-lyase	Cysteine Biosynthesis	0.0167146	0.0167226	8.04114e-06	0.0167189	0.0480962
Neotibicen	NEO_HCYSMT	homocysteine S-methyltransferase	Methionine Biosynthesis	0	0.0874224	0.0874224	-6.63801e-11	1.317e+11
Neotibicen	NEO_THRD_L	L-threonine deaminase	Threonine Degradation	0	4.02057e-06	4.02057e-06	0	∞
Neotibicen	NEO_THRAL	threonine ammonia-lyase (serine)	Serine Metabolism	0	0.228604	0.228604	0.0491766	464.863
Neotibicen	NEO_ASP1DC	Aspartate 1-decarboxylase	B-alanine metabolism	0	0	0	0	0
Neotibicen	NEO_ORNDC	Ornithine Decarboxylase	Arginine and proline metabolism	0	0	0	0	0
Neotibicen	NEO_PYDXO	Pyridoxamine:oxygen oxidoreductase (deaminating)	Vitamin B6 metabolism	1.77636e-15	1.77636e-15	0	1.77636e-15	∞
Neotibicen	NEO_PYDXNO	Pyridoxine:oxygen oxidoreductase (deaminating)	Vitamin B6 metabolism	-1.42109e-14	0	1.42109e-14	-7.10543e-15	200
Neotibicen	NEO_PYAM5PO	pyridoxamine 5'-phosphate oxidase	Vitamin B6 metabolism	0	0	0	0	0
Neotibicen	NEO_PDX5POi	pyridoxine 5'-phosphate oxidase	Vitamin B6 metabolism	1.19275e-06	1.19279e-06	4.07501e-11	1.19279e-06	0.00341636
Neotibicen	NEO_PYDXK	pyridoxal kinase	Vitamin B6 metabolism	0	0	0	0	0
Neotibicen	NEO_PYDAMK	ATP:pyridoxal 5'-phosphotransferase	Vitamin B6 metabolism	0	0	0	0	0
Neotibicen	NEO_PYDXNK	ATP:pyridoxine 5'-phosphotransferase	Vitamin B6 metabolism	0	0	0	0	0
Neotibicen	NEO_AKP1	Alkaline phosphatase Dihydroneopterin		0	0	0	0	0
Neotibicen	NEO_GTPCI	GTP cyclohydrolase I	Folate Biosynthesis	0.00784798	0.0478268	0.0399788	0.00784816	509.404
Neotibicen	NEO_PTHPS	6-pyruvoyltetrahydropterin synthase	Folate Biosynthesis	0.00784798	0.0478268	0.0399788	0.00784816	509.404
Neotibicen	NEO_SPR	sepiapterin reductase	Folate Biosynthesis	0.00784798	0.0478268	0.0399788	0.00784816	509.404
Neotibicen	NEO_THBIO1	5,6,7,8-tetrahydrobiopterin:NAD+ oxidoreductase	Folate Biosynthesis	0	0.0399788	0.0399788	0	∞
Neotibicen	NEO_THBIO2	5,6,7,8-tetrahydrobiopterin:NADP+ oxidoreductase	Folate Biosynthesis	0	0.0399788	0.0399788	0	∞
Neotibicen	NEO_DHFS	dihydrofolate synthase/Folylpolyglutamate synthase	Folate Biosynthesis	1.19275e-06	1.19279e-06	4.07501e-11	1.19279e-06	0.00341636
Neotibicen	NEO_FOLR2	Folate reductase	One carbon pool by folate	0	0.000652229	0.000652229	0	∞
Neotibicen	NEO_DHFR	Dihydrofolate reductase (NADP+)	One carbon pool by folate	0	0.000652229	0.000652229	0.000652193	100.006
Neotibicen	NEO_THFOR2	5,6,7,8-Tetrahydrofolate:NADP+ oxidoreductase	One carbon pool by folate	0	0.000652229	0.000652229	0	∞
Neotibicen	NEO_FTHFL	Formate--tetrahydrofolate ligase	One carbon pool by folate	0	0.0478975	0.0478975	0.00733362	653.122
Neotibicen	NEO_FTHFO	10-formyltetrahydrofolate:NADP+ oxidoreductase	One carbon pool by folate	0	0.341228	0.341228	0	∞
Neotibicen	NEO_GLYCL	Glycine Cleavage System	N10-Formyl-Tetrahydrofolate Biosynthesis	-0.1475	0.1475	0.295	-0.000388864	75861.9
Neotibicen	NEO_MTHFD	methylenetetrahydrofolate dehydrogenase (NADP)	N10-Formyl-Tetrahydrofolate Biosynthesis	-0.0205746	0.340643	0.361218	0	∞
Neotibicen	NEO_MTHFC	methenyltetrahydrofolate cyclohydrolase	N10-Formyl-Tetrahydrofolate Biosynthesis	-0.0205746	0.340643	0.361218	0	∞
Neotibicen	NEO_PNTK	pantothenate kinase	Phosphopantothenate Biosynthesis	2.34275e-06	2.34281e-06	5.6611e-11	2.34279e-06	0.00241639
Neotibicen	NEO_PPNCL2	phosphopantothenate-cysteine ligase (ctp)	Coenzyme A Biosynthesis	0	2.34281e-06	2.34281e-06	2.34279e-06	100.001
Neotibicen	NEO_PPNCL3	phosphopantothenate-cysteine ligase (atp)	Coenzyme A Biosynthesis	0	2.34281e-06	2.34281e-06	0	∞
Neotibicen	NEO_PPCDC	phosphopantothenoylcysteine decarboxylase	Coenzyme A Biosynthesis	2.34275e-06	2.34281e-06	5.6611e-11	2.34279e-06	0.00241639
Neotibicen	NEO_PTPATi	pantetheine-phosphate adenylyltransferase	Coenzyme A Biosynthesis	2.34275e-06	2.34281e-06	5.6611e-11	2.34279e-06	0.00241639
Neotibicen	NEO_DPCOAK	dephospho-CoA kinase	Coenzyme A Biosynthesis	2.34275e-06	2.34281e-06	5.6611e-11	2.34279e-06	0.00241639
Neotibicen	NEO_RBFK	riboflavin kinase	FAD	1.23855e-05	1.23865e-05	1.01091e-09	1.23856e-05	0.00816199
Neotibicen	NEO_FMNAT	FMN adenylyltransferase	FAD	1.19275e-06	1.19279e-06	4.07501e-11	1.19279e-06	0.00341636
Neotibicen	NEO_NARP	nicotinamide ribonucleotide phosphohydrolase	Nicotinate and nicotinamide metabolism	0	0	0	0	0
Neotibicen	NEO_NRPH	nicotinate D-ribonucleotide phosphohydrolase	Nicotinate and nicotinamide metabolism	0	0	0	0	0
Neotibicen	NEO_NMNAT	nicotinamide-nucleotide adenylyltransferase	Nicotinate and nicotinamide metabolism	0	0	0	0	0
Neotibicen	NEO_NCTPPRT	Nicotinate phosphoribosyltransferase	Nicotinate and nicotinamide metabolism	1e-05	1.0001e-05	1.01091e-09	1e-05	0.0101091
Neotibicen	NEO_ANNA	ATP:nicotinamide-nucleotide adenylyltransferase	Nicotinate and nicotinamide metabolism	5.9371e-05	5.93738e-05	2.75988e-09	5.93712e-05	0.00464851
Neotibicen	NEO_DNGAL	deamido-NAD+:L-glutamine amido-ligase (AMP-forming)	Nicotinate and nicotinamide metabolism	5.9371e-05	5.93738e-05	2.75988e-09	5.93712e-05	0.00464851
Neotibicen	NEO_NADK	NAD kinase	Nicotinate and nicotinamide metabolism	1.29855e-05	1.2986e-05	5.35846e-10	1.29856e-05	0.00412647
Neotibicen	NEO_NNOR	NADPH:NAD+ oxidoreductase	Nicotinate and nicotinamide metabolism	-0.36245	0.36245	0.7249	-0.0709723	1021.38
Neotibicen	NEO_GTHPi	Glutathione peridoxase	Glutathione met	0	2.01029e-06	2.01029e-06	0	∞
Neotibicen	NEO_GGTA	Gamma glutamyltransferase	Glutathione met	0	0	0	0	0
Neotibicen	NEO_GCL	glutamate---cysteine ligase	Glutathione met	1.19275e-06	5.21333e-06	4.02058e-06	1.19279e-06	337.074
Neotibicen	NEO_GTHS	glutathione synthetase	Glutathione met	1.19275e-06	5.21333e-06	4.02058e-06	1.19279e-06	337.074
Neotibicen	NEO_ALASm	5-aminolevulinate synthase	Heme Biosynthesis	8.9542e-05	8.95501e-05	8.08728e-09	8.95423e-05	0.0090318
Neotibicen	NEO_PPBNGS	porphobilinogen synthase	Heme Biosynthesis	4.4771e-05	4.4775e-05	4.04364e-09	4.47712e-05	0.0090318
Neotibicen	NEO_PPBNGD	porphobilinogen deaminase	Heme Biosynthesis	1.11927e-05	1.11938e-05	1.01091e-09	1.11928e-05	0.0090318
Neotibicen	NEO_UPP3S	uroporphyrinogen-III synthase	Heme Biosynthesis	1.19275e-06	1.19279e-06	4.07501e-11	1.19279e-06	0.00341636
Neotibicen	NEO_UPPDC1	uroporphyrinogen decarboxylase (uroporphyrinogen III)	Heme Biosynthesis	1.19275e-06	1.19279e-06	4.07501e-11	1.19279e-06	0.00341636
Neotibicen	NEO_CPPPGO	coproporphyrinogen oxidase (O2 required)	Heme Biosynthesis	1.19275e-06	1.19279e-06	4.07501e-11	1.19279e-06	0.00341636
Neotibicen	NEO_PPPGO	protoporphyrinogen oxidase (aerobic)	Heme Biosynthesis	1.19275e-06	1.19279e-06	4.07501e-11	1.19279e-06	0.00341636
Neotibicen	NEO_FCLT	Ferrochelatase	Heme Biosynthesis	1.19275e-06	1.19279e-06	4.07501e-11	1.19279e-06	0.00341636
Neotibicen	NEO_HEMEOS	Heme O synthase	Heme Biosynthesis	1.19275e-06	1.19279e-06	4.07501e-11	1.19279e-06	0.00341636
Neotibicen	NEO_HEMEAS	Heme A synthase	Heme Biosynthesis	0	0	0	0	0
Neotibicen	NEO_GLUTRS	Glutamyl-tRNA synthetase	Heme Biosynthesis	0	0	0	0	0
Neotibicen	NEO_ICYSDS	ISC Cysteine desulfuration	Cofactor and Prosthetic Group Biosynthesis	0	0	0	0	0
Neotibicen	NEO_I2FE2SS	ISC [2Fe-2S] Synthesis	Cofactor and Prosthetic Group Biosynthesis	0	0	0	0	0
Neotibicen	NEO_I2FE2SS2	ISC [2Fe-2S] Synthesis II	Cofactor and Prosthetic Group Biosynthesis	0	0	0	0	0
Neotibicen	NEO_I2FE2SR	ISC [2Fe-2S] regeneration	Cofactor and Prosthetic Group Biosynthesis	0	0	0	0	0
Neotibicen	NEO_I4FE4SR	ISC [4Fe-4S] Reduction	Cofactor and Prosthetic Group Biosynthesis	0	0	0	0	0
Neotibicen	NEO_I2FE2ST	ISC [2Fe-2S] Transfer	Cofactor and Prosthetic Group Biosynthesis	0	0	0	0	0
Neotibicen	NEO_I4FE4ST	ISC [4Fe-4S] Transfer	Cofactor and Prosthetic Group Biosynthesis	0	0	0	0	0
Neotibicen	NEO_FADRx2	FAD reductase	Cofactor and Prosthetic Group Biosynthesis	-0.96605	1.50014e-06	0.966052	0	∞
Neotibicen	NEO_FADRx	FAD reductase	Cofactor and Prosthetic Group Biosynthesis	0	0.96605	0.96605	0	∞
Neotibicen	NEO_FE3Ri	Fe(III) reduction	Cofactor and Prosthetic Group Biosynthesis	0	0	0	0	0
Neotibicen	NEO_FLVRx	flavin reductase (NAD)	Cofactor and Prosthetic Group Biosynthesis	0	0	0	0	0
Neotibicen	NEO_FLVR	flavin reductase	Flavin Reduction	0	0	0	0	0
Neotibicen	NEO_FMNRx2	FMN reductase	Flavin Reduction	1.61927e-05	1.61943e-05	1.51637e-09	1.61928e-05	0.00936445
Neotibicen	NEO_PGMT	phosphoglucomutase	Glycolysis/Gluconeogenesis	0	0	0	0	0
Neotibicen	NEO_GLUK	Glucokinase/hexokinase	Glycolysis/Gluconeogenesis	0.285242	0.388429	0.103187	0.312046	33.0677
Neotibicen	NEO_PGI	glucose-6-phosphate isomerase	Glycolysis/Gluconeogenesis	0.251927	0.34845	0.0965234	0.312046	30.9324
Neotibicen	NEO_PFK	phosphofructokinase	Glycolysis/Gluconeogenesis	0	0.2708	0.2708	0	∞
Neotibicen	NEO_FBP	fructose-bisphosphatase	Glycolysis/Gluconeogenesis	0	1.0432	1.0432	0.298432	349.561
Neotibicen	NEO_FBA	fructose-bisphosphate aldolase	Glycolysis/Gluconeogenesis	-1.0432	0.2708	1.314	-0.298432	440.302
Neotibicen	NEO_TPI	triose-phosphate isomerase	Glycolysis/Gluconeogenesis	0.256761	0.358282	0.101521	0.281899	36.0131
Neotibicen	NEO_GAPD	glyceraldehyde-3-phosphate dehydrogenase	Glycolysis/Gluconeogenesis	-0.724646	0.645614	1.37026	0	∞
Neotibicen	NEO_PGK	phosphoglycerate kinase	Glycolysis/Gluconeogenesis	0.491185	0.714216	0.223031	0.548124	40.6898
Neotibicen	NEO_PGM	phosphoglycerate mutase	Glycolysis/Gluconeogenesis	0.445633	0.714216	0.268583	0.548124	49.0004
Neotibicen	NEO_ENO	enolase	Glycolysis/Gluconeogenesis	0.445633	0.714216	0.268583	0.548124	49.0004
Neotibicen	NEO_PYK	pyruvate kinase	Glycolysis/Gluconeogenesis	-0.0771236	1.19358	1.27071	0.482717	263.241
Neotibicen	NEO_PDH	pyruvate dehydrogenase	Glycolysis/Gluconeogenesis	0.154397	0.200384	0.0459873	0.154405	29.7836
Neotibicen	NEO_PPCK	phosphoenolpyruvate carboxykinase (GTP)	Glycolysis/Gluconeogenesis	0	0.429705	0.429705	0	∞
Neotibicen	NEO_ACS	Acetyl-CoA synthetase	Glycolysis/Gluconeogenesis	0	0.0459873	0.0459873	0.0459792	100.018
Neotibicen	NEO_PPS	phosphoenolpyruvate synthase	Pyruvate Metabolism	0	0.0874224	0.0874224	0	∞
Neotibicen	NEO_PYK3	pyruvate kinase 3	Glycolysis/purine	2.22045e-16	1.19358	1.19358	0	∞
Neotibicen	NEO_AGPOP	DGTP:pyruvate 2-O-phosphotransferase	Glycolysis/purine	0	0.223793	0.223793	0.0003428	65283.8
Neotibicen	NEO_DAPOP	DATP:pyruvate 2-O-phosphotransferase	Glycolysis/purine	-0.0764726	0.000651036	0.0771236	0.000651	11846.9
Neotibicen	NEO_G6PADH	glucose-6-phosphate-1-dehydrogenase	Pentose phosphate	0	0.0399788	0.0399788	0	∞
Neotibicen	NEO_PGL	6-phosphogluconolactonase	Pentose phosphate	0	0.0399788	0.0399788	0	∞
Neotibicen	NEO_GND	phosphogluconate dehydrogenase	Pentose phosphate	0	0.0399788	0.0399788	0	∞
Neotibicen	NEO_RPE	ribulose 5-phosphate 3-epimerase	Pentose phosphate	-0.0301472	0.00983167	0.0399788	-0.0301472	132.612
Neotibicen	NEO_RPI	ribose-5-phosphate isomerase	Pentose phosphate	0.0167737	0.0301	0.0133263	0.0301	44.2733
Neotibicen	NEO_TKT1	transketolase	Pentose phosphate	-0.00346675	0.0165227	0.0199894	0.0165226	120.982
Neotibicen	NEO_TALA	transaldolase	Pentose phosphate	-0.00346675	0.0165227	0.0199894	0.0165226	120.982
Neotibicen	NEO_TKT2	transketolase	Pentose phosphate	-0.00345675	0.0165327	0.0199894	0.0165326	120.909
Neotibicen	NEO_R5PDP	ribose-phosphate diphosphokinase	Pentose phosphate	0.0062438	0.0284679	0.0222241	0.0062438	355.939
Neotibicen	NEO_PPM	phosphopentomutase	Pentose phosphate	0	0	0	0	0
Neotibicen	NEO_PCr	Pyruvate carboxylase	TCA	0.267945	0.69765	0.429705	0.281276	152.77
Neotibicen	NEO_CS	citrate synthase	TCA	0.200046	0.20005	4.02058e-06	0.20005	0.00200979
Neotibicen	NEO_ACONTa	aconitase (half-reaction A, Citrate hydro-lyase)	TCA	0.200046	0.20005	4.02058e-06	0.20005	0.00200979
Neotibicen	NEO_ACONTb	aconitase (half-reaction B, Isocitrate hydro-lyase)	TCA	0.200046	0.20005	4.02058e-06	0.20005	0.00200979
Neotibicen	NEO_ICDHyr	isocitrate dehydrogenase (NADP)	TCA	-0.4573	0.20005	0.65735	0.20005	328.593
Neotibicen	NEO_ICDH	isocitrate dehydrogenase (NAD)	TCA	0	0.65735	0.65735	0	∞
Neotibicen	NEO_AKGDH	2-Oxogluterate dehydrogenase	TCA	0	4.02063e-06	4.02063e-06	0	∞
Neotibicen	NEO_SUCL(gdp)	succinyl-CoA ligase (GDP-forming)	TCA	-0.755709	0.751613	1.50732	8.95423e-05	1.68336e+06
Neotibicen	NEO_SUCL(adp)	succinyl-CoA ligase (ADP-forming)	TCA	-0.751527	0.755799	1.50733	0	∞
Neotibicen	NEO_SUCDi	succinate dehydrogenase (irreversible)	TCA	0.15084	0.150844	4.02057e-06	0.150843	0.0026654
Neotibicen	NEO_FUM	fumarase	TCA	0.162261	0.267073	0.104812	0.162264	64.5936
Neotibicen	NEO_MDH	Malate dehydrogenase	TCA	-0.0033744	0.114768	0.118142	-0.00337	3505.71
Neotibicen	NEO_ATPS4m	ATP synthase Complex V	Oxidative Phosphorylation	0.406307	5.39696	4.99066	0.784438	636.208
Neotibicen	NEO_CYOO6m	cytochrome c oxidase Complex IV	Oxidative Phosphorylation	0.0785371	2.58411	2.50558	0.217883	1149.97
Neotibicen	NEO_CYOR(q9)m	ubiquinol-cytochrome c oxidoreductase Complex III	Oxidative Phosphorylation	0.157074	1.13204	0.974969	0.228759	426.2
Neotibicen	NEO_NADHOR	NADH dehydrogenase (ubiquinone-9 ) Complex I	Oxidative Phosphorylation	0	0.974965	0.974965	0.0716814	1360.14
Neotibicen	NEO_PPA	inorganic diphosphatase	Oxidative Phosphorylation	0	0.945815	0.945815	0.111933	844.985
Neotibicen	NEO_ACACT1r	acetyl-CoA C-acetyltransferase	Farnesyl PP	3.57825e-06	3.57837e-06	1.2225e-10	3.57837e-06	0.00341636
Neotibicen	NEO_HMGCOAS	hydroxymethylglutaryl-coa synthase	Farnesyl PP	3.57825e-06	3.57837e-06	1.2225e-10	3.57837e-06	0.00341636
Neotibicen	NEO_HMGCOARx	Hydroxymethylglutaryl CoA reductase (ir)	Farnesyl PP	3.57825e-06	3.57837e-06	1.2225e-10	3.57837e-06	0.00341636
Neotibicen	NEO_MEVK1x	mevalonate kinase (atp)	Farnesyl PP	3.57825e-06	3.57837e-06	1.2225e-10	3.57837e-06	0.00341636
Neotibicen	NEO_PMEVK	Phosphomevalonate kinase	Farnesyl PP	3.57825e-06	3.57837e-06	1.2225e-10	3.57837e-06	0.00341636
Neotibicen	NEO_DPMVDx	diphosphomevalonate decarboxylase	Farnesyl PP	3.57825e-06	3.57837e-06	1.2225e-10	3.57837e-06	0.00341636
Neotibicen	NEO_GPPS	geranyl pyrophosphate synthase	Farnesyl PP	1.19275e-06	1.19279e-06	4.07501e-11	1.19279e-06	0.00341636
Neotibicen	NEO_FPPS	farnesyl pyrophosphate synthase	Farnesyl PP	1.19275e-06	1.19279e-06	4.07501e-11	1.19279e-06	0.00341636
Neotibicen	NEO_IPDDI	isopentenyl-diphosphate D-isomerase	Polyisoprenoid Biosynthesis	1.19275e-06	1.19279e-06	4.07501e-11	1.19279e-06	0.00341636
Neotibicen	NEO_IMPD	IMP dehydrogenase	Purine metabolism	0.0122744	0.0522532	0.0399788	0.0122745	325.705
Neotibicen	NEO_RNDR2	Ribonucleoside-diphosphate reductase (GDP)	Purine metabolism	0.0003428	0.000342823	2.33015e-08	0.0003428	0.0067974
Neotibicen	NEO_RNDR1	Ribonucleoside-diphosphate reductase (ADP)	Purine metabolism	0.000651	0.000651036	3.63119e-08	0.000651	0.00557786
Neotibicen	NEO_FPGFT	phosphoribosylglycinamide formyltransferase, cytosol	Purine metabolism	0	0.0222241	0.0222241	0	∞
Neotibicen	NEO_FPAIF	phosphoribosylaminoimidazolecarboxamide formyltransferase	Purine metabolism	0.00733353	0.0273229	0.0199894	0.00733362	272.572
Neotibicen	NEO_ICH	IMP cyclohydrolase	Purine metabolism	0.00733353	0.0273229	0.0199894	0.00733362	272.572
Neotibicen	NEO_PRDPAR	5-phosphoribosylamine:diphosphate phospho-alpha-D-ribosyltransferase (glutamate-amidating)	Purine metabolism	0	0.0222241	0.0222241	0	∞
Neotibicen	NEO_ATAM	ATP:AMP phosphotransferase	Purine metabolism	0.0476276	0.13505	0.0874224	0.106934	81.7539
Neotibicen	NEO_ATDAM	ATP:dAMP phosphotransferase	Purine metabolism	0	0	0	0	0
Neotibicen	NEO_NDPK1	Nucleoside-diphosphate kinase (ATP:GDP)	Purine metabolism	0	0.755799	0.755799	0.0123544	6117.66
Neotibicen	NEO_NDPK5	Nucleoside-diphosphate kinase (ATP:dGDP)	Purine metabolism	0	0.223793	0.223793	0	∞
Neotibicen	NEO_NDPK8	Nucleoside-diphosphate kinase (ATP:dADP)	Purine metabolism	0	0.0771236	0.0771236	0	∞
Neotibicen	NEO_GK1	Guanylate kinase (GMP:ATP)	Purine metabolism	0.0122844	0.22345	0.211166	0.0122845	1718.95
Neotibicen	NEO_DGK1	Deoxyguanylate kinase (dGMP:ATP)	Purine metabolism	0	0.22345	0.22345	0	∞
Neotibicen	NEO_AMPDA	Adenosine monophosphate deaminase	Purine metabolism	0.00270603	0.107514	0.104808	0.00494092	2121.23
Neotibicen	NEO_NDP3	Nucleoside diphosphatase GDP	Purine metabolism	0	0.16725	0.16725	0	∞
Neotibicen	NEO_PRAIC	phosphoribosylaminoimidazole carboxylase, cytosol	Purine metabolism	0	0.0222241	0.0222241	0	∞
Neotibicen	NEO_AIAL	1-(5'-Phosphoribosyl)-5-amino-4-(N-succinocarboxamide)-imidazole AMP-lyase	Purine metabolism	0	0.0222241	0.0222241	0	∞
Neotibicen	NEO_AAL(fum)	N6-(1,2-dicarboxyethyl)AMP AMP-lyase (fumarate-forming)	Purine metabolism	0	0.102573	0.102573	0	∞
Neotibicen	NEO_PRAIS	phosphoribosylaminoimidazolesuccinocarboxamide synthase, cytosol	Purine metabolism	0	0.0222241	0.0222241	0	∞
Neotibicen	NEO_PRFGCL	phosphoribosylformylglycinamidine cyclo-ligase	Purine metabolism	0	0.0222241	0.0222241	0	∞
Neotibicen	NEO_PPRGL	phosphoribosylamine---glycine ligase	Purine metabolism	0	0.0222241	0.0222241	0	∞
Neotibicen	NEO_ADSS	adenylosuccinate synthase	Purine metabolism	0	0.102573	0.102573	0	∞
Neotibicen	NEO_GMPS	GMP synthase	Purine metabolism	0	0.0522532	0.0522532	0	∞
Neotibicen	NEO_GMPS(glu)	GMP synthase (glutamine-hydrolysing), cytosol	Purine metabolism	0	0.0522532	0.0522532	0.0122745	425.704
Neotibicen	NEO_PRFGS	phosphoribosylformylglycinamidine synthase	Purine metabolism	0	0.0222241	0.0222241	0	∞
Neotibicen	NEO_RNDR3	Ribonucleoside-diphosphate reductase (CDP)	Pyrimidine metabolism	-0.000342823	-0.0003428	2.3302e-08	-0.0003428	0.00679754
Neotibicen	NEO_RNDR4	Ribonucleoside-diphosphate reductase (UDP)	Pyrimidine metabolism	-0.000651036	-0.000651	3.63123e-08	-0.000651	0.00557793
Neotibicen	NEO_DHORD2	dihydoorotic acid dehydrogenase (quinone9)	Pyrimidine metabolism	0.0062338	0.00623412	3.15081e-07	0.0062338	0.0050544
Neotibicen	NEO_TRDR	Thioredoxin reductase (NADPH)	Pyrimidine metabolism	0.0019876	0.0019877	1.00445e-07	0.0019876	0.00505358
Neotibicen	NEO_TMDS	thymidylate synthase	Pyrimidine metabolism	0.000651	0.000651036	3.63123e-08	0.000651	0.00557793
Neotibicen	NEO_ASPCT	Aspartate carbamoyltransferase	Pyrimidine metabolism	0.0062338	0.00623412	3.15081e-07	0.0062338	0.0050544
Neotibicen	NEO_ORPT	Orotate phosphoribosyltransferase	Pyrimidine metabolism	0.0062338	0.00623412	3.15081e-07	0.0062338	0.0050544
Neotibicen	NEO_UMPK	UMP kinase	Pyrimidine metabolism	0.0062338	0.173484	0.16725	0.0062338	2682.96
Neotibicen	NEO_CYTK1	Cytidylate kinase (CMP)	Pyrimidine metabolism	0	2.34281e-06	2.34281e-06	2.34279e-06	100.001
Neotibicen	NEO_CYTK2	Cytidylate kinase (dCMP)	Pyrimidine metabolism	0	0	0	0	0
Neotibicen	NEO_NDPK2	Nucleoside-diphosphate kinase (ATP:UDP)	Pyrimidine metabolism	0.0055828	0.00558309	2.8816e-07	0.0055828	0.00516158
Neotibicen	NEO_NDPK6	Nucleoside-diphosphate kinase (ATP:dUDP)	Pyrimidine metabolism	-0.37115	0.37115	0.7423	6.66633e-13	1.11351e+14
Neotibicen	NEO_NDPK3	Nucleoside-diphosphate kinase (ATP:CDP)	Pyrimidine metabolism	-0.000342823	-0.000340457	2.36609e-06	-0.000340457	0.694975
Neotibicen	NEO_NDPK7	Nucleoside-diphosphate kinase (ATP:dCDP)	Pyrimidine metabolism	0.0003428	0.000342823	2.3302e-08	0.0003428	0.00679754
Neotibicen	NEO_NDPK4	Nucleoside-diphosphate kinase (ATP:dTDP)	Pyrimidine metabolism	0.000651	0.000651036	3.63123e-08	0.000651	0.00557793
Neotibicen	NEO_URIDK2r	Uridylate kinase (dUMP)	Pyrimidine metabolism	-0.371801	0.370499	0.7423	-0.000651	114025
Neotibicen	NEO_DTMPK	dTMP kinase	Pyrimidine metabolism	0.000651	0.000651036	3.63123e-08	0.000651	0.00557793
Neotibicen	NEO_DHORTS	dihydroorotase	Pyrimidine metabolism	0.0062338	0.00623412	3.15081e-07	0.0062338	0.0050544
Neotibicen	NEO_DCMAH	dCMP aminohydrolase	Pyrimidine metabolism	0	0	0	0	0
Neotibicen	NEO_NDP7	Nucleoside diphosphatase UDP	Pyrimidine metabolism	0	0.16725	0.16725	0	∞
Neotibicen	NEO_ORPDC	orotidine-5'-phosphate decarboxylase	Pyrimidine metabolism	0.0062338	0.00623412	3.15081e-07	0.0062338	0.0050544
Neotibicen	NEO_CTPS1	CTP synthase NH3	Pyrimidine metabolism	0	0.00286295	0.00286295	0	∞
Neotibicen	NEO_CTPS2	CTP synthase (glutamine)	Pyrimidine metabolism	0	0.00286295	0.00286295	0.0028628	100.005
Neotibicen	NEO_DUTNH	dUTP nucleotidohydrolase	Pyrimidine metabolism	-0.37115	0.37115	0.7423	6.66633e-13	1.11351e+14
Neotibicen	NEO_ADNK	adenosine kinase	Nucleotide Salvage Pathway	7.99999e-05	0.0875024	0.0874224	7.99999e-05	109278
Neotibicen	NEO_NTPP1	Nucleoside triphosphate pyrophosphorylase (dgtp)	Purine met	0	0.22345	0.22345	0	∞
Neotibicen	NEO_NTPP2	Nucleoside triphosphate pyrophosphorylase (gtp)	Purine met	0	0.211166	0.211166	0	∞
Neotibicen	NEO_ADPT	adenine phosphoribosyltransferase	Adenine and Adenosine Salvage	0	0	0	0	0
Neotibicen	NEO_CAT	catalase	Unassigned	-4.08771e-07	0.0512873	0.0512877	5.96395e-07	8.59961e+06
Neotibicen	NEO_HCO3E	HCO3 equilibration reaction	Unassigned	0.285599	0.715305	0.429707	0.29893	143.748
Neotibicen	N_GROW	Biomass objective function	Biomass	0.023855	0.0238558	8.15001e-07	0.0238558	0.00341636
Neotibicen	NEO_DM_OCACP	Source to provide Octanoyl-ACP to system	Souce	5e-07	5.00047e-07	4.71951e-11	5e-07	0.00943901
Neotibicen	NEO_DM_Q8	Source to provide Ubiquinone-8 to system	Source	0	0	0	0	0
Neotibicen	NEO_DM_FOCYTC	Source to provide Ferrocytochrome c to system	Source	0	10.0223	10.0223	0.414014	2420.77
Neotibicen	NEO_DM_FICYTC	Sink to allow Ferricytochrome c to leave system	Sink	0	10.0223	10.0223	0.414014	2420.77
Neotibicen	NEO_DM_GTHOX	Sink to allow Oxidized glutathione to leave system	Sink	0	2.01029e-06	2.01029e-06	0	∞
Neotibicen	NEO_DM_Q8H2	Sink to allow Ubiquinol-8 to leave system	Sink	0	0	0	0	0
Neotibicen	NEO_DM_DHBPT	Sink to allow 6,7-Dihydrobiopterin to leave system	Sink	0.00784798	0.0478268	0.0399788	0.00784816	509.404
Neotibicen	NEO_CO2ex	CO2 transport via diffusion	Transport	0.407046	1.08951	0.682464	0.573744	118.949
Neotibicen	NEO_FE2tex	iron (II) transport via diffusion	Transport	1.92656e-07	2.19284e-06	2.00019e-06	1.92791e-07	1037.49
Neotibicen	NEO_Pitex	phosphate transport via diffusion	Transport	0.0406935	0.140641	0.0999471	0.0406939	245.607
Neotibicen	NEO_H2Otex	h2o transport via diffusion	Transport	-6.19819	-0.847716	5.35047	-1.2338	433.657
Neotibicen	NEO_O2tex	oxygen transport via diffusion	Transport	0.560218	3.32526	2.76504	0.730367	378.582
Neotibicen	NEO_UP_NH4	Import ammonia	Transport	0.315986	0.702079	0.386093	0.342644	112.681
Neotibicen	NEO_UP_SO4	Import Sulfate	Transport	0.0003231	0.000323133	3.26649e-08	0.0003231	0.0101098
Neotibicen	NEO_UP_CYST-L	Import L-Cystathionine	Transport	0.0268538	0.07131	0.0444562	0.0313276	141.908
Neotibicen	NEO_UP_GLC-D	Import Glucose	Transport	0.285242	0.388429	0.103187	0.312046	33.0677
Neotibicen	NEO_UP_NICRNT	Import Nicotinate D-ribonucleotide	Transport	5.9371e-05	5.93738e-05	2.75988e-09	5.93712e-05	0.00464851
Neotibicen	NEO_UP_THMPP	Import Thiamine diphosphate	Transport	1.69275e-06	1.6928e-06	4.71951e-11	1.69279e-06	0.002788
Neotibicen	NEO_UP_DHPT	Import Dihydropteroate	Transport	1.19275e-06	1.19279e-06	4.07501e-11	1.19279e-06	0.00341636
Neotibicen	NEO_UP_PDX5P	Import Pyridoxine 5-phosphate	Transport	1.19275e-06	1.19279e-06	4.07501e-11	1.19279e-06	0.00341636
Neotibicen	NEO_UP_PNTO-R	Import (R)-Pantothenate	Transport	2.34275e-06	2.34281e-06	5.6611e-11	2.34279e-06	0.00241639
Neotibicen	NEO_UP_COBALT2	Import Co2+	Transport	1e-05	1.0001e-05	1.01091e-09	1e-05	0.0101091
Neotibicen	NEO_EF_DAD-5	Export 5'-Deoxyadenosine	Transport	1e-06	1.00009e-06	9.43901e-11	1e-06	0.00943901
Neotibicen	NEO_EF_5DRIB	Export 5'-deoxyribose	Transport	0	0	0	0	0
Neotibicen	NEO_EF_FOR	Export Formate	Transport	0	0.0478975	0.0478975	0.000585274	8183.79
Neotibicen	NEO_EF_GCALD	Export Glycolaldehyde	Transport	0	0	0	0	0
Neotibicen	NEO_EF_AMOB	Export S-Adenosyl-4-methylthio-2-oxobutanoate	Transport	0	0	0	0	0
Neotibicen	NEO_EF_MEOH	Export Methanol	Transport	0	0	0	0	0
Neotibicen	NEO_EF_AC	Export Acetate	Transport	6.50521e-19	0.0459873	0.0459873	0	∞
Neotibicen	NEO_EF_PPPI	Export Inorganic triphosphate	Transport	0.00784798	0.0478268	0.0399788	0.00784816	509.404
Neotibicen	NEO_EF_ALA-L	Export L-Alanine	Transport	0	0.102573	0.102573	0	∞
Neotibicen	NEO_EF_ARG-L	Export L-Arginine	Transport	0	1.34018e-06	1.34018e-06	0	∞
Neotibicen	NEO_EF_ASN-L	Export L-Asparagine	Transport	8.67362e-19	0.0874224	0.0874224	0	∞
Neotibicen	NEO_EF_ASP-L	Export L-Aspartate	Transport	0	0.102573	0.102573	0	∞
Neotibicen	NEO_EF_CYS-L	Export L-Cysteine	Transport	0.0104697	0.0136858	0.00321604	0.0104739	30.7052
Neotibicen	NEO_EF_GLU-L	Export L-Glutamate	Transport	0	4.02058e-06	4.02058e-06	0	∞
Neotibicen	NEO_EF_GLN-L	Export L-Glutamine	Transport	0	4.02058e-06	4.02058e-06	0	∞
Neotibicen	NEO_EF_GLY	Export L-Glycine	Transport	1.73472e-18	0.339865	0.339865	0	∞
Neotibicen	NEO_EF_HIS-L	Export L-Histidine	Transport	0	0.0222241	0.0222241	0.00223465	994.522
Neotibicen	NEO_EF_ILE-L	Export L-Isoleucine	Transport	0	4.02057e-06	4.02057e-06	0	∞
Neotibicen	NEO_EF_LEU-L	Export L-Leucine	Transport	0	4.02054e-06	4.02054e-06	1.73472e-18	2.31769e+14
Neotibicen	NEO_EF_LYS-L	Export L-Lysine	Transport	0	2.01028e-06	2.01028e-06	0	∞
Neotibicen	NEO_EF_MET-L	Export L-Methioniine	Transport	0.0038308	0.048279	0.0444482	0.00830022	535.506
Neotibicen	NEO_EF_PHE-L	Export L-Phenylalanine	Transport	0	4.02058e-06	4.02058e-06	0	∞
Neotibicen	NEO_EF_PRO-L	Export L-Proline	Transport	4.33681e-19	4.02058e-06	4.02058e-06	4.33681e-19	9.27082e+14
Neotibicen	NEO_EF_SER-L	Export L-Serine	Transport	0	0.193047	0.193047	0	∞
Neotibicen	NEO_EF_THR-L	Export L-Threonine	Transport	0	4.02056e-06	4.02056e-06	0	∞
Neotibicen	NEO_EF_TRP-L	Export L-Tryptophan	Transport	0	0.0133263	0.0133263	0.013326	100.002
Neotibicen	NEO_EF_TYR-L	Export L-Tyrosine	Transport	0	4.02058e-06	4.02058e-06	8.67362e-19	4.63541e+14
Neotibicen	NEO_EF_VAL-L	Export L-Valine	Transport	0	4.02056e-06	4.02056e-06	0	∞
*Range of variation is calculated by subtracting minimum flux from maximum flux
**Variation around maximum is calculated as the range of variation/optimal flux x 100

## Sheet: Table S1e
Table S1e. List of inputs and outputs and their predicted fluxes for bacterial partners (Sulcia and Sodalis) in three compartment spittlebug model
Input into bacterial models											Output from bacterial models
Sulcia					Sodalis						Sulcia					Sodalis
Metabolite	Predicted flux [mmol gDW-1 h-1 ]	MW (mg/mmol)	Predicted flux [mg gDW-1 h-1 ]		Metabolite	Predicted flux [mmol gDW-1 h-1 ]	MW (mg/mmol)	Predicted flux [mg gDW-1 h-1 ]			Metabolite	Predicted flux [mmol gDW-1 h-1 ]	MW (mg/mmol)	Predicted flux [mg gDW-1 h-1 ]		Metabolite	Predicted flux [mmol gDW-1 h-1 ]	MW (mg/mmol)	Predicted flux [mg gDW-1 h-1 ]
Amino acid (and derivatives) [12]					Amino acid (and derivatives) [6]						Amino acid (and derivatives) [7]					Amino acid (and derivatives) [4]
Asparagine	0.00272389	132.118	0.359875		Glutamine	0.208195	146.144	30.4266			Arginine	0.0373708	174.201	6.51003		Histidine	0.0109648	155.155	1.70124
Cysteine	0.00353117	121.158	0.42783		Tyrosine	0.00129583	181.189	0.234789			Isoleucine	0.0258344	131.173	3.38877		Methionine	0.00965889	149.211	1.44122
Glutamate	0.34774	147.129	51.1627		Isoleucine	0.0043019	131.173	0.564293			Leucine	0.0403799	131.173	5.29675		Threonine	0.0144801	119.119	1.72486
Glutamine	0.0411373	146.144	6.012		Leucine	0.00428144	131.173	0.561609			Lysine	0.0355719	146.188	5.20017		Tryptophan	0.00489306	204.225	0.999286
Glycine	0.00321639	75.0666	0.241443		Phenylalanine	0.00155987	165.189	0.257674			Phenylalanine	0.0346705	165.189	5.72718		*	0.0399968		5.8666
Proline	0.00154152	115.13	0.177476		Valine	0.00361603	117.146	0.423604			Threonine	0.0123767	119.119	1.4743		**	8.51939		14.7883
Serine	0.00329826	105.093	0.346623		*	0.22325		32.4686			Valine	0.0298528	117.146	3.49715
Tyrosine	0.00129095	181.189	0.233905		**	44.6991		31.8552			*	0.216057		31.0944		Cofactor biosynthesis [7]
Histidine	0.00082	155.155	0.127227								**	5.48515		3.87795		Thiamine diphosphate	4.37769e-06	425.314	0.00186189
Methionine	0.00145852	149.211	0.217628		Central carbon [1]											Riboflavin	1.16331e-05	376.364	0.00437826
Tryptophan	0.00031072	204.225	0.0634569		6-phospho-D-glucono-1,5-lactone	0.247878	258.12	63.9821			Central carbon [5]					(R)-Pantothenate	5.55769e-06	219.235	0.00121844
S-Adenosyl-L-methionine	1e-06	398.437	0.000398437		*	0.247878		63.9821			Succinate	0.34395	118.088	40.6163		Pyridoxal 5'-phosphate	3.87769e-06	247.142	0.000958339
*	0.40707		59.3706		**	49.6299		62.7734			D-Xylulose 5-phosphate	0.0362303	230.11	8.33696		Biotin	3.87769e-06	244.311	0.00094736
**	7.08904		6.72666								Fumarate	0.0395303	116.072	4.58837		10-Formyltetrahydrofolate	3.87769e-06	473.439	0.00183585
					Cofactor biosynthesis [4]						3-Phospho-D-glyceroyl phosphate	1.57892	266.037	420.051		2-Dehydropantoate	5.55769e-06	146.141	0.000812207
Central carbon [5]					beta-Alanine	5.55769e-06	89.0932	0.000495152			Dihydroxyacetone phosphate	1.61515	170.058	274.669		*	3.87592e-05		0.0120124
2-Oxobutanoate	0.0301363	102.089	3.07657		Nicotinate D-ribonucleotide	2.73e-05	336.212	0.00917858			*	3.61378		748.262		**	0.00825577		0.0302803
Fructose 6-phosphate	1.65138	260.136	429.583		Pantetheine 4'-phosphate	1.09e-06	358.348	0.0003906			**	91.745		93.3199
Oxaloacetate	0.097224	132.072	12.8405		(R)-Pantoate	5.55769e-06	148.157	0.000823411								Other [8]
Phosphoenolpyruvate	0.0724607	168.042	12.1764		*	3.95054e-05		0.0108877			Cofactor biosynthesis [1]					S-Adenosyl-4-methylthio-2-oxobutanoate	4.37769e-06	398.414	0.00174413
Malate	0.271007	134.087	36.3387		**	0.00790975		0.0106821			(R)-Pantoate	5.55769e-06	148.157	0.000823411		Formate	8.08322e-05	46.0254	0.00372034
*	2.12221		494.016								*	5.55769e-06		0.000823411		Glycolaldehyde	4.37769e-06	60.052	0.000262889
**	36.9578		55.9718		Other [3]						**	0.000141096		0.000102692		Methanol	4.37769e-06	32.0419	0.000140269
					Fe2+	2e-06	55.845	0.00011169								Adenosine 3',5'-bisphosphate	0.0114577	427.201	4.89473
Cofactor biosynthesis [5]					Inorganic triphosphate	0.0168252	257.955	4.34014			Nucleotides [1]					5'-deoxyribose	9.25537e-06	134.131	0.00124143
2-Dehydropantoate	5.55769e-06	146.141	0.000812207		Sulfate	0.0114572	98.0785	1.1237			AMP	0.0395203	347.221	13.7223		Phosphate	0.267045	97.9952	26.1692
NAD	2.2e-05	664.433	0.0146175		*	0.0282843		5.46395			*	0.0395203		13.7223		Ammonia	0.150838	18.0385	2.7209
NADP	5.3e-06	744.413	0.00394539		**	5.66308		5.36073			**	1.00332		1.71138		*	0.429444		33.7919
Coenzyme A	5.9e-07	767.534	0.000452845													**	91.4724		85.1814
Thiamine diphosphate	5e-07	425.314	0.000212657								Other [4]
*	3.39477e-05		0.0200406								5'-Deoxyadenosine	1e-06	251.242	0.000251242
**	0.000591192		0.00227059								Ammonia	0.0227443	18.0385	0.410272
											Diphosphate	0.0468323	177.975	8.33498
Nucleotides [8]											Fe2+	1e-06	55.845	5.5845e-05
dATP	0.00039317	491.182	0.193118								*	0.0695786		8.74556
dCTP	0.00010388	467.157	0.0485283								**	1.76643		1.09071
dGTP	0.00010388	507.181	0.052686
dTTP	0.00039317	482.168	0.189574
CTP	0.00126	483.156	0.608777
GTP	0.00203	523.18	1.06206
UTP	0.00136	484.141	0.658432
ADP	0.0411883	427.201	17.5957
*	0.0468324		20.4089
**	0.815577		2.31232
Other [2]
HCO3	0.0395303	61.0168	2.41201
Phosphate	3.12657	97.9952	306.389
*	3.1661		308.801
**	55.137		34.987
Total Sulcia input [32]	5.74224		882.616		Total Sodalis input [14]	0.499452		101.926			Total Sulcia output [18]	3.93894		801.825		Total Sodalis output [19]	0.46948		39.6705
*Sum of predicted flux for metabolite class
** % contribution to total flux

## Sheet: Table S1f
Table S1f. List of inputs and outputs and their predicted fluxes for bacterial partners (Sulcia and Baumannia) in three compartment sharpshooter model
Input into bacterial models											Output from bacterial models
Sulcia					Baumannia						Sulcia					Baumannia
Metabolite	Predicted flux [mmol gDW-1 h-1 ]	MW (mg/mmol)	Predicted flux [mg gDW-1 h-1 ]		Metabolite	Predicted flux [mmol gDW-1 h-1 ]	MW (mg/mmol)	Predicted flux [mg gDW-1 h-1 ]			Metabolite	Predicted flux [mmol gDW-1 h-1 ]	MW (mg/mmol)	Predicted flux [mg gDW-1 h-1 ]		Metabolite	Predicted flux [mmol gDW-1 h-1 ]	MW (mg/mmol)	Predicted flux [mg gDW-1 h-1 ]
Amino acid (and derivatives) [11]					Amino acid (and derivatives) [17]						Amino acid (and derivatives) [11]					Amino acid (and derivatives) [2]
Asparagine	0.0027238	132.118	0.359863		Arginine	0.0021594	174.201	0.37617			Arginine	0.00938504	174.201	1.63488		Histidine	0.0044543	155.155	0.691105
Cysteine	0.0035311	121.158	0.427822		Isoleucine	0.0043019	131.173	0.564293			Isoleucine	0.0124586	131.173	1.63423		Methionine	0.00484987	149.211	0.723656
Glutamate	0.178026	147.129	26.1928		Leucine	0.0042814	131.173	0.561604			Leucine	0.0287198	131.173	3.76726		*	0.00930417		1.41476
Glutamine	0.0154269	146.144	2.25455		Lysine	0.0043881	146.188	0.641486			Lysine	0.0152329	146.188	2.22686		**	3.31576		6.98459
Glycine	0.0032163	75.0666	0.241437		Phenylalanine	0.0015598	165.189	0.257662			Phenylalanine	0.0153612	165.189	2.53751
Proline	0.0015415	115.13	0.177474		Threonine	0.0025236	119.119	0.300609			Threonine	0.0110426	119.119	1.31539		Central carbon [2]
Serine	0.00557363	105.093	0.585747		Tryptophan	0.0003107	204.225	0.0634528			Tryptophan	0.00196473	204.225	0.401247		Malate	0.0115052	134.087	1.5427
Tyrosine	0.0012909	181.189	0.233896		Valine	0.0036104	117.146	0.422945			Valine	0.0145508	117.146	1.70457		2-Oxoglutarate	0.0227929	146.098	3.32999
Histidine	0.00082	155.155	0.127227		Alanine	0.0065168	89.0932	0.580602			Homoserine	0.00631278	119.119	0.751974		*	0.034298		4.87269
Methionine	0.0014585	149.211	0.217625		Asparagine	0.0027238	132.118	0.359863			LL-2,6-Diaminoheptanedioate	0.003312	190.197	0.629933		**	12.2229		24.0562
S-Adenosyl-L-methionine	1e-06	398.437	0.000398437		Glutamine	0.0291106	146.144	4.25436			3-Methyl-2-oxobutanoate	2.85452e-06	116.115	0.000331453
*	0.213609		30.8189		Glutamate	0.0153055	147.129	2.25188			*	0.118343		16.6042		Cofactor biosynthesis [7]
**	36.4592		33.2936		Proline	0.0015415	115.13	0.177474			**	28.26		28.1363		Thiamine diphosphate	1.70456e-06	425.314	0.000724973
					Serine	0.0434795	105.093	4.56937								Riboflavin	3.61368e-06	376.364	0.00136006
Central carbon [5]					Tyrosine	0.0012931	181.189	0.234296			Central carbon [4]					Nicotinate D-ribonucleotide	3.21182e-05	336.212	0.0107985
2-Oxobutanoate	0.0167605	102.089	1.71106		Homoserine	0.00631278	119.119	0.751974			Succinate	0.176511	118.088	20.8438		(R)-Pantothenate	1.79456e-06	219.235	0.00039343
Fructose 6-phosphate	0.0429438	260.136	11.1712		LL-2,6-Diaminoheptanedioate	0.003312	190.197	0.629933			D-Xylulose 5-phosphate	0.0237473	230.11	5.46449		Pyridoxal 5'-phosphate	1.20456e-06	247.142	0.000297697
Oxaloacetate	0.0571898	132.072	7.55315		*	0.132731		16.998			Fumarate	0.0115444	116.072	1.33999		Biotin	1.20456e-06	244.311	0.000294286
Phosphoenolpyruvate	0.0383929	168.042	6.45162		**	19.6707		16.1905			Dihydroxyacetone phosphate	0.0191965	170.058	3.26451		10-Formyltetrahydrofolate	1.20456e-06	473.439	0.000570285
Malate	0.184295	134.087	24.7116								*	0.230999		30.9128		*	4.28447e-05		0.0144393
*	0.339582		51.5986		Central carbon [2]						**	55.1619		52.3828		**	0.0152687		0.0712858
**	57.9604		55.742		Fructose	0.427439	180.156	77.0056
					Oxaloacetate	0.0175169	132.072	2.31348			Nucleotides [1]					Nucleotides [1]
Cofactor biosynthesis [4]					*	0.444955		79.3191			AMP	0.0138099	347.221	4.79508		Adenine	3.90912e-06	135.127	0.000528226
NAD	2.2e-05	664.433	0.0146175		**	65.9425		75.5511			*	0.0138099		4.79508		*	3.90912e-06		0.000528226
NADP	5.3e-06	744.413	0.00394539								**	3.29775		8.12542		**	0.00139311		0.00260782
Coenzyme A	5.9e-07	767.534	0.000452845		Cofactor biosynthesis [3]
Thiamine diphosphate	5e-07	425.314	0.000212657		beta-Alanine	2.85452e-06	89.0932	0.000254318			Other [5]					Other [9]
*	2.839e-05		0.0192284		Protoheme	5e-07	616.487	0.000308244			5'-Deoxyadenosine	1e-06	251.242	0.000251242		5'-deoxyribose	3.90912e-06	134.131	0.000524332
**	0.00484566		0.0207724		3-Methyl-2-oxobutanoate	2.85452e-06	116.115	0.000331453			Acetate	0.0115444	60.052	0.693267		S-Adenosyl-L-homocysteine	1.70456e-06	384.411	0.000655251
					*	6.20904e-06		0.000894015			Diphosphate	0.0211219	177.975	3.75917		S-Adenosyl-4-methylthio-2-oxobutanoate	1.70456e-06	398.414	0.00067912
Nucleotides [8]					**	0.000920181		0.000851546			Fe2+	1e-06	55.845	5.5845e-05		Acetate	0.230295	60.052	13.8297
dATP	0.00039055	491.182	0.191831								Phosphate	0.0229451	97.9952	2.2485		Ammonia	0.0065992	18.0385	0.11904
dCTP	0.00011138	467.157	0.0520319		Other [4]						*	0.0556134		6.70125		Formate	4.87547e-05	46.0254	0.00224395
dGTP	0.00011138	507.181	0.0564898		Fe2+	1e-06	55.845	5.5845e-05			**	13.2803		11.3555		Glycolaldehyde	1.70456e-06	60.052	0.000102362
dTTP	0.00039055	482.168	0.188311		HCO3	0.0228421	61.0168	1.39375								Hydrogen peroxide	1.70456e-06	34.0147	5.798e-05
CTP	0.00126	483.156	0.608777		Phosphate	0.054673	97.9952	5.35769								Methanol	1.70456e-06	32.0419	5.46173e-05
GTP	0.00203	523.18	1.06206		Sulfate	0.0195543	98.0785	1.91785								*	0.236955		13.953
UTP	0.00136	484.141	0.658432		*	0.0970704		8.66935								**	84.4447		68.8853
ADP	0.0154679	427.201	6.60789		**	14.3859		8.25753
*	0.0211217		9.42582
**	3.60509		10.1827
Other [1]
HCO3	0.0115444	61.0168	0.704405
*	0.0115444		0.704405
**	1.97043		0.760968
Total Sulcia input [29]	0.585886		92.5669		Total Baumannia input [26]	0.674763		104.987			Total Sulcia output [21]	0.418766		59.0133		Total Baumannia output [21]	0.280604		20.2554
*Sum of predicted flux for metabolite class
** % contribution to total flux

## Sheet: Table S1g
Table S1g. List of inputs and outputs and their predicted fluxes for bacterial partners (Sulcia and Hodgkinia) in three compartment cicada model
Inputs into bacterial models												Output from bacterial models
Sulcia					Hodgkinia							Sulcia					Hodgkinia
Metabolite	Predicted flux [mmol gDW-1 h-1 ]	MW (mg/mmol)	Predicted flux [mg gDW-1 h-1 ]		Metabolite	Predicted flux [mmol gDW-1 h-1 ]	MW (mg/mmol)	Predicted flux [mg gDW-1 h-1 ]				Metabolite	Predicted flux [mmol gDW-1 h-1 ]	MW (mg/mmol)	Predicted flux [mg gDW-1 h-1 ]		Metabolite	Predicted flux [mmol gDW-1 h-1 ]	MW (mg/mmol)	Predicted flux [mg gDW-1 h-1 ]
Amino acid (and derivatives) [11]					Amino acid (and derivatives) [19]							Amino acid (and derivatives) [8]					Amino acid (and derivatives) [2]
Asparagine	0.0027238	132.118	0.359863		Alanine	0.003208	89.0932	0.285811				Arginine	0.00926109	174.201	1.61329		Histidine	0.00651362	155.155	1.01062
Cysteine	0.0035311	121.158	0.427822		Asparagine	0.0027238	132.118	0.359863				Isoleucine	0.012417	131.173	1.62877		Methionine	0.0132292	149.211	1.97395
Glutamate	0.139225	147.129	20.4841		Aspartate	0.0028334	133.103	0.377133				Leucine	0.0169572	131.173	2.22432		*	0.0197429		2.98457
Glutamine	0.0285252	146.144	4.1688		Glutamine	0.00900062	146.144	1.31539				Lysine	0.0153544	146.188	2.24462		**	22.3521		16.0277
Glycine	0.0032163	75.0666	0.241437		Glutamate	0.0037301	147.129	0.548807				Phenylalanine	0.0151493	165.189	2.5025
Proline	0.0015415	115.13	0.177474		Glycine	0.0032163	75.0666	0.241437				Threonine	0.0109295	119.119	1.30191		Central carbon [3]
Serine	0.0187959	105.093	1.97531		Proline	0.0015415	115.13	0.177474				Tryptophan	0.015187	204.225	3.10157		D-Erythrose 4-phosphate	1e-05	200.084	0.00200084
Tyrosine	0.0012909	181.189	0.233896		Serine	0.0036213	105.093	0.380572				Valine	0.0140435	117.146	1.64514		Pyruvate	0.0146887	88.0621	1.29352
Histidine	0.00082	155.155	0.127227		Tyrosine	0.0012909	181.189	0.233896				*	0.109299		16.2621		2-Oxoglutarate	0.00733362	146.098	1.07143
Methionine	0.0014585	149.211	0.217625		Arginine	0.0021594	174.201	0.37617				**	6.96133		5.20154		*	0.0220324		2.36695
S-Adenosyl-L-methionine	1e-06	398.437	0.000398437		Isoleucine	0.0043019	131.173	0.564293									**	24.9442		12.711
*	0.201129		28.414		Leucine	0.0042814	131.173	0.561604				Central carbon [5]
**	8.95916		7.97072		Lysine	0.0043881	146.188	0.641486				Succinate	0.150933	118.088	17.8234		Cofactor biosynthesis [6]
					Phenylalanine	0.0015598	165.189	0.257662				D-Xylulose 5-phosphate	0.0632023	230.11	14.5435		Reduced FMN	5e-06	458.36	0.0022918
Central carbon [5]					Threonine	0.0025336	119.119	0.3018				Fumarate	0.0114205	116.072	1.3256		Nicotinate	1e-05	123.109	0.00123109
2-Oxobutanoate	0.0167189	102.089	1.7068		Tryptophan	0.0003107	204.225	0.0634528				3-Phospho-D-glyceroyl phosphate	0.548124	266.037	145.821		5,6,7,8-Tetrahydrofolate	0.0146887	445.429	6.5428
Fructose 6-phosphate	0.643533	260.136	167.406		Valine	0.0036104	117.146	0.422945				Dihydroxyacetone phosphate	0.580331	170.058	98.6898		Coenzyme A	0.00032304	767.534	0.247944
Oxaloacetate	0.0474495	132.072	6.26673		Cystathionine	0.0146887	222.262	3.26475				*	1.35401		278.204		NADP	0.00132468	744.413	0.986108
Phosphoenolpyruvate	0.0644137	168.042	10.8242		S-Adenosyl-L-methionine	8e-05	398.437	0.031875				**	86.238		88.9851		Riboflavin	1.35784e-05	376.364	0.00511041
Malate	0.165634	134.087	22.2094		*	0.06908		10.4064									*	0.016365		7.78548
*	0.937749		208.413		**	69.8692		45.0379				Nucleotides [1]					**	18.5278		41.8096
**	41.7713		58.4643									AMP	0.0269082	347.221	9.3431
					Central carbon [3]							*	0.0269082		9.3431		Nucleotides [4]
Cofactor biosynthesis [4]					Acetyl-CoA	0.0003236	809.571	0.261977				**	1.7138		2.98845		AMP	0.00732362	347.221	2.54292
NAD	2.2e-05	664.433	0.0146175		alpha-D-Ribose 5-phosphate	0.00733362	230.11	1.68754									GMP	1e-05	363.221	0.00363221
NADP	5.3e-06	744.413	0.00394539		D-Ribulose 5-phosphate	4.71567e-05	230.11	0.0108512				Other [4]					Adenosine 3',5'-bisphosphate	0.0003231	427.201	0.138029
Coenzyme A	5.9e-07	767.534	0.000452845		*	0.00770438		1.96037				5'-Deoxyadenosine	1e-06	251.242	0.000251242		5-Amino-1-(5-Phospho-D-ribosyl)imidazole-4-carboxamide	0.00733362	338.211	2.48031
Thiamine diphosphate	5e-07	425.314	0.000212657		**	7.79241		8.48426				Acetate	0.0456461	60.052	2.74114		*	0.0149903		5.16489
*	2.839e-05		0.0192284									Diphosphate	0.0342202	177.975	6.09035		**	16.9715		27.7365
**	0.00126461		0.00539398		Cofactor biosynthesis [6]							Fe2+	1e-06	55.845	5.5845e-05
					5,10-Methylenetetrahydrofolate	0.0146887	457.44	6.71922				*	0.0798684		8.8318		Other [4]
Nucleotides [8]					Nicotinate D-ribonucleotide	1e-05	336.212	0.00336212				**	5.08688		2.8249		S-Adenosyl-L-homocysteine	8e-05	384.411	0.0307529
dATP	0.0003847	491.182	0.188958		Reduced FMN	1.5e-05	458.36	0.0068754									Acetate	0.0003331	60.052	0.0200033
dCTP	0.0001123	467.157	0.0524617		NADH	2.2e-05	665.441	0.0146397									Ammonia	0.0147123	18.0385	0.265388
dGTP	0.0001123	507.181	0.0569564		NADPH	0.00132998	745.421	0.991394									Formate	7.07351e-05	46.0254	0.00325561
dTTP	0.0003847	482.168	0.18549		Hydroxymethylbilane	1e-05	854.81	0.0085481									*	0.0151962		0.3194
CTP	0.00126	483.156	0.608777		*	0.0160757		7.74404									**	17.2045		1.71524
GTP	0.00203	523.18	1.06206		**	16.2594		33.5154
UTP	0.00136	484.141	0.658432
ADP	0.028576	427.201	12.2077		Nucleotides [7]
*	0.03422		15.0208		dATP	0.0002663	491.182	0.130802
**	1.52431		4.21366		dCTP	0.0002305	467.157	0.10768
					dGTP	0.0002305	507.181	0.116905
Other [2]					dTTP	0.0002663	482.168	0.128401
HCO3	0.0114205	61.0168	0.696841		CTP	0.00126	483.156	0.608777
Phosphate	1.06041	97.9952	103.915		GTP	0.00206358	523.18	1.07962
*	1.07183		104.612		UTP	0.00136	484.141	0.658432
**	47.7439		29.3459		*	0.00567718		2.83062
					**	5.74204		12.2506
					Other [2]
					3'-Phosphoadenylyl sulfate	0.0003231	507.264	0.163897
					Co2+	1e-05	58.9332	0.000589332
					*	0.0003331		0.164486
					**	0.336906		0.71188
Total Sulcia input [30]	2.24496		356.479		Total Hodgkinia input [37]	0.0988704		23.1059				Total Sulcia output [18]	1.57009		312.641		Total Hodgkinia output [19]	0.0883268		18.6213
*Sum of predicted flux for metabolite class
** % contribution to total flux

## Sheet: Table S1h
Table S1hi. Metabolites shared between bacterial partners
Bacterial pairs	Genome size (Mb)	Shared input	Shared output
Sulcia/Sodalis	0.29/1.66	Glutamine	Ammonia
		Tyrosine	Threonine
Count		2	2
Sulcia/Baumannia	0.24/0.67	HCO3	Acetate
		Oxaloacetate
		Asparagine
		Glutamate
		Glutamine
		Proline
		Serine
		Tyrosine
Count		8	1
Sulcia/Hodgkinia	0.24/0.15	CTP	Acetate
		GTP	AMP
		UTP
		dATP
		dCTP
		dGTP
		dTTP
		Asparagine
		Glutamate
		Glutamine
		Glycine
		Proline
		Serine
		Tyrosine
		S-Adenosyl-L-methionine
Count		15	2
Table S1Hii. Unique metabolites transported by individual bacterial partners
Unique input			Unique output
Sulcia	Sodalis		Sulcia	Sodalis
2-Dehydropantoate	(R)-Pantoate		(R)-Pantoate	(R)-Pantothenate
2-Oxobutanoate	6-phospho-D-glucono-1,5-lactone		3-Phospho-D-glyceroyl phosphate	10-Formyltetrahydrofolate
ADP	beta-Alanine		5'-Deoxyadenosine	2-Dehydropantoate
Asparagine	Fe2+		AMP	5'-deoxyribose
Coenzyme A	Inorganic triphosphate		Arginine	Adenosine 3',5'-bisphosphate
CTP	Isoleucine		Dihydroxyacetone phosphate	Biotin
Cysteine	Leucine		Diphosphate	Formate
dATP	Nicotinate D-ribonucleotide		D-Xylulose 5-phosphate	Glycolaldehyde
dCTP	Pantetheine 4'-phosphate		Fe2+	Histidine
dGTP	Phenylalanine		Fumarate	Methanol
dTTP	Sulfate		Isoleucine	Methionine
Fructose 6-phosphate	Valine		Leucine	Phosphate
Glutamate			Lysine	Pyridoxal 5'-phosphate
Glycine			Phenylalanine	Riboflavin
GTP			Succinate	S-Adenosyl-4-methylthio-2-oxobutanoate
HCO3			Valine	Thiamine diphosphate
Histidine				Tryptophan
Malate
Methionine
NAD
NADP
Oxaloacetate
Phosphate
Phosphoenolpyruvate
Proline
S-Adenosyl-L-methionine
Serine
Thiamine diphosphate
Tryptophan
UTP
30	12		16	17
Sulcia	Baumannia		Sulcia	Baumannia
2-Oxobutanoate	3-Methyl-2-oxobutanoate		3-Methyl-2-oxobutanoate	(R)-Pantothenate
ADP	Alanine		5'-Deoxyadenosine	10-Formyltetrahydrofolate
Coenzyme A	Arginine		AMP	2-Oxoglutarate
CTP	beta-Alanine		Arginine	5'-deoxyribose
Cysteine	Fe2+		Dihydroxyacetone phosphate	Adenine
dATP	Fructose		Diphosphate	Ammonia
dCTP	Homoserine		D-Xylulose 5-phosphate	Biotin
dGTP	Isoleucine		Fe2+	Formate
dTTP	Leucine		Fumarate	Glycolaldehyde
Fructose 6-phosphate	LL-2,6-Diaminoheptanedioate		Homoserine	Histidine
Glycine	Lysine		Isoleucine	Hydrogen peroxide
GTP	Phenylalanine		Leucine	Malate
Histidine	Phosphate		LL-2,6-Diaminoheptanedioate	Methanol
Malate	Protoheme		Lysine	Methionine
Methionine	Sulfate		Phenylalanine	Nicotinate D-ribonucleotide
NAD	Threonine		Phosphate	Pyridoxal 5'-phosphate
NADP	Tryptophan		Succinate	Riboflavin
Phosphoenolpyruvate	Valine		Threonine	S-Adenosyl-4-methylthio-2-oxobutanoate
S-Adenosyl-L-methionine			Tryptophan	S-Adenosyl-L-homocysteine
Thiamine diphosphate			Valine	Thiamine diphosphate
UTP
21	18		20	20
Sulcia	Hodgkinia		Sulcia	Hodgkinia
2-Oxobutanoate	3'-Phosphoadenylyl sulfate		3-Phospho-D-glyceroyl phosphate	2-Oxoglutarate
ADP	5,10-Methylenetetrahydrofolate		5'-Deoxyadenosine	5,6,7,8-Tetrahydrofolate
Coenzyme A	Acetyl-CoA		Arginine	5-Amino-1-(5-Phospho-D-ribosyl)imidazole-4-carboxamide
Cysteine	Alanine		Dihydroxyacetone phosphate	Adenosine 3',5'-bisphosphate
Fructose 6-phosphate	alpha-D-Ribose 5-phosphate		Diphosphate	Ammonia
HCO3	Arginine		D-Xylulose 5-phosphate	Coenzyme A
Histidine	Aspartate		Fe2+	D-Erythrose 4-phosphate
Malate	Co2+		Fumarate	Formate
Methionine	Cystathionine		Isoleucine	GMP
NAD	D-Ribulose 5-phosphate		Leucine	Histidine
NADP	Hydroxymethylbilane		Lysine	Methionine
Oxaloacetate	Isoleucine		Phenylalanine	NADP
Phosphate	Leucine		Succinate	Nicotinate
Phosphoenolpyruvate	Lysine		Threonine	Pyruvate
Thiamine diphosphate	NADH		Tryptophan	Reduced FMN
	NADPH		Valine	Riboflavin
	Nicotinate D-ribonucleotide			S-Adenosyl-L-homocysteine
	Phenylalanine
	Reduced FMN
	Threonine
	Tryptophan
	Valine
15	22		16	17

## Sheet: Table S1i
Table S1i. Nitrogen utilization by bacterial symbionts
Sulcia (spittlebug)
Input						Output
	Formula	N stoichiometry	Predicted flux [mmol gDW-1 h-1 ]	N flux (Predicted flux × N stoichiometry) [mmol gDW-1 h-1 ]			Formula	N stoichiometry	Predicted flux [mmol gDW-1 h-1 ]	N flux (Predicted flux × N stoichiometry) [mmol gDW-1 h-1 ]
non-essential amino acid						Ammonia	NH3	1	0.0227443	0.0227443
Asparagine	C4H8N2O3	2	0.00272389	0.00544778		*			0.0227443	0.0227443
Cysteine	C3H7NO2S	1	0.00353117	0.00353117		**				5.02206
Glutamate	C5H9NO4	1	0.34774	0.34774
Glutamine	C5H10N2O3	2	0.0411373	0.0822747		Arginine	C6H14N4O2	4	0.0373708	0.149483
Glycine	C2H5NO2	1	0.00321639	0.00321639		Isoleucine	C6H13NO2	1	0.0258344	0.0258344
Proline	C5H9NO2	1	0.00154152	0.00154152		Leucine	C6H13NO2	1	0.0403799	0.0403799
Serine	C3H7NO3	1	0.00329826	0.00329826		Lysine	C6H14N2O2	2	0.0355719	0.0711438
Tyrosine	C9H11NO3	1	0.00129095	0.00129095		Phenylalanine	C9H11NO2	1	0.0346705	0.0346705
*			0.404479	0.448341		Threonine	C4H9NO3	1	0.0123767	0.0123767
**				98.9962		Valine	C5H11NO2	1	0.0298528	0.0298528
						*			0.216057	0.363741
essential amino acid						**				80.3162
Histidine	C6H9N3O2	3	0.00082	0.00246
Methionine	C5H11NO2S	1	0.00145852	0.00145852
Tryptophan	C11H12N2O2	2	0.00031072	0.00062144
*			0.00258924	0.00453996
**				1.00245
other
S-Adenosyl-L-methionine	C15H22N6O5S	6	1e-06	6e-06
*			1e-06	6e-06
**				0.00132483
total input			0.40707	0.452887		total output			0.238801	0.386486
*sum of predicted flux for metabolite class
** % contribution to total flux
Sodalis (spittlebug)
Input
	Formula	N stoichiometry	Predicted flux [mmol gDW-1 h-1 ]	N flux (Predicted flux × N stoichiometry) [mmol gDW-1 h-1 ]			Formula	N stoichiometry	Predicted flux [mmol gDW-1 h-1 ]	N flux (Predicted flux × N stoichiometry) [mmol gDW-1 h-1 ]
non-essential amino acid						other
Glutamine	C5H10N2O3	2	0.208195	0.41639		Ammonia	NH3	1	0.150838	0.150838
Tyrosine	C9H11NO3	1	0.00129583	0.00129583		*			0.150838	0.150838
*			0.209491	0.417686		**				34.9611
**				96.8109
essential amino acid						essential amino acid
Isoleucine	C6H13NO2	1	0.0043019	0.0043019		Histidine	C6H9N3O2	3	0.0109648	0.0328944
Leucine	C6H13NO2	1	0.00428144	0.00428144		Methionine	C5H11NO2S	1	0.00965889	0.00965889
Phenylalanine	C9H11NO2	1	0.00155987	0.00155987		Threonine	C4H9NO3	1	0.0144801	0.0144801
Valine	C5H11NO2	1	0.00361603	0.00361603		Tryptophan	C11H12N2O2	2	0.00489306	0.00978612
*			0.0137592	0.0137592		*			0.0399968	0.0668195
**				3.1891		**				15.4874
total input			0.22325	0.431446		total output			0.190835	0.217658
*sum of predicted flux for metabolite class
** % contribution to total flux
Sulcia (sharpshooter)
Input						Output
	Formula	N stoichiometry	Predicted flux [mmol gDW-1 h-1 ]	N flux (Predicted flux × N stoichiometry) [mmol gDW-1 h-1 ]			Formula	N stoichiometry	Predicted flux [mmol gDW-1 h-1 ]	N flux (Predicted flux × N stoichiometry) [mmol gDW-1 h-1 ]
non-essential amino acid						other
Asparagine	C4H8N2O3	2	0.0027238	0.0054476		Homoserine	C4H9NO3	1	0.00631278	0.00631278
Cysteine	C3H7NO2S	1	0.0035311	0.0035311		LL-2,6-Diaminoheptanedioate	C7H14N2O4	2	0.003312	0.006624
Glutamate	C5H9NO4	1	0.178026	0.178026		*			0.00962478	0.0129368
Glutamine	C5H10N2O3	2	0.0154269	0.0308537		**				5.54263
Glycine	C2H5NO2	1	0.0032163	0.0032163
Proline	C5H9NO2	1	0.0015415	0.0015415		essential amino acid
Serine	C3H7NO3	1	0.00557363	0.00557363		Arginine	C6H14N4O2	4	0.00938504	0.0375402
Tyrosine	C9H11NO3	1	0.0012909	0.0012909		Isoleucine	C6H13NO2	1	0.0124586	0.0124586
*			0.21133	0.229481		Leucine	C6H13NO2	1	0.0287198	0.0287198
**				98.3186		Lysine	C6H14N2O2	2	0.0152329	0.0304657
						Phenylalanine	C9H11NO2	1	0.0153612	0.0153612
essential amino acid						Threonine	C4H9NO3	1	0.0110426	0.0110426
Histidine	C6H9N3O2	3	0.00082	0.00246		Tryptophan	C11H12N2O2	2	0.00196473	0.00392946
Methionine	C5H11NO2S	1	0.0014585	0.0014585		Valine	C5H11NO2	1	0.0145508	0.0145508
*			0.0022785	0.0039185		*			0.108716	0.154068
**				1.67884		**				66.009
other
S-Adenosyl-L-methionine	C15H22N6O5S	6	1e-06	6e-06
*			1e-06	6e-06
**				0.00257064
total input			0.213609	0.233405		total output			0.11834	0.167005
*sum of predicted flux for metabolite class
** % contribution to total flux
Baumannia (sharpshooter)
Input						Output
	Formula	N stoichiometry	Predicted flux [mmol gDW-1 h-1 ]	N flux (Predicted flux × N stoichiometry) [mmol gDW-1 h-1 ]			Formula	N stoichiometry	Predicted flux [mmol gDW-1 h-1 ]	N flux (Predicted flux × N stoichiometry) [mmol gDW-1 h-1 ]
non-essential amino acid						other
Alanine	C3H7NO2	1	0.0065168	0.0065168		Ammonia	NH3	1	0.0065992	0.0065992
Asparagine	C4H8N2O3	2	0.0027238	0.0054476		*			0.0065992	0.0065992
Glutamine	C5H10N2O3	2	0.0291106	0.0582212		**				3.68559
Glutamate	C5H9NO4	1	0.0153055	0.0153055
Proline	C5H9NO2	1	0.0015415	0.0015415		essential amino acid
Serine	C3H7NO3	1	0.0434795	0.0434795		Histidine	C6H9N3O2	3	0.0044543	0.0133629
Tyrosine	C9H11NO3	1	0.0012931	0.0012931		Methionine	C5H11NO2S	1	0.00484987	0.00484987
*			0.0999707	0.131805		*			0.00930417	0.0182128
**				73.6119		**				10.1716
essential amino acid
Arginine	C6H14N4O2	4	0.0021594	0.0086376
Isoleucine	C6H13NO2	1	0.0043019	0.0043019
Leucine	C6H13NO2	1	0.0042814	0.0042814
Lysine	C6H14N2O2	2	0.0043881	0.0087762
Phenylalanine	C9H11NO2	1	0.0015598	0.0015598
Threonine	C4H9NO3	1	0.0025236	0.0025236
Tryptophan	C11H12N2O2	2	0.0003107	0.0006214
Valine	C5H11NO2	1	0.0036104	0.0036104
*			0.0231353	0.0343123
**				19.1631
other
Homoserine	C4H9NO3	1	0.00631278	0.00631278
LL-2,6-Diaminoheptanedioate	C7H14N2O4	2	0.003312	0.006624
*			0.00962478	0.0129368
**				7.22506
total input			0.132731	0.179054		total output			0.0159034	0.024812
*sum of predicted flux for metabolite class
** % contribution to total flux
Sulcia (cicada)
Input						Output
	Formula	N stoichiometry	Predicted flux [mmol gDW-1 h-1 ]	N flux (Predicted flux × N stoichiometry) [mmol gDW-1 h-1 ]			Formula	N stoichiometry	Predicted flux [mmol gDW-1 h-1 ]	N flux (Predicted flux × N stoichiometry) [mmol gDW-1 h-1 ]
non-essential amino acid						essential amino acid
Asparagine	C4H8N2O3	2	0.0027238	0.0054476		Arginine	C6H14N4O2	4	0.00926109	0.0370443
Cysteine	C3H7NO2S	1	0.0035311	0.0035311		Isoleucine	C6H13NO2	1	0.012417	0.012417
Glutamate	C5H9NO4	1	0.139225	0.139225		Leucine	C6H13NO2	1	0.0169572	0.0169572
Glutamine	C5H10N2O3	2	0.0285252	0.0570504		Lysine	C6H14N2O2	2	0.0153544	0.0307088
Glycine	C2H5NO2	1	0.0032163	0.0032163		Phenylalanine	C9H11NO2	1	0.0151493	0.0151493
Proline	C5H9NO2	1	0.0015415	0.0015415		Threonine	C4H9NO3	1	0.0109295	0.0109295
Serine	C3H7NO3	1	0.0187959	0.0187959		Tryptophan	C11H12N2O2	2	0.015187	0.0303741
Tyrosine	C9H11NO3	1	0.0012909	0.0012909		Valine	C5H11NO2	1	0.0140435	0.0140435
*			0.19885	0.230099		*			0.109299	0.167624
**				98.323		**				71.6268
essential amino acid
Histidine	C6H9N3O2	3	0.00082	0.00246
Methionine	C5H11NO2S	1	0.0014585	0.0014585
*			0.0022785	0.0039185
**				1.6744
other
S-Adenosyl-L-methionine	C15H22N6O5S	6	1e-06	6e-06
*			1e-06	6e-06
**				0.00256384
total input			0.201129	0.234024		total output			0.109299	0.167624
*sum of predicted flux for metabolite class
** % contribution to total flux
Hodgkinia (cicada)
Input						Output
	Formula	N stoichiometry	Predicted flux [mmol gDW-1 h-1 ]	N flux (Predicted flux × N stoichiometry) [mmol gDW-1 h-1 ]			Formula	N stoichiometry	Predicted flux [mmol gDW-1 h-1 ]	N flux (Predicted flux × N stoichiometry) [mmol gDW-1 h-1 ]
non-essential amino acid						other
Alanine	C3H7NO2	1	0.003208	0.003208		Ammonia	NH3	1	0.0147123	0.0147123
Asparagine	C4H8N2O3	2	0.0027238	0.0054476		*			0.0147123	0.0147123
Aspartate	C4H7NO4	1	0.0028334	0.0028334		**				13.7408
Glutamine	C5H10N2O3	2	0.00900062	0.0180012
Glutamate	C5H9NO4	1	0.0037301	0.0037301		essential amino acid
Glycine	C2H5NO2	1	0.0032163	0.0032163		Histidine	C6H9N3O2	3	0.00651362	0.0195409
Proline	C5H9NO2	1	0.0015415	0.0015415		Methionine	C5H11NO2S	1	0.0132292	0.0132292
Serine	C3H7NO3	1	0.0036213	0.0036213		*			0.0197429	0.0327701
Tyrosine	C9H11NO3	1	0.0012909	0.0012909		**				30.6062
*			0.0311659	0.0428903
**				40.0582
essential amino acid
Arginine	C6H14N4O2	4	0.0021594	0.0086376
Isoleucine	C6H13NO2	1	0.0043019	0.0043019
Leucine	C6H13NO2	1	0.0042814	0.0042814
Lysine	C6H14N2O2	2	0.0043881	0.0087762
Phenylalanine	C9H11NO2	1	0.0015598	0.0015598
Threonine	C4H9NO3	1	0.0025336	0.0025336
Tryptophan	C11H12N2O2	2	0.0003107	0.0006214
Valine	C5H11NO2	1	0.0036104	0.0036104
*			0.0231453	0.0343223
**				32.0559
other
Cystathionine	C7H14N2O4S	2	0.0146887	0.0293775
S-Adenosyl-L-methionine	C15H22N6O5S	6	8e-05	0.00048
*			0.0147687	0.0298575
**				27.8859
total input			0.06908	0.10707		total output			0.0344552	0.0474824
*sum of predicted flux for metabolite class
** % contribution to total flux
