# Supplementary material for: The Cost of Metabolic Interactions in Symbioses between Insects and Bacteria with Reduced Genomes
Source: mBio. 2018 Sep 25;9(5):e01433-18. doi: 10.1128/mBio.01433-18 (PMC6156193; doi:10.1128/mBio.01433-18)
Supplement: TABLE S2 [file mbo005184075st2.xlsx]

## Sheet: Table S2
Table S2. TrueSeq index primers
Index primer	Sequence
Index 1	5’ GATCGGAAGAGCACACGTCTGAACTCCAGTCACATCACGATCTCGTATGCCGTCTTCTGCTTG
Index 2	5’ GATCGGAAGAGCACACGTCTGAACTCCAGTCACCGATGTATCTCGTATGCCGTCTTCTGCTTG
Index 3	5’ GATCGGAAGAGCACACGTCTGAACTCCAGTCACTTAGGCATCTCGTATGCCGTCTTCTGCTTG
Index 4	5’ GATCGGAAGAGCACACGTCTGAACTCCAGTCACTGACCAATCTCGTATGCCGTCTTCTGCTTG
Index 5	5’ GATCGGAAGAGCACACGTCTGAACTCCAGTCACACAGTGATCTCGTATGCCGTCTTCTGCTTG
Index 6	5’ GATCGGAAGAGCACACGTCTGAACTCCAGTCACGCCAATATCTCGTATGCCGTCTTCTGCTTG
Index 7	5’ GATCGGAAGAGCACACGTCTGAACTCCAGTCACCAGATCATCTCGTATGCCGTCTTCTGCTTG
Index 8	5’ GATCGGAAGAGCACACGTCTGAACTCCAGTCACACTTGAATCTCGTATGCCGTCTTCTGCTTG
