# Supplementary material for: The Cost of Metabolic Interactions in Symbioses between Insects and Bacteria with Reduced Genomes
Source: mBio. 2018 Sep 25;9(5):e01433-18. doi: 10.1128/mBio.01433-18 (PMC6156193; doi:10.1128/mBio.01433-18)
Supplement: TABLE S3 [file mbo005184075st3.xlsx]

## Sheet: Table S3
Table S3. List of reference genomes
Organism name	Strain	Size (Mb)	GC%	Accession number	Genes	Proteins
Candidatus Sulcia muelleri GWSS	GWSS	0.24553	22.4	CP000770.2	264	227
Candidatus Sulcia muelleri SMDSEM	SMDSEM	0.276984	22.6	CP001605.1	279	242
Candidatus Sulcia muelleri DMIN	DMIN	0.243933	22.5	CP001981.1	261	226
Candidatus Sulcia muelleri CARI	CARI	0.276511	21.1	CP002163.1	288	246
Candidatus Sulcia muelleri ALF	ALF	0.190733	24	CP006060.1	225	188
Candidatus Sulcia muelleri	BGSS	0.244618	22.5	CP008986.1	262	227
Candidatus Sulcia muelleri	ML	0.190405	24.1	CP010105.1	221	187
Candidatus Sulcia muelleri PSPU	PSPU	0.285352	20.9	AP013293.1	288	251
Candidatus Sulcia muelleri	TETUND	0.270029	23	CP007234.1	283	247
Baumannia cicadellinicola Hc (Homalodisca coagulata)	Hc	0.686194	33.2	NC_007984.1/CP000238.1	648	591
Candidatus Baumannia cicadellinicola	BGSS	0.759425	39	NZ_CP008985.1/CP008985.1	723	662
Candidatus Baumannia cicadellinicola	B-GSS	0.636137	31.54	NZ_CP011787.1/CP011787.1	581	511
Sodalis-like symbiont of Philaenus spumarius	PSPU	1.38668	54.1	PRJDB97	-	-
Candidatus Hodgkinia cicadicola Dsem	Dsem	0.143795	58.4	CP001226.1	188	169
Candidatus Hodgkinia cicadicola	TETULN	0.150297	46.4	CP008699.1	194	170
Candidatus Hodgkinia cicadicola	TETUND2	0.133698	46.8	CP007232.1	177	121
Candidatus Hodgkinia cicadicola	TETUND2	0.14057	46.2	CP007233.1	184	140
