# Supplementary material for: The Cost of Metabolic Interactions in Symbioses between Insects and Bacteria with Reduced Genomes
Source: mBio. 2018 Sep 25;9(5):e01433-18. doi: 10.1128/mBio.01433-18 (PMC6156193; doi:10.1128/mBio.01433-18)
Supplement: TABLE S4 [file mbo005184075st4.xlsx]

## Sheet: Table S4
Table S4. Completeness of host transcriptomes, as analyzed by BUSCO
Insect species	% core insect genes (n=1658)
	Complete	Fragmented	Total (% missing)
spittlebug Philaenus spumarius	77.9	9.5	87.4 (12.6)
sharpshooter Graphocephala coccinea	61.5	13.5	75.0 (25.0)
cicada Neotibicen canicularis	66.8	13.6	80.4 (19.6)
