# Supplementary material for: The Cost of Metabolic Interactions in Symbioses between Insects and Bacteria with Reduced Genomes
Source: mBio. 2018 Sep 25;9(5):e01433-18. doi: 10.1128/mBio.01433-18 (PMC6156193; doi:10.1128/mBio.01433-18)
Supplement: TABLE S5 [file mbo005184075st5.xlsx]

## Sheet: Table S5ai
Table S5a. Stand-alone Sulcia (spittlebug symbiosis) metabolic model i) reaction list.
Abbreviation	Description	Reaction	GPR	Genes	Proteins	Subsystem	Reversible	Lower bound	Upper bound	Objective	Confidence Score	EC Number	Notes	References
G5SD2	Glutamate 5 semialdehyde dehydrogenase	glu-L[c] + 2 h[c] + nadh[c] <=> glu5sa[c] + nad[c] + h2o[c]	CE176_01445	CE176_01445		Proline Metabolism	1	-1000	1000	0	2	1.2.1.88
P5CDr	1-pyrroline-5-carboxylate dehydrogenase	1pyr5c[c] + 2 h2o[c] + nad[c] => glu-L[c] + h[c] + nadh[c]	CE176_01445	CE176_01445		Proline Metabolism	0	0	1000	0	2	1.2.1.88
GSC	Glutamate semialdehyde conversion	1pyr5c[c] + h[c] + h2o[c] <=> glu5sa[c]				Proline Metabolism	1	-1000	1000	0	2	spontaneous
CBPS	carbamoyl-phosphate synthase (glutamine-hydrolysing)	2 atp[c] + gln-L[c] + h2o[c] + hco3[c] => 2 adp[c] + cbp[c] + glu-L[c] + 2 h[c] + pi[c]	(CE176_00965 and CE176_00960)	CE176_00965 CE176_00960		Arginine Biosynthesis I	0	0	1000	0	2	6.3.5.5	carAB
ACGS	N-acetylglutamate synthase	accoa[c] + glu-L[c] => coa[c] + acglu[c] + h[c]				Arginine biosynthesis	0	0	1000	0	2	2.3.1.1	argA
ACGK	acetylglutamate kinase	acglu[c] + atp[c] => acg5p[c] + adp[c]	CE176_00950	CE176_00950		Arginine Biosynthesis I	0	0	1000	0	2	2.7.2.8	argB
AGPR	N-acetyl-g-glutamyl-phosphate reductase	acg5p[c] + h[c] + nadph[c] <=> acg5sa[c] + nadp[c] + pi[c]	CE176_00975	CE176_00975		Arginine Biosynthesis I	1	-1000	1000	0	2	1.2.1.38	argC
ACOTA	acetylornithine transaminase	acg5sa[c] + glu-L[c] <=> acorn[c] + akg[c]	CE176_00970	CE176_00970		Arginine Biosynthesis I	1	-1000	1000	0	2	2.6.1.11	argD
ACODA	acetylornithine deacetylase	acorn[c] + h2o[c] => ac[c] + orn[c]	CE176_00945	CE176_00945		Arginine Biosynthesis I	0	0	1000	0	2	3.5.1.16	argE
OCBT	ornithine carbamoyltransferase	cbp[c] + orn[c] <=> citr-L[c] + h[c] + pi[c]	CE176_00955	CE176_00955		Arginine Biosynthesis I	1	-1000	1000	0	2	2.1.3.3	argF
ARGSS	argininosuccinate synthase	asp-L[c] + atp[c] + citr-L[c] => amp[c] + argsuc[c] + h[c] + ppi[c]	CE176_00980	CE176_00980		Arginine Biosynthesis I	0	0	1000	0	2	6.3.4.5	argG
ARGSL	argininosuccinate lyase	argsuc[c] <=> arg-L[c] + fum[c]	CE176_01455	CE176_01455		Arginine Biosynthesis I	1	-1000	1000	0	2	4.3.2.1	argH
GLUDy	glutamate dehydrogenase (NADP)	glu-L[c] + h2o[c] + nadp[c] <=> akg[c] + h[c] + nadph[c] + nh4[c]	CE176_01235	CE176_01235		Glutamate Biosynthesis III	0	0	1000	0	2	1.4.1.4	gdhA
ASPTA	aspartate transaminase	glu-L[c] + oaa[c] <=> akg[c] + asp-L[c]	CE176_00470	CE176_00470		Glutamate Degradation	0	0	1000	0	2	2.6.1.1	aspC
ASPK	aspartate kinase	asp-L[c] + atp[c] <=> 4pasp[c] + adp[c]	(CE176_00840 or CE176_01175)	CE176_00840 CE176_01175		Lysine Biosynthesis I	1	-1000	1000	0	2	2.7.2.4	lysC thrA
ASAD	aspartate-semialdehyde dehydrogenase	4pasp[c] + h[c] + nadph[c] <=> aspsa[c] + nadp[c] + pi[c]	peg.158	peg.158		Lysine Biosynthesis I	1	-1000	1000	0	2	1.2.1.11	asd
DHDPS	dihydrodipicolinate synthase	aspsa[c] + pyr[c] => 23dhdp[c] + h[c] + 2 h2o[c]	CE176_00660	CE176_00660		Lysine Biosynthesis I	0	0	1000	0	2	4.2.1.52	dapA
DHDPRy	dihydrodipicolinate reductase (NADPH)	23dhdp[c] + h[c] + nadph[c] => nadp[c] + thdp[c]	CE176_00645	CE176_00645		Lysine Biosynthesis I	0	0	1000	0	2	1.3.1.26	dapB
THDPS	tetrahydrodipicolinate succinylase	h2o[c] + succoa[c] + thdp[c] => coa[c] + sl2a6o[c]	CE176_01060	CE176_01060		Lysine Biosynthesis I	0	0	1000	0	2	2.3.1.117	dapD
SDPTA	succinyldiaminopimelate transaminase	glu-L[c] + sl2a6o[c] <=> akg[c] + sl26da[c]	CE176_00970	CE176_00970		Lysine Biosynthesis I	1	-1000	1000	0	2	2.6.1.17	argD
SDPDS	succinyl-diaminopimelate desuccinylase	h2o[c] + sl26da[c] => 26dap-LL[c] + succ[c]	CE176_00945	CE176_00945		Lysine biosynthesis	0	0	1000	0	2	3.5.1.18	dapE
DAPE	diaminopimelate epimerase	26dap-LL[c] <=> 26dap-M[c]	CE176_00265	CE176_00265		Lysine Biosynthesis I	1	-1000	1000	0	2	5.1.1.7	dapF
DAPDC	diaminopimelate decarboxylase	26dap-M[c] + h[c] => co2[c] + lys-L[c]	CE176_00905	CE176_00905		Lysine Biosynthesis I	0	0	1000	0	2	4.1.1.20	lysA
HSDy	homoserine dehydrogenase (NADPH)	aspsa[c] + h[c] + nadph[c] <=> hom-L[c] + nadp[c]	CE176_00840	CE176_00840		Threonine Biosynthesis	1	-1000	1000	0	2	1.1.1.3	thrA
HSK	homoserine kinase	atp[c] + hom-L[c] => adp[c] + h[c] + phom[c]	peg.216	peg.216		Threonine Biosynthesis	0	0	1000	0	2	2.7.1.39	thrB
THRS	threonine synthase	h2o[c] + phom[c] => pi[c] + thr-L[c]	CE176_00855	CE176_00855		Threonine Biosynthesis	0	0	1000	0	2	4.2.3.1	thrC
PRPPS	phosphoribosylpyrophosphate synthetase	atp[c] + r5p[c] => amp[c] + h[c] + prpp[c]	CE176_00050	CE176_00050		Histidine Biosynthesis	0	0	1000	0	2	2.7.6.1	prsA
DDPA	3-deoxy-D-arabino-heptulosonate 7-phosphate synthetase	e4p[c] + h2o[c] + pep[c] => 2dda7p[c] + pi[c]	CE176_00525	CE176_00525		Chorismate Biosynthesis	0	0	1000	0	2	4.1.2.15	aroG
DHQS	3-dehydroquinate synthase	2dda7p[c] => 3dhq[c] + pi[c]	CE176_00190	CE176_00190		Chorismate Biosynthesis	0	0	1000	0	2	4.2.3.4	aroB
DHQTi	3-dehydroquinate dehydratase, irreversible	3dhq[c] => 3dhsk[c] + h2o[c]	CE176_00150	CE176_00150		Chorismate Biosynthesis	0	0	1000	0	2	4.2.1.10	aroQ
SHK3Dr	shikimate dehydrogenase	3dhsk[c] + h[c] + nadph[c] <=> nadp[c] + skm[c]	CE176_00630	CE176_00630		Chorismate Biosynthesis	1	-1000	1000	0	2	1.1.1.25	aroE
SHKK	shikimate kinase	atp[c] + skm[c] => adp[c] + h[c] + skm5p[c]	CE176_00930	CE176_00930		Chorismate Biosynthesis	0	0	1000	0	2	2.7.1.71	aroK
PSCVT	3-phosphoshikimate 1-carboxyvinyltransferase	pep[c] + skm5p[c] <=> 3psme[c] + pi[c]	CE176_00500	CE176_00500		Chorismate Biosynthesis	1	-1000	1000	0	2	2.5.1.19	aroA
CHORS	chorismate synthase	3psme[c] => chor[c] + pi[c]	CE176_00895	CE176_00895		Chorismate Biosynthesis	0	0	1000	0	2	4.2.3.5	aroC
CHORM	chorismate mutase	chor[c] => pphn[c]	CE176_00525	CE176_00525		Phenylalanine and Tyrosine Biosynthesis	0	0	1000	0	2	5.4.99.5	pheA
PPNDH	prephenate dehydratase	h[c] + pphn[c] => co2[c] + h2o[c] + phpyr[c]	CE176_00520	CE176_00520		Phenylalanine and Tyrosine Biosynthesis	0	0	1000	0	2	4.2.1.51	pheA
PHETA1	phenylalanine transaminase	glu-L[c] + phpyr[c] <=> akg[c] + phe-L[c]	CE176_01055	CE176_01055		Phenylalanine Biosynthesis	1	-1000	1000	0		2.6.1.58	ilvE
THRD_L	L-threonine deaminase	thr-L[c] => 2obut[c] + nh4[c]	CE176_00245	CE176_00245		Isoleucine Biosynthesis	0	0	1000	0	2	4.3.1.19	ilvA
ACHBS	2-aceto-2-hydroxybutanoate synthase	2obut[c] + h[c] + pyr[c] => 2ahbut[c] + co2[c]	(CE176_00235 and CE176_00230 )	CE176_00235 CE176_00230		Isoleucine Biosynthesis	0	0	1000	0	2	2.2.1.6	ilvNB
KARA2	ketol-acid reductoisomerase (2-Acetolactate)	2ahbut[c] + h[c] + nadph[c] <=> 23dhmp[c] + nadp[c]	CE176_00240	CE176_00240		Isoleucine Biosynthesis	1	-1000	1000	0	2	1.1.1.86	ilvC
DHAD2	Dihydroxy-acid dehydratase (2,3-dihydroxy-3-Methylpentanoate)	23dhmp[c] => 3mop[c] + h2o[c]	CE176_00225	CE176_00225		Isoleucine Biosynthesis	0	0	1000	0	2	4.2.1.9	ilvD
ILETA	isoleucine transaminase	3mop[c] + glu-L[c] => akg[c] + ile-L[c]	CE176_01055	CE176_01055		Isoleucine Biosynthesis	0	0	1000	0	2	2.6.1.42	ilvE
ACLS	acetolactate synthase	h[c] + 2 pyr[c] => alac-S[c] + co2[c]	(CE176_00235 and CE176_00230)	CE176_00235 CE176_00230		Valine Biosynthesis	0	0	1000	0	2	2.2.1.6	ilvNB
KARA1	ketol-acid reductoisomerase (2,3-dihydroxy-3-methylbutanoate)	alac-S[c] + h[c] + nadph[c] <=> 23dhmb[c] + nadp[c]	CE176_00240	CE176_00240		Valine Biosynthesis	1	-1000	1000	0	2	1.1.1.86	ilvC
DHAD1	dihydroxy-acid dehydratase (2,3-dihydroxy-3-Methylbutanoate)	23dhmb[c] => 3mob[c] + h2o[c]	CE176_00225	CE176_00225		Valine Biosynthesis	0	0	1000	0	2	4.2.1.9	ilvD
VALTA	valine transaminase	3mob[c] + glu-L[c] <=> akg[c] + val-L[c]	CE176_01055	CE176_01055		Valine Biosynthesis	1	-1000	1000	0	2	2.6.1.42	ilvE
IPPS	2-isopropylmalate synthase	3mob[c] + accoa[c] + h2o[c] => 3c3hmp[c] + coa[c] + h[c]	CE176_01210	CE176_01210		Leucine Biosynthesis	0	0	1000	0	2	2.3.3.13	leuA
IPPMIb	2-isopropylmalate hydratase	3c3hmp[c] <=> 2ippm[c] + h2o[c]	(CE176_01200 and CE176_01205)	CE176_01200 CE176_01205		Leucine Biosynthesis	1	-1000	1000	0	2	4.2.1.33	leuCD
IPPMIa	3-isopropylmalate dehydratase	2ippm[c] + h2o[c] <=> 3c2hmp[c]	(CE176_01200 and CE176_01205)	CE176_01200 CE176_01205		Leucine Biosynthesis	1	-1000	1000	0	2	4.2.1.33	leuCD
IPMD	3-isopropylmalate dehydrogenase	3c2hmp[c] + nad[c] => 3c4mop[c] + h[c] + nadh[c]	CE176_01195	CE176_01195		Leucine Biosynthesis	0	0	1000	0	2	1.1.1.85	leuB
OMCDC	2-Oxo-4-methyl-3-carboxypentanoate decarboxylation	3c4mop[c] + h[c] => 4mop[c] + co2[c]				Leucine Biosynthesis	0	0	1000	0	2	1.1.1.85	spontaneous
LEUTAi	leucine transaminase (irreversible)	4mop[c] + glu-L[c] => akg[c] + leu-L[c]	CE176_01055	CE176_01055		Leucine Biosynthesis	0	0	1000	0	2	2.6.1.42	ilvE
DPR	2-dehydropantoate 2-reductase	2dhp[c] + h[c] + nadph[c] => nadp[c] + pant-R[c]	CE176_00240	CE176_00240		Phosphopantothenate biosynthesis I	0	0	1000	0	2	1.1.1.169	ilvC
SCYSDS	SUF Cysteine desulfuration	cys-L[c] + sufse[c] => ala-L[c] + sufsesh[c]	(CE176_01395 and CE176_00535)	CE176_01395 CE176_00535		Cofactor and Prosthetic Group Biosynthesis	0	0	1000	0	2		sufES
SS2FE2SR	SUF [2Fe-2S] regeneration	2fe1s[c] + atp[c] + h2o[c] + sufbcd[c] + sufsesh[c] => adp[c] + 5 h[c] + pi[c] + sufbcd-2fe2s[c] + sufse[c]	(CE176_00550 and CE176_00545 and CE176_00540 and CE176_01395 and CE176_00535)	CE176_00550 CE176_00545 CE176_00540 CE176_01395 CE176_00535		Cofactor and Prosthetic Group Biosynthesis	0	0	1000	0	2		sufBCDSE
SS2FE2ST	SUF [2Fe-2S] Transfer	4 h[c] + sufbcd-2fe2s[c] => 2fe2s[c] + sufbcd[c]	(CE176_00575 and CE176_00550 and CE176_00545 and CE176_00540)	CE176_00575 CE176_00550 CE176_00545 CE176_00540		Cofactor and Prosthetic Group Biosynthesis	0	0	1000	0	2		sufABCD
SS2FE2SS2	SUF [2Fe-2S] Synthesis II	atp[c] + fadh2[c] + 2 fe2[c] + h2o[c] + sufbcd-2fe2s[c] + 2 sufsesh[c] => adp[c] + fad[c] + 7 h[c] + pi[c] + sufbcd-2fe2s2[c] + 2 sufse[c]	(CE176_00550 and CE176_00545 and CE176_00540 and CE176_01395 and CE176_00535)	CE176_00550 CE176_00545 CE176_00540 CE176_01395 CE176_00535		Cofactor and Prosthetic Group Biosynthesis	0	0	1000	0	2		sufBCDSE
SS2FE2SS	SUF [2Fe-2S] Synthesis	atp[c] + fadh2[c] + 2 fe2[c] + h2o[c] + sufbcd[c] + 2 sufsesh[c] => adp[c] + fad[c] + 7 h[c] + pi[c] + sufbcd-2fe2s[c] + 2 sufse[c]	(CE176_00550 and CE176_00545 and CE176_00540 and CE176_01395 and CE176_00535)	CE176_00550 CE176_00545 CE176_00540 CE176_01395 CE176_00535		Cofactor and Prosthetic Group Biosynthesis	0	0	1000	0	2		sufBCDSE
SS4FE4SR	SUF [4Fe-4S] Reduction	fadh2[c] + 2 h[c] + sufbcd-2fe2s2[c] => fad[c] + sufbcd-4fe4s[c]	(CE176_00550 and CE176_00545 and CE176_00540)	CE176_00550 CE176_00545 CE176_00540		Cofactor and Prosthetic Group Biosynthesis	0	0	1000	0	2		sufBCD
SS4FE4ST	SUF [4Fe-4S] Transfer	4 h[c] + sufbcd-4fe4s[c] => 4fe4s[c] + sufbcd[c]	(CE176_00575 and CE176_00550 and CE176_00545 and CE176_00540)	CE176_00575 CE176_00550 CE176_00545 CE176_00540		Cofactor and Prosthetic Group Biosynthesis	0	0	1000	0	2		sufABCD
OMBZLM	2-Octaprenyl-6-methoxy-benzoquinol methylase	2ombzl[c] + amet[c] => 2ommbl[c] + ahcys[c] + h[c]	CE176_00425	CE176_00425		Ubiquinol-8 Biosynthesis	0	0	1000	0	2		ubiE
OCTDPS	Octaprenyl pyrophosphate synthase	frdp[c] + 5 ipdp[c] => octdp[c] + 5 ppi[c]	CE176_01400	CE176_01400		Octaprenyl Diphosphate Biosynthesis	0	0	1000	0	2		ispB
DHNAOT4	1,4-dihydroxy-2-naphthoate octaprenyltransferase	dhna[c] + h[c] + octdp[c] => 2dmmql8[c] + co2[c] + ppi[c]	CE176_00860	CE176_00860		Demethylmenaquinol-8 Biosynthesis I	0	0	1000	0	2	2.5.1.74	menA
AMMQLT8	S-adenosylmethione:2-demthylmenaquinole methyltransferase (menaquinone 8)	2dmmql8[c] + amet[c] => ahcys[c] + h[c] + mql8[c]	CE176_00425	CE176_00425		Menaquinol-8 Biosynthesis	0	0	1000	0	2	2.1.1.163	ubiE
PTAr	phosphotransacetylase	accoa[c] + pi[c] <=> actp[c] + coa[c]	CE176_01010	CE176_01010		Acetate Formation From Acetyl-CoA I	1	-1000	1000	0	2	2.3.1.8	pta
ACKr	acetate kinase	actp[c] + adp[c] <=> ac[c] + atp[c]	CE176_01005	CE176_01005		Acetate Formation From Acetyl-CoA I	1	-1000	1000	0	2	2.7.2.1	ackA
ME2	malic enzyme (NADP)	mal-L[c] + nadp[c] => co2[c] + nadph[c] + pyr[c]	CE176_00820	CE176_00820		Gluconeogenesis I	0	0	1000	0	2	1.1.1.40	maeA
PFK	phosphofructokinase	atp[c] + f6p[c] => adp[c] + fdp[c] + h[c]	CE176_01485	CE176_01485		Glycolysis/Gluconeogenesis	0	0	1000	0	2	2.7.1.11	pfkA
FBA	fructose-bisphosphate aldolase	fdp[c] <=> dhap[c] + g3p[c]	CE176_00450	CE176_00450		Glycolysis/Gluconeogenesis	1	-1000	1000	0	2	4.1.2.13	fba
GAPD	glyceraldehyde-3-phosphate dehydrogenase	g3p[c] + nad[c] + pi[c] <=> 13dpg[c] + h[c] + nadh[c]	CE176_01490	CE176_01490		Glycolysis/Gluconeogenesis	1	-1000	1000	0	2	1.2.1.12	gapA
PDH	pyruvate dehydrogenase	coa[c] + nad[c] + pyr[c] => accoa[c] + co2[c] + nadh[c]	(CE176_01470 and CE176_01475 and CE176_01025)	CE176_01470 CE176_01475 CE176_01025		Glycolysis/Gluconeogenesis	0	0	1000	0	2		aceEF lpd
OOR2	2-oxoglutarate ferredoxin oxidoreductase	coa[c] + akg[c] + fdxo[c] => h[c] + co2[c] + succoa[c] + fdxr[c]	CE176_01260	CE176_01260		Citric Acid Cycle	0	0	1000	0	2	1.2.7.3	korB
AKGDH	2-Oxogluterate dehydrogenase	akg[c] + coa[c] + nad[c] => co2[c] + nadh[c] + succoa[c]	(CE176_01025 and CE176_00595 and CE176_00590)	CE176_01025 CE176_00595 CE176_00590		Citric Acid Cycle	0	0	1000	0	2	1.2.4.2_1.8.1.4_2.3.1.61	sucAB lpd
SUCOAS	succinyl-CoA synthetase (ADP-forming)	adp[c] + pi[c] + succoa[c] <=> atp[c] + coa[c] + succ[c]	(CE176_01430 and CE176_00765)	CE176_01430 CE176_00765		Citric Acid Cycle	1	-1000	1000	0	2	6.2.1.5	sucDC
TKT1	transketolase	r5p[c] + xu5p-D[c] <=> g3p[c] + s7p[c]	(CE176_01240 and CE176_01245)	CE176_01240 CE176_01245		Pentose Phosphate Pathway	1	-1000	1000	0	2	2.2.1.1	tktA
TALA	transaldolase	g3p[c] + s7p[c] <=> e4p[c] + f6p[c]	CE176_00920	CE176_00920		Pentose Phosphate Pathway	1	-1000	1000	0	2	2.2.1.2	talA
TKT2	transketolase	e4p[c] + xu5p-D[c] <=> f6p[c] + g3p[c]	(CE176_01240 and CE176_01245)	CE176_01240 CE176_01245		Pentose Phosphate Pathway	1	-1000	1000	0	2	2.2.1.1	tktA
PFK_3	phosphofructokinase (s7p)	atp[c] + s7p[c] => adp[c] + h[c] + s17bp[c]	CE176_01485	CE176_01485		Sedoheptulose Bisphosphate Bypass	0	0	1000	0	2	2.7.1.11	pfkA
FBA3	Sedoheptulose 1,7-bisphosphate D-glyceraldehyde-3-phosphate-lyase	s17bp[c] <=> dhap[c] + e4p[c]	CE176_00450	CE176_00450		Sedoheptulose Bisphosphate Bypass	1	-1000	1000	0	2	4.1.2.13	fbaA
ATPS4rpp	ATP synthase (four protons for one ATP)	adp[c] + pi[c] + 4 h[e] <=> atp[c] + 3 h[c] + h2o[c]	(CE176_00015 and peg.2 and CE176_00125 and CE176_01160 and CE176_00005 and CE176_00020 and CE176_00010)	CE176_00015 peg.2 CE176_00125 CE176_01160 CE176_00005 CE176_00020 CE176_00010		Oxidative Phosphorylation	1	-1000	1000	0	2	3.6.3.14	atpBFEDGAHC
CYTCBB3_4pp	cytochrome c oxidase cbb3 (complex IV)	4 focytc[c] + 8 h[c] + o2[c] => 4 ficytc[c] + 4 h[e] + 2 h2o[c]	(CE176_00800 and CE176_00810 and CE176_01365)	CE176_00800 CE176_00810 CE176_01365		Oxidative Phosphorylation	0	0	1000	0	2	1.9.3.1	ccoNOP cytochromeC3,C7
NADH5	NADH dehydrogenase (ubiquinone-8 )	h[c] + nadh[c] + q8[c] => nad[c] + q8h2[c]	CE176_00175	CE176_00175		Oxidative Phosphorylation	0	0	1000	0	2	1.6.99.3	ndh
TRDR	thioredoxin reductase (NADPH)	h[c] + nadph[c] + trdox[c] => nadp[c] + trdrd[c]	CE176_01505	CE176_01505		Oxidative Phosphorylation	0	0	1000	0	2	1.8.1.9	trxB
3OAS100	3-oxoacyl-[acyl-carrier-protein] synthase (n-C10:0)	h[c] + malACP[c] + ocACP[c] => 3odecACP[c] + ACP[c] + co2[c]	CE176_00140	CE176_00140		Fatty Acid Elongation-Saturated	0	0	1000	0	2	2.3.1.41	fabF
LIPOCT	Lipoyl(octanoyl) transferase	h[c] + ocACP[c] => ACP[c] + octapb[c]	CE176_00220	CE176_00220		Lipoate Biosynthesis and Incorporation I	0	0	1000	0	2	2.3.1.181	lipB
LIPOS	Lipoate synthase	4fe4s[c] + 2 amet[c] + h[c] + nad[c] + octapb[c] => 2fe2s[c] + 2 dad-5[c] + 2 fe2[c] + lipopb[c] + 2 met-L[c] + nadh[c]	CE176_00780	CE176_00780		Lipoate Biosynthesis and Incorporation I	0	0	1000	0	2	2.8.1.8	lipA
S_GROW	Biomass objective function	0.320805 ala-L[c] + 0.215949 arg-L[c] + 0.272389 asn-L[c] + 0.283343 asp-L[c] + 0.032312 cys-L[c] + 0.160703 gln-L[c] + 0.379013 glu-L[c] + 0.321639 gly[c] + 0.082 his-L[c] + 0.43019 ile-L[c] + 0.428144 leu-L[c] + 0.438811 lys-L[c] + 0.145952 met-L[c] + 0.155987 phe-L[c] + 0.154152 pro-L[c] + 0.329826 ser-L[c] + 0.25236 thr-L[c] + 0.031072 trp-L[c] + 0.129095 tyr-L[c] + 0.361047 val-L[c] + 0.0393…				Biomass	0	0	1000	1	2
SUL_O2tex	oxygen transport via diffusion	o2[e] <=> o2[c]				Transport	1	-1000	1000	0	2
SUL_NH4tex	ammonia transport via diffusion	nh4[e] <=> nh4[c]				Transport	1	-1000	1000	0	2
SUL_H2Otex	H2O transport via diffusion	h2o[c] <=> h2o[e]				Transport	1	-1000	1000	0	2
SUL_CO2tex	CO2 transport via diffusion	co2[c] <=> co2[e]				Transport	1	-1000	1000	0	2
SUL_FE2tex	iron (II) transport via diffusion	fe2[c] <=> fe2[e]				Transport	1	-1000	1000	0	2
SUL_Pitex	phosphate transport via diffusion	pi[c] <=> pi[e]				Transport	1	-1000	1000	0	2
SUL_DM_fdxo	Source to allow ferredoxin (oxidized form 4:2) to enter system	=> fdxo[c]				Source	0	0	1000	0	2
SUL_DM_4FE4S	Source to allow [4Fe-4S] iron-sulfur cluster to enter system	=> 4fe4s[c]				Source	0	0	1000	0	2
SUL_DM_SUFSE	Source to allow SUFSE to enter system	=> sufse[c]				Source	0	0	1000	0	2
SUL_DM_Q8	Source to allow Ubiquinone-8 to enter system	=> q8[c]				Source	0	0	1000	0	2
SUL_DM_FOCYTC	Source to allow Ferrocytochrome c to enter system	=> focytc[c]				Source	0	0	1000	0	2
SUL_DM_Q8H2	Sink to allow Ubiquinol-8 to leave system	q8h2[c] =>				Sink	0	0	1000	0	2
SUL_DM_FICYTC	Sink to allow Ferricytochrome c to leave system	ficytc[c] =>				Sink	0	0	1000	0	2
SUL_DM_SUFSESH	Sink to allow SUFSESH to leave system	sufsesh[c] =>				Sink	0	0	1000	0	2
SUL_DM_LIPOPB	Sink to allow lipoate to leave system	lipopb[c] =>				Sink	0	0	1000	0	2
SUL_DM_fdxr	Sink to allow ferredoxin (reduced form 4:2) to leave system	fdxr[c] =>				Sink	0	0	1000	0	2
SUL_UP_ALA-L	Import L-Alanine	ala-L[e] => ala-L[c]				Transport	0	0	1000	0	2
SUL_UP_ASN-L	Import L-Asparagine	asn-L[e] => asn-L[c]				Transport	0	0	1000	0	2
SUL_UP_ASP-L	Import L-Aspartate	asp-L[e] => asp-L[c]				Transport	0	0	1000	0	2
SUL_UP_CYS-L	Import L-Cysteine	cys-L[e] => cys-L[c]				Transport	0	0	1000	0	2
SUL_UP_GLU-L	Import L-Glutamte	glu-L[e] => glu-L[c]				Transport	0	0	1000	0	2
SUL_UP_GLN-L	Import L-Glutamine	gln-L[e] => gln-L[c]				Transport	0	0	1000	0	2
SUL_UP_GLY	Import Glycine	gly[e] => gly[c]				Transport	0	0	1000	0	2
SUL_UP_PRO-L	Import L-Proline	pro-L[e] => pro-L[c]				Transport	0	0	1000	0	2
SUL_UP_SER-L	Import L-Serine	ser-L[e] => ser-L[c]				Transport	0	0	1000	0	2
SUL_UP_TYR-L	Import L-Tyrosine	tyr-L[e] => tyr-L[c]				Transport	0	0	1000	0	2
SUL_UP_HIS-L	Import Histidine	his-L[e] => his-L[c]				Transport	0	0	1000	0	2
SUL_UP_MET-L	Import Methionine	met-L[e] => met-L[c]				Transport	0	0	1000	0	2
SUL_UP_TRP-L	Import L-Tryptophan	trp-L[e] => trp-L[c]				Transport	0	0	1000	0	2
SUL_UP_AMET	Import S-Adenosyl-L-methionine	amet[e] => amet[c]				Transport	0	0	1000	0	2
SUL_UP_2OBUT	Import 2-Oxobutanoate	2obut[e] => 2obut[c]				Transport	0	0	1000	0	2
SUL_UP_DATP	Import dATP	datp[e] => datp[c]				Transport	0	0	1000	0	2
SUL_UP_DCTP	Import dCTP	dctp[e] => dctp[c]				Transport	0	0	1000	0	2
SUL_UP_DGTP	Import dGTP	dgtp[e] => dgtp[c]				Transport	0	0	1000	0	2
SUL_UP_DTTP	Import dTTP	dttp[e] => dttp[c]				Transport	0	0	1000	0	2
SUL_UP_CTP	Import CTP	ctp[e] => ctp[c]				Transport	0	0	1000	0	2
SUL_UP_GTP	Import GTP	gtp[e] => gtp[c]				Transport	0	0	1000	0	2
SUL_UP_UTP	Import UTP	utp[e] => utp[c]				Transport	0	0	1000	0	2
SUL_UP_ADP	Import ADP	adp[e] => adp[c]				Transport	0	0	1000	0	2
SUL_UP_F6P	Import Fructose 6-phosphate	f6p[e] => f6p[c]				Transport	0	0	1000	0	2
SUL_UP_OAA	Import Oxaloacetate	oaa[e] => oaa[c]				Transport	0	0	1000	0	2
SUL_UP_PEP	Import Phosphoenolpyruvate	pep[e] => pep[c]				Transport	0	0	1000	0	2
SUL_UP_MAL-L	Import L-Malate	mal-L[e] => mal-L[c]				Transport	0	0	1000	0	2
SUL_UP_HCO3	Import Bicarbonate	hco3[e] => hco3[c]				Transport	0	0	1000	0	2
SUL_UP_OCACP	Import Octanoyl-ACP	ocACP[e] => ocACP[c]				Transport	0	0	1000	0	2
SUL_UP_2DHP	Import 2-Dehydropantoate	2dhp[e] => 2dhp[c]				Transport	0	0	1000	0	2
SUL_UP_FADH2	Import Flavin adenine dinucleotide reduced	fadh2[e] => fadh2[c]				Transport	0	0	1000	0	2
SUL_UP_NAD	Import Nicotinamide adenine dinucleotide	nad[e] => nad[c]				Transport	0	0	1000	0	2
SUL_UP_NADP	Import Nicotinamide adenine dinucleotide phosphate	nadp[e] => nadp[c]				Transport	0	0	1000	0	2
SUL_UP_COA	Import Coenzyme A	coa[e] => coa[c]				Transport	0	0	1000	0	2
SUL_UP_THMPP	Import Thiamine diphosphate	thmpp[e] => thmpp[c]				Transport	0	0	1000	0	2
SUL_EF_ARG-L	Export L-Arginine	arg-L[c] => arg-L[e]				Transport	0	0	1000	0	2
SUL_EF_ILE-L	Export L-Isoleucine	ile-L[c] => ile-L[e]				Transport	0	0	1000	0	2
SUL_EF_LEU-L	Export L-Leucine	leu-L[c] => leu-L[e]				Transport	0	0	1000	0	2
SUL_EF_LYS-L	Export L-Lysine	lys-L[c] => lys-L[e]				Transport	0	0	1000	0	2
SUL_EF_PHE-L	Export L-Phenylalanine	phe-L[c] => phe-L[e]				Transport	0	0	1000	0	2
SUL_EF_THR-L	Export L-Threonine	thr-L[c] => thr-L[e]				Transport	0	0	1000	0	2
SUL_EF_VAL-L	Export L-Valine	val-L[c] => val-L[e]				Transport	0	0	1000	0	2
SUL_EF_PRPP	Export 5-Phospho-alpha-D-ribose 1-diphosphate	prpp[c] => prpp[e]				Transport	0	0	1000	0	2
SUL_EF_SUCC	Export Succinate	succ[c] => succ[e]				Transport	0	0	1000	0	2
SUL_EF_XU5P-D	Export D-Xylulose 5-phosphate	xu5p-D[c] => xu5p-D[e]				Transport	0	0	1000	0	2
SUL_EF_FUM	Export Fumarate	fum[c] => fum[e]				Transport	0	0	1000	0	2
SUL_EF_13DPG	Export 3-Phospho-D-glyceroyl phosphate	13dpg[c] => 13dpg[e]				Transport	0	0	1000	0	2
SUL_EF_DHAP	Export Dihydroxyacetone phosphate	dhap[c] => dhap[e]				Transport	0	0	1000	0	2
SUL_EF_AC	Export Acetate	ac[c] => ac[e]				Transport	0	0	1000	0	2
SUL_EF_PANT-R	Export (R)-Pantoate	pant-R[c] => pant-R[e]				Transport	0	0	1000	0	2
SUL_EF_FAD	Export FAD	fad[c] => fad[e]				Transport	0	0	1000	0	2
SUL_EF_AMP	Export AMP	amp[c] => amp[e]				Transport	0	0	1000	0	2
SUL_EF_DAD-5	Export 5'-Deoxyadenosine	dad-5[c] => dad-5[e]				Transport	0	0	1000	0	2
SUL_EF_PPI	Export PPI	ppi[c] => ppi[e]				Transport	0	0	1000	0	2
EX_o2(e)	Exchange oxygen	o2[e] <=>				Exchange	1	-1000	1000	0	2
EX_h(e)	Exchange proton	h[e] <=>				Exchange	1	-1000	1000	0	2
EX_nh4(e)	Exchange ammonia	nh4[e] <=>				Exchange	1	-1000	1000	0	2
EX_h2o(e)	Exchange H2O	h2o[e] <=>				Exchange	1	-1000	1000	0	2
EX_co2(e)	Exchange CO2	co2[e] <=>				Exchange	1	-1000	1000	0	2
EX_fe2(e)	Exchange iron (II)	fe2[e] <=>				Exchange	1	-1000	1000	0	2
EX_pi(e)	Exchange phosphate	pi[e] <=>				Exchange	1	-1000	1000	0	2
EX_ala-L(e)	Exchange L-Alanine	ala-L[e] <=>				Exchange	1	-1000	1000	0	2
EX_asn-L(e)	Exchange L-Asparagine	asn-L[e] <=>				Exchange	1	-1000	1000	0	2
EX_asp-L(e)	Exchange L-Aspartate	asp-L[e] <=>				Exchange	1	-1000	1000	0	2
EX_cys-L(e)	Exchange L-Cysteine	cys-L[e] <=>				Exchange	1	-1000	1000	0	2
EX_glu-L(e)	Exchange L-Glutamte	glu-L[e] <=>				Exchange	1	-1000	1000	0	2
EX_gln-L(e)	Exchange L-Glutamine	gln-L[e] <=>				Exchange	1	-1000	1000	0	2
EX_gly(e)	Exchange Glycine	gly[e] <=>				Exchange	1	-1000	1000	0	2
EX_pro-L(e)	Exchange L-Proline	pro-L[e] <=>				Exchange	1	-1000	1000	0	2
EX_ser-L(e)	Exchange Serine	ser-L[e] <=>				Exchange	1	-1000	1000	0	2
EX_tyr-L(e)	Exchange L-Tyrosine	tyr-L[e] <=>				Exchange	1	-1000	1000	0	2
EX_his-L(e)	Exchange Histidine	his-L[e] <=>				Exchange	1	-1000	1000	0	2
EX_met-L(e)	Exchange Methionine	met-L[e] <=>				Exchange	1	-1000	1000	0	2
EX_trp-L(e)	Exchange L-Tryptophan	trp-L[e] <=>				Exchange	1	-1000	1000	0	2
EX_amet(e)	Exchange S-Adenosyl-L-methionine	amet[e] <=>				Exchange	1	-1000	1000	0	2
EX_2obut(e)	Exchange 2-Oxobutanoate	2obut[e] <=>				Exchange	1	-1000	1000	0	2
EX_datp(e)	Exchange dATP	datp[e] <=>				Exchange	1	-1000	1000	0	2
EX_dctp(e)	Exchange dCTP	dctp[e] <=>				Exchange	1	-1000	1000	0	2
EX_dgtp(e)	Exchange dGTP	dgtp[e] <=>				Exchange	1	-1000	1000	0	2
EX_dttp(e)	Exchange dTTP	dttp[e] <=>				Exchange	1	-1000	1000	0	2
EX_ctp(e)	Exchange CTP	ctp[e] <=>				Exchange	1	-1000	1000	0	2
EX_gtp(e)	Exchange GTP	gtp[e] <=>				Exchange	1	-1000	1000	0	2
EX_utp(e)	Exchange UTP	utp[e] <=>				Exchange	1	-1000	1000	0	2
EX_adp(e)	Exchange ADP	adp[e] <=>				Exchange	1	-1000	1000	0	2
EX_f6p(e)	Exchange Fructose 6-phosphate	f6p[e] <=>				Exchange	1	-1000	1000	0	2
EX_oaa(e)	Exchange Oxaloacetate	oaa[e] <=>				Exchange	1	-1000	1000	0	2
EX_pep(e)	Exchange Phosphoenolpyruvate	pep[e] <=>				Exchange	1	-1000	1000	0	2
EX_mal-L(e)	Exchange L-Malate	mal-L[e] <=>				Exchange	1	-1000	1000	0	2
EX_hco3(e)	Exchange Bicarbonate	hco3[e] <=>				Exchange	1	-1000	1000	0	2
EX_ocacp(e)	Exchange Octanoyl-ACP	ocACP[e] <=>				Exchange	1	-1000	1000	0	2
EX_2dhp(e)	Exchange 2-Dehydropantoate	2dhp[e] <=>				Exchange	1	-1000	1000	0	2
EX_fadh2(e)	Exchange Flavin adenine dinucleotide reduced	fadh2[e] <=>				Exchange	1	-1000	1000	0	2
EX_nad(e)	Exchange Nicotinamide adenine dinucleotide	nad[e] <=>				Exchange	1	-1000	1000	0	2
EX_nadp(e)	Exchange Nicotinamide adenine dinucleotide phosphate	nadp[e] <=>				Exchange	1	-1000	1000	0	2
EX_coa(e)	Exchange Coenzyme A	coa[e] <=>				Exchange	1	-1000	1000	0	2
EX_thmpp(e)	Exchange Thiamine diphosphate	thmpp[e] <=>				Exchange	1	-1000	1000	0	2
EX_arg-L(e)	Exchange L-Arginine	arg-L[e] <=>				Exchange	1	-1000	1000	0	2
EX_ile-L(e)	Exchange L-Isoleucine	ile-L[e] <=>				Exchange	1	-1000	1000	0	2
EX_leu-L(e)	Exchange L-Leucine	leu-L[e] <=>				Exchange	1	-1000	1000	0	2
EX_lys-L(e)	Exchange L-Lysine	lys-L[e] <=>				Exchange	1	-1000	1000	0	2
EX_phe-L(e)	Exchange L-Phenylalanine	phe-L[e] <=>				Exchange	1	-1000	1000	0	2
EX_thr-L(e)	Exchange L-Threonine	thr-L[e] <=>				Exchange	1	-1000	1000	0	2
EX_val-L(e)	Exchange L-Valine	val-L[e] <=>				Exchange	1	-1000	1000	0	2
EX_prpp(e)	Exchange 5-Phospho-alpha-D-ribose 1-diphosphate	prpp[e] <=>				Exchange	1	-1000	1000	0	2
EX_succ(e)	Exchange Succinate	succ[e] <=>				Exchange	1	-1000	1000	0	2
EX_xu5p-D(e)	Exchange D-Xylulose 5-phosphate	xu5p-D[e] <=>				Exchange	1	-1000	1000	0	2
EX_fum(e)	Exchange Fumarate	fum[e] <=>				Exchange	1	-1000	1000	0	2
EX_13dpg(e)	Exchange 3-Phospho-D-glyceroyl phosphate	13dpg[e] <=>				Exchange	1	-1000	1000	0	2
EX_dhap(e)	Exchange Dihydroxyacetone phosphate	dhap[e] <=>				Exchange	1	-1000	1000	0	2
EX_ac(e)	Exchange Acetate	ac[e] <=>				Exchange	1	-1000	1000	0	2
EX_pant-R(e)	Exchange (R)-Pantoate	pant-R[e] <=>				Exchange	1	-1000	1000	0	2
EX_fad(e)	Exchange FAD	fad[e] <=>				Exchange	1	-1000	1000	0	2
EX_amp(e)	Exchange AMP	amp[e] <=>				Exchange	1	-1000	1000	0	2
EX_dad-5(e)	Exchange 5'-Deoxyadenosine	dad-5[e] <=>				Exchange	1	-1000	1000	0	2
EX_ppi(e)	Exchange PPI	ppi[e] <=>				Exchange	1	-1000	1000	0	2

## Sheet: Table S5aii
Table S5a. Stand-alone Sulcia (spittlebug symbiosis) metabolic model ii) metabolite list.
Abbreviation	Description	Neutral formula	Charged formula	Charge	Compartment	KEGG ID	PubChem ID	ChEBI ID	InChI String	SMILES	HMDB ID
13dpg[c]	3-Phospho-D-glyceroyl phosphate	C3H8O10P2	C3H4O10P2	-4		C00236
13dpg[e]	3-Phospho-D-glyceroyl phosphate	C3H8O10P2	C3H4O10P2	-4		C00236
1pyr5c[c]	1-Pyrroline-5-carboxylate	C5H7NO2	C5H6NO2	-1		C03912
23dhdp[c]	2,3-Dihydrodipicolinate	C7H7NO4	C7H5NO4	-2		C03340
23dhmb[c]	(R)-2,3-Dihydroxy-3-methylbutanoate	C5H10O4	C5H9O4	-1		C04272
23dhmp[c]	(R)-2,3-Dihydroxy-3-methylpentanoate	C6H12O4	C6H11O4	-1		C06007
26dap-LL[c]	LL-2,6-Diaminoheptanedioate	C7H14N2O4	C7H14N2O4	0		C00666
26dap-M[c]	meso-2,6-Diaminoheptanedioate	C7H14N2O4	C7H14N2O4	0		C00680
2ahbut[c]	(S)-2-Aceto-2-hydroxybutanoate	C6H10O4	C6H9O4	-1		C06006
2dda7p[c]	2-Dehydro-3-deoxy-D-arabino-heptonate 7-phosphate	C7H13O10P	C7H10O10P	-3		C04691
2dhp[c]	2-Dehydropantoate	C6H10O4	C6H9O4	-1		C00966
2dhp[e]	2-Dehydropantoate	C6H10O4	C6H9O4	-1		C00966
2dmmql8[c]	2-Demethylmenaquinol 8	C50H72O2	C50H72O2	0
2fe1s[c]	[2Fe-1S] desulfurated iron-sulfur cluster	SFe2	SFe2	2
2fe2s[c]	[2Fe-2S] iron-sulfur cluster	S2Fe2	S2Fe2	2
2ippm[c]	2-Isopropylmaleate	C7H10O4	C7H8O4	-2		C02631
2obut[c]	2-Oxobutanoate	C4H6O3	C4H5O3	-1		C00109
2obut[e]	2-Oxobutanoate	C4H6O3	C4H5O3	-1		C00109
2ombzl[c]	2-Octaprenyl-6-methoxy-1,4-benzoquinol	C47H72O3	C47H72O3	0
2ommbl[c]	2-Octaprenyl-3-methyl-6-methoxy- 1,4-benzoquinol	C48H74O3	C48H74O3	0
3c2hmp[c]	3-Carboxy-2-hydroxy-4-methylpentanoate	C7H12O5	C7H10O5	-2		C04411
3c3hmp[c]	3-Carboxy-3-hydroxy-4-methylpentanoate	C7H12O5	C7H10O5	-2		C02504
3c4mop[c]	3-Carboxy-4-methyl-2-oxopentanoate	C7H10O5	C7H8O5	-2		C04236
3dhq[c]	3-Dehydroquinate	C7H10O6	C7H9O6	-1		C00944
3dhsk[c]	3-Dehydroshikimate	C7H8O5	C7H7O5	-1		C02637
3mob[c]	3-Methyl-2-oxobutanoate	C5H8O3	C5H7O3	-1		C00141
3mop[c]	(S)-3-Methyl-2-oxopentanoate	C6H10O3	C6H9O3	-1		C00671
3odecACP[c]	3-Oxodecanoyl-[acyl-carrier protein]	C21H38N2O9PRS	C21H37N2O9PRS	-1		C05753
3psme[c]	5-O-(1-Carboxyvinyl)-3-phosphoshikimate	C10H13O10P	C10H9O10P	-4		C01269
4fe4s[c]	[4Fe-4S] iron-sulfur cluster	S4Fe4	S4Fe4	2
4mop[c]	4-Methyl-2-oxopentanoate	C6H10O3	C6H9O3	-1		C00233
4pasp[c]	4-Phospho-L-aspartate	C4H8NO7P	C4H6NO7P	-2		C03082
ac[c]	Acetate	C2H4O2	C2H3O2	-1		C00033
ac[e]	Acetate	C2H4O2	C2H3O2	-1		C00033
accoa[c]	Acetyl-CoA	C23H38N7O17P3S	C23H34N7O17P3S	-4		C00024
acg5p[c]	N-Acetyl-L-glutamyl 5-phosphate	C7H12NO8P	C7H9NO8P	-3		C04133
acg5sa[c]	N-Acetyl-L-glutamate 5-semialdehyde	C7H11NO4	C7H10NO4	-1		C01250
acglu[c]	N-Acetyl-L-glutamate	C7H11NO5	C7H9NO5	-2		C00624
acorn[c]	N2-Acetyl-L-ornithine	C7H14N2O3	C7H14N2O3	0		C00437
ACP[c]	acyl carrier protein	C11H22N2O7PRS	C11H21N2O7PRS	-1		C00229
actp[c]	Acetyl phosphate	C2H5O5P	C2H3O5P	-2		C00227
adp[c]	ADP	C10H15N5O10P2	C10H12N5O10P2	-3		C00008
adp[e]	ADP	C10H15N5O10P2	C10H12N5O10P2	-3		C00008
ahcys[c]	S-Adenosyl-L-homocysteine	C14H20N6O5S	C14H20N6O5S	0		C00021
akg[c]	2-Oxoglutarate	C5H6O5	C5H4O5	-2		C00026
alac-S[c]	(S)-2-Acetolactate	C5H8O4	C5H7O4	-1		C06010
ala-L[c]	L-Alanine	C3H7NO2	C3H7NO2	0		C00041
ala-L[e]	L-Alanine	C3H7NO2	C3H7NO2	0		C00041
amet[c]	S-Adenosyl-L-methionine	C15H22N6O5S	C15H23N6O5S	1		C00019
amet[e]	S-Adenosyl-L-methionine	C15H22N6O5S	C15H23N6O5S	1		C00019
amp[c]	AMP	C10H14N5O7P	C10H12N5O7P	-2		C00020
amp[e]	AMP	C10H14N5O7P	C10H12N5O7P	-2		C00020
arg-L[c]	L-Arginine	C6H14N4O2	C6H15N4O2	1		C00062
arg-L[e]	L-Arginine	C6H14N4O2	C6H15N4O2	1		C00062
argsuc[c]	N(omega)-(L-Arginino)succinate	C10H18N4O6	C10H17N4O6	-1		C03406
asn-L[c]	L-Asparagine	C4H8N2O3	C4H8N2O3	0		C00152
asn-L[e]	L-Asparagine	C4H8N2O3	C4H8N2O3	0		C00152
asp-L[c]	L-Aspartate	C4H7NO4	C4H6NO4	-1		C00049
asp-L[e]	L-Aspartate	C4H7NO4	C4H6NO4	-1		C00049
aspsa[c]	L-Aspartate 4-semialdehyde	C4H7NO3	C4H7NO3	0		C00441
atp[c]	ATP	C10H16N5O13P3	C10H12N5O13P3	-4		C00002
cbp[c]	Carbamoyl phosphate	CH4NO5P	CH2NO5P	-2		C00169
chor[c]	Chorismate	C10H10O6	C10H8O6	-2		C00251
citr-L[c]	L-Citrulline	C6H13N3O3	C6H13N3O3	0		C00327
co2[c]	CO2	CO2	CO2	0		C00011
co2[e]	CO2	CO2	CO2	0		C00011
coa[c]	Coenzyme A	C21H36N7O16P3S	C21H32N7O16P3S	-4		C00010
coa[e]	Coenzyme A	C21H36N7O16P3S	C21H32N7O16P3S	-4		C00010
ctp[c]	CTP	C9H16N3O14P3	C9H12N3O14P3	-4		C00063
ctp[e]	CTP	C9H16N3O14P3	C9H12N3O14P3	-4		C00063
cys-L[c]	L-Cysteine	C3H7NO2S	C3H7NO2S	0		C00097
cys-L[e]	L-Cysteine	C3H7NO2S	C3H7NO2S	0		C00097
dad-5[c]	5-Deoxyadenosine	C10H13N5O3	C10H13N5O3	0		C05198
dad-5[e]	5-Deoxyadenosine	C10H13N5O3	C10H13N5O3	0		C05198
datp[c]	dATP	C10H16N5O12P3	C10H12N5O12P3	-4		C00131
datp[e]	dATP	C10H16N5O12P3	C10H12N5O12P3	-4		C00131
dctp[c]	dCTP	C9H16N3O13P3	C9H12N3O13P3	-4		C00458
dctp[e]	dCTP	C9H16N3O13P3	C9H12N3O13P3	-4		C00458
dgtp[c]	dGTP	C10H16N5O13P3	C10H12N5O13P3	-4		C00286
dgtp[e]	dGTP	C10H16N5O13P3	C10H12N5O13P3	-4		C00286
dhap[c]	Dihydroxyacetone phosphate	C3H7O6P	C3H5O6P	-2		C00111
dhap[e]	Dihydroxyacetone phosphate	C3H7O6P	C3H5O6P	-2		C00111
dhna[c]	1,4-Dihydroxy-2-naphthoate	C11H8O4	C11H7O4	-1		C03657
dttp[c]	dTTP	C10H17N2O14P3	C10H13N2O14P3	-4		C00459
dttp[e]	dTTP	C10H17N2O14P3	C10H13N2O14P3	-4		C00459
e4p[c]	D-Erythrose 4-phosphate	C4H9O7P	C4H7O7P	-2		C00279
f6p[c]	D-Fructose 6-phosphate	C6H13O9P	C6H11O9P	-2		C00085
f6p[e]	D-Fructose 6-phosphate	C6H13O9P	C6H11O9P	-2		C00085
fad[c]	Flavin adenine dinucleotide oxidized	C27H33N9O15P2	C27H31N9O15P2	-2		C00016
fad[e]	Flavin adenine dinucleotide oxidized	C27H33N9O15P2	C27H31N9O15P2	-2		C00016
fadh2[c]	Flavin adenine dinucleotide reduced	C27H35N9O15P2	C27H33N9O15P2	-2		C01352
fadh2[e]	Flavin adenine dinucleotide reduced	C27H35N9O15P2	C27H33N9O15P2	-2		C01352
fdp[c]	D-Fructose 1,6-bisphosphate	C6H14O12P2	C6H10O12P2	-4		C00354
fdxo[c]	ferredoxin (oxidized form 4:2)	Fe8S8X	Fe8S8X	0		C00139
fdxr[c]	ferredoxin (reduced form 4:2)	Fe8S8X	Fe8S8X	-2		C00138
fe2[c]	Fe2+	Fe	Fe	2		C00023
fe2[e]	Fe2+	Fe	Fe	2		C00023
ficytc[c]	Ferricytochrome c	C42H44FeN8O8S2R4	C42H46FeN8O8S2R4	3		C00125
focytc[c]	Ferrocytochrome c	C42H44FeN8O8S2R4	C42H46FeN8O8S2R4	2		C00126
frdp[c]	Farnesyl diphosphate	C15H28O7P2	C15H25O7P2	-3		C00448
fum[c]	Fumarate	C4H4O4	C4H2O4	-2		C00122
fum[e]	Fumarate	C4H4O4	C4H2O4	-2		C00122
g3p[c]	Glyceraldehyde 3-phosphate	C3H7O6P	C3H5O6P	-2		C00661
gln-L[c]	L-Glutamine	C5H10N2O3	C5H10N2O3	0		C00064
gln-L[e]	L-Glutamine	C5H10N2O3	C5H10N2O3	0		C00064
glu5sa[c]	L-Glutamate 5-semialdehyde	C5H9NO3	C5H9NO3	0		C01165
glu-L[c]	L-Glutamate	C5H9NO4	C5H8NO4	-1		C00025
glu-L[e]	L-Glutamate	C5H9NO4	C5H8NO4	-1		C00025
gly[c]	Glycine	C2H5NO2	C2H5NO2	0		C00037
gly[e]	Glycine	C2H5NO2	C2H5NO2	0		C00037
gtp[c]	GTP	C10H16N5O14P3	C10H12N5O14P3	-4		C00044
gtp[e]	GTP	C10H16N5O14P3	C10H12N5O14P3	-4		C00044
h[c]	H+	H	H	1		C00080
h[e]	H+	H	H	1		C00080
h2o[c]	H2O	H2O	H2O	0		C00001
h2o[e]	H2O	H2O	H2O	0		C00001
hco3[c]	Bicarbonate	CH2O3	CHO3	-1		C00288
hco3[e]	Bicarbonate	CH2O3	CHO3	-1		C00288
his-L[c]	L-Histidine	C6H9N3O2	C6H9N3O2	0		C00135
his-L[e]	L-Histidine	C6H9N3O2	C6H9N3O2	0		C00135
hom-L[c]	L-Homoserine	C4H9NO3	C4H9NO3	0		C00263
ile-L[c]	L-Isoleucine	C6H13NO2	C6H13NO2	0		C00407
ile-L[e]	L-Isoleucine	C6H13NO2	C6H13NO2	0		C00407
ipdp[c]	Isopentenyl diphosphate	C5H12O7P2	C5H9O7P2	-3		C00129
leu-L[c]	L-Leucine	C6H13NO2	C6H13NO2	0		C00123
leu-L[e]	L-Leucine	C6H13NO2	C6H13NO2	0		C00123
lipopb[c]	lipoate (protein bound)	C8H12OS2	C8H13OS2	1
lys-L[c]	L-Lysine	C6H14N2O2	C6H15N2O2	1		C00047
lys-L[e]	L-Lysine	C6H14N2O2	C6H15N2O2	1		C00047
malACP[c]	Malonyl-[acyl-carrier protein]	C3H3O3R	C14H22N2O10PRS	-2		C01209
mal-L[c]	L-Malate	C4H6O5	C4H4O5	-2		C00149
mal-L[e]	L-Malate	C4H6O5	C4H4O5	-2		C00149
met-L[c]	L-Methionine	C5H11NO2S	C5H11NO2S	0		C00073
met-L[e]	L-Methionine	C5H11NO2S	C5H11NO2S	0		C00073
mql8[c]	Menaquinol 8	C51H74O2	C51H74O2	0		C05819
nad[c]	Nicotinamide adenine dinucleotide	C21H28N7O14P2	C21H26N7O14P2	-1		C00003
nad[e]	Nicotinamide adenine dinucleotide	C21H28N7O14P2	C21H26N7O14P2	-1		C00003
nadh[c]	Nicotinamide adenine dinucleotide - reduced	C21H29N7O14P2	C21H27N7O14P2	-2		C00004
nadp[c]	Nicotinamide adenine dinucleotide phosphate	C21H28N7O17P3	C21H25N7O17P3	-3		C00006
nadp[e]	Nicotinamide adenine dinucleotide phosphate	C21H28N7O17P3	C21H25N7O17P3	-3		C00006
nadph[c]	Nicotinamide adenine dinucleotide phosphate - reduced	C21H30N7O17P3	C21H26N7O17P3	-4		C00005
nh4[c]	Ammonium	H3N	H4N	1		C01342
nh4[e]	Ammonium	H3N	H4N	1		C01342
o2[c]	O2	O2	O2	0		C00007
o2[e]	O2	O2	O2	0		C00007
oaa[c]	Oxaloacetate	C4H4O5	C4H2O5	-2		C00036
oaa[e]	Oxaloacetate	C4H4O5	C4H2O5	-2		C00036
ocACP[c]	Octanoyl-ACP (n-C8:0ACP)	C19H36N2O8PRS	C19H35N2O8PRS	-1		C05752
ocACP[e]	Octanoyl-ACP (n-C8:0ACP)	C19H36N2O8PRS	C19H35N2O8PRS	-1		C05752
octapb[c]	octanoate (protein bound)	C8H14O	C8H15O	1
octdp[c]	all-trans-Octaprenyl diphosphate	C40H68O7P2	C40H65O7P2	-3		C04146
orn[c]	Ornithine	C5H12N2O2	C5H13N2O2	1		C01602
pant-R[c]	(R)-Pantoate	C6H12O4	C6H11O4	-1		C00522
pant-R[e]	(R)-Pantoate	C6H12O4	C6H11O4	-1		C00522
pep[c]	Phosphoenolpyruvate	C3H5O6P	C3H2O6P	-3		C00074
pep[e]	Phosphoenolpyruvate	C3H5O6P	C3H2O6P	-3		C00074
phe-L[c]	L-Phenylalanine	C9H11NO2	C9H11NO2	0		C00079
phe-L[e]	L-Phenylalanine	C9H11NO2	C9H11NO2	0		C00079
phom[c]	O-Phospho-L-homoserine	C4H10NO6P	C4H8NO6P	-2		C01102
phpyr[c]	Phenylpyruvate	C9H8O3	C9H7O3	-1		C00166
pi[c]	Phosphate	H3O4P	HO4P	-2		C00009
pi[e]	Phosphate	H3O4P	HO4P	-2		C00009
pphn[c]	Prephenate	C10H10O6	C10H8O6	-2		C00254
ppi[c]	Diphosphate	H4O7P2	HO7P2	-3		C00013
ppi[e]	Diphosphate	H4O7P2	HO7P2	-3		C00013
pro-L[c]	L-Proline	C5H9NO2	C5H9NO2	0		C00148
pro-L[e]	L-Proline	C5H9NO2	C5H9NO2	0		C00148
prpp[c]	5-Phospho-alpha-D-ribose 1-diphosphate	C5H13O14P3	C5H8O14P3	-5		C00119
prpp[e]	5-Phospho-alpha-D-ribose 1-diphosphate	C5H13O14P3	C5H8O14P3	-5		C00119
pyr[c]	Pyruvate	C3H4O3	C3H3O3	-1		C00022
q8[c]	Ubiquinone-8	C49H74O4	C49H74O4	0		C00399
q8h2[c]	Ubiquinol-8	C49H76O4	C49H76O4	0		C00390
r5p[c]	alpha-D-Ribose 5-phosphate	C5H11O8P	C5H9O8P	-2		C00117
s17bp[c]	Sedoheptulose 1,7-bisphosphate	C7H16O13P2	C7H12O13P2	-4		C00447
s7p[c]	Sedoheptulose 7-phosphate	C7H15O10P	C7H13O10P	-2		C05382
ser-L[c]	L-Serine	C3H7NO3	C3H7NO3	0		C00065
ser-L[e]	L-Serine	C3H7NO3	C3H7NO3	0		C00065
skm[c]	Shikimate	C7H10O5	C7H9O5	-1		C00493
skm5p[c]	Shikimate 5-phosphate	C7H11O8P	C7H8O8P	-3		C03175
sl26da[c]	N-Succinyl-LL-2,6-diaminoheptanedioate	C11H18N2O7	C11H16N2O7	-2		C04421
sl2a6o[c]	N-Succinyl-2-L-amino-6-oxoheptanedioate	C11H15NO8	C11H12NO8	-3		C04462
succ[c]	Succinate	C4H6O4	C4H4O4	-2		C00042
succ[e]	Succinate	C4H6O4	C4H4O4	-2		C00042
succoa[c]	Succinyl-CoA	C25H40N7O19P3S	C25H35N7O19P3S	-5		C00091
sufbcd[c]	SufBCD scaffold complex	H8O2S6R	H8O2S6R	0
sufbcd-2fe2s[c]	SufBCD with bound [2Fe-2S] cluster	H6O2S8Fe2R	H4O2S8Fe2R	-2
sufbcd-2fe2s2[c]	SufBCD with two bound [2Fe-2S] clusters	H4O2S10Fe4R	O2S10Fe4R	-4
sufbcd-4fe4s[c]	SufBCD with bound [4Fe-4S] cluster	H6O2S10Fe4R	H4O2S10Fe4R	-2
sufse[c]	SufSE sulfur acceptor complex	HSR	HSR	0
sufsesh[c]	SufSE with bound sulfur	HS2R	HS2R	0
thdp[c]	2,3,4,5-Tetrahydrodipicolinate	C7H9NO4	C7H7NO4	-2		C03972
thmpp[c]	Thiamine diphosphate	C12H19N4O7P2S	C12H16N4O7P2S	-3		C00068
thmpp[e]	Thiamine diphosphate	C12H19N4O7P2S	C12H16N4O7P2S	-3		C00068
thr-L[c]	L-Threonine	C4H9NO3	C4H9NO3	0		C00188
thr-L[e]	L-Threonine	C4H9NO3	C4H9NO3	0		C00188
trdox[c]	Oxidized thioredoxin	X	X	0		C00343
trdrd[c]	Reduced thioredoxin	XH2	XH2	0		C00342
trp-L[c]	L-Tryptophan	C11H12N2O2	C11H12N2O2	0		C00078
trp-L[e]	L-Tryptophan	C11H12N2O2	C11H12N2O2	0		C00078
tyr-L[c]	L-Tyrosine	C9H11NO3	C9H11NO3	0		C00082
tyr-L[e]	L-Tyrosine	C9H11NO3	C9H11NO3	0		C00082
utp[c]	UTP	C9H15N2O15P3	C9H11N2O15P3	-4		C00075
utp[e]	UTP	C9H15N2O15P3	C9H11N2O15P3	-4		C00075
val-L[c]	L-Valine	C5H11NO2	C5H11NO2	0		C00183
val-L[e]	L-Valine	C5H11NO2	C5H11NO2	0		C00183
xu5p-D[c]	D-Xylulose 5-phosphate	C5H11O8P	C5H9O8P	-2		C00231
xu5p-D[e]	D-Xylulose 5-phosphate	C5H11O8P	C5H9O8P	-2		C00231

## Sheet: Table S5bi
Table S5b. Stand-alone Sodalis metabolic model i) reaction list.
Abbreviation	Description	Reaction	GPR	Genes	Proteins	Subsystem	Reversible	Lower bound	Upper bound	Objective	Confidence Score	EC Number	Notes	References
AMPTASEPG	aminopeptidase (pro-gly)	h2o[c] + progly[c] => gly[c] + pro-L[c]	CE195_12895	CE195_12895		Proline Biosynthesis	0	0	1000	0	2	3.4.11.2	pepB
G5SD2	Glutamate 5 semialdehyde dehydrogenase	glu-L[c] + 2 h[c] + nadh[c] <=> glu5sa[c] + nad[c] + h2o[c]	CE195_10305	CE195_10305		Proline Metabolism	1	-1000	1000	0	2	1.2.1.88
P5CD	1-pyrroline-5-carboxylate dehydrogenase	1pyr5c[c] + 2 h2o[c] + nad[c] => glu-L[c] + h[c] + nadh[c]	CE195_10305	CE195_10305		Proline Metabolism	0	0	1000	0	2	1.2.1.88
GSC	Glutamate semialdehyde conversion	glu5sa[c] <=> 1pyr5c[c] + h[c] + h2o[c]				Proline Metabolism	1	-1000	1000	0	2	spontaneous
P5CR	pyrroline-5-carboxylate reductase	1pyr5c[c] + 2 h[c] + nadph[c] <=> nadp[c] + pro-L[c]	CE195_07715	CE195_07715		Proline Biosynthesis	1	-1000	1000	0	2	1.5.1.2	proC
ALATA_L	L-alanine transaminase	glu-L[c] + pyr[c] <=> akg[c] + ala-L[c]	CE195_06375	CE195_06375		Alanine Biosynthesis II	1	-1000	1000	0	2	2.6.1.2	alaA
VPAMTr	Valine-pyruvate aminotransferase	pyr[c] + val-L[c] <=> 3mob[c] + ala-L[c]	CE195_09340	CE195_09340		Alanine Biosynthesis I	1	-1000	1000	0	2	2.6.1.66	avtA
ALAR	alanine racemase	ala-L[c] <=> ala-D[c]	peg.678	peg.678		Alanine Biosynthesis I	1	-1000	1000	0	2	5.1.1.1	alr
DAAD	D-Amino acid dehydrogenase	ala-D[c] + fad[c] + h2o[c] => fadh2[c] + nh4[c] + pyr[c]	CE195_11175	CE195_11175		Alanine Degradation	0	0	1000	0	2	1.4.99.1	dadA
ASNS1	asparagine synthase (glutamine-hydrolysing)	asp-L[c] + atp[c] + gln-L[c] + h2o[c] => amp[c] + asn-L[c] + glu-L[c] + h[c] + ppi[c]	CE195_01675	CE195_01675		Asparagine Biosynthesis	0	0	1000	0	2	6.3.5.4	asnB
CBPS	carbamoyl-phosphate synthase (glutamine-hydrolysing)	2 atp[c] + gln-L[c] + h2o[c] + hco3[c] => 2 adp[c] + cbp[c] + glu-L[c] + 2 h[c] + pi[c]	(CE195_07510 and peg.1218)	CE195_07510 peg.1218		Arginine Biosynthesis I	0	0	1000	0	2	6.3.5.5	carAB
ACGS	N-acetylglutamate synthase	accoa[c] + glu-L[c] => acglu[c] + coa[c] + h[c]	CE195_07445	CE195_07445		Arginine Biosynthesis I	0	0	1000	0	2	2.3.1.1	argA
ACGK	acetylglutamate kinase	acglu[c] + atp[c] => acg5p[c] + adp[c]	CE195_00340	CE195_00340		Arginine Biosynthesis I	0	0	1000	0	2	2.7.2.8	argB
AGPR	N-acetyl-g-glutamyl-phosphate reductase	acg5p[c] + h[c] + nadph[c] <=> acg5sa[c] + nadp[c] + pi[c]	CE195_00345	CE195_00345		Arginine Biosynthesis I	1	-1000	1000	0	2	1.2.1.38	argC
ACOTA	acetylornithine transaminase	acg5sa[c] + glu-L[c] <=> acorn[c] + akg[c]	CE195_09330	CE195_09330		Arginine Biosynthesis I	1	-1000	1000	0	2	2.6.1.11	argD
ACODA	acetylornithine deacetylase	acorn[c] + h2o[c] => ac[c] + orn[c]	CE195_00350	CE195_00350		Arginine Biosynthesis I	0	0	1000	0	2	3.5.1.16	argE
OCBT	ornithine carbamoyltransferase	cbp[c] + orn[c] <=> citr-L[c] + h[c] + pi[c]	CE195_08165	CE195_08165		Arginine Biosynthesis I	1	-1000	1000	0	2	2.1.3.3	argF
ARGSS	argininosuccinate synthase	asp-L[c] + atp[c] + citr-L[c] => amp[c] + argsuc[c] + h[c] + ppi[c]	CE195_08725	CE195_08725		Arginine Biosynthesis I	0	0	1000	0	2	6.3.4.5	argG
ARGSL	argininosuccinate lyase	argsuc[c] <=> arg-L[c] + fum[c]	CE195_00335	CE195_00335		Arginine Biosynthesis I	1	-1000	1000	0	2	4.3.2.1	argH
ASPTA	aspartate transaminase	glu-L[c] + oaa[c] <=> akg[c] + asp-L[c]	CE195_10555	CE195_10555		Glutamate Degradation	1	-1000	1000	0	2	2.6.1.1	aspC
ASPK	aspartate kinase	asp-L[c] + atp[c] <=> 4pasp[c] + adp[c]	CE195_11100	CE195_11100		Lysine Biosynthesis I	1	-1000	1000	0	2	2.7.2.4	lysC thrA
ASAD	aspartate-semialdehyde dehydrogenase	4pasp[c] + h[c] + nadph[c] <=> aspsa[c] + nadp[c] + pi[c]	CE195_04460	CE195_04460		Lysine Biosynthesis I	1	-1000	1000	0	2	1.2.1.11	asd
DHDPS	dihydrodipicolinate synthase	aspsa[c] + pyr[c] => 23dhdp[c] + h[c] + 2 h2o[c]	CE195_01750	CE195_01750		Lysine Biosynthesis I	0	0	1000	0	2	4.2.1.52	dapA
DHDPRy	dihydrodipicolinate reductase (NADPH)	23dhdp[c] + h[c] + nadph[c] => nadp[c] + thdp[c]	CE195_00445	CE195_00445		Lysine Biosynthesis I	0	0	1000	0	2	1.3.1.26	dapB
THDPS	tetrahydrodipicolinate succinylase	h2o[c] + succoa[c] + thdp[c] => coa[c] + sl2a6o[c]	CE195_06080	CE195_06080		Lysine Biosynthesis I	0	0	1000	0	2	2.3.1.117	dapD
SDPTA	succinyldiaminopimelate transaminase	glu-L[c] + sl2a6o[c] <=> akg[c] + sl26da[c]	(CE195_04945 or CE195_09330)	CE195_04945 CE195_09330		Lysine Biosynthesis I	1	-1000	1000	0	2	2.6.1.17	serC argD
SDPDS	succinyl-diaminopimelate desuccinylase	h2o[c] + sl26da[c] => 26dap-LL[c] + succ[c]	CE195_09285	CE195_09285		Lysine Biosynthesis I	0	0	1000	0	2	3.5.1.18	dapE
DAPE	diaminopimelate epimerase	26dap-LL[c] <=> 26dap-M[c]	CE195_05670	CE195_05670		Lysine Biosynthesis I	1	-1000	1000	0	2	5.1.1.7	dapF
DAPDC	diaminopimelate decarboxylase	26dap-M[c] + h[c] => co2[c] + lys-L[c]	CE195_00485	CE195_00485		Lysine Biosynthesis I	0	0	1000	0	2	4.1.1.20	lysA
HSDy	homoserine dehydrogenase (NADPH)	aspsa[c] + h[c] + nadph[c] <=> hom-L[c] + nadp[c]	CE195_11100	CE195_11100		Threonine Biosynthesis	1	-1000	1000	0	2	1.1.1.3	thrA
HSK	homoserine kinase	atp[c] + hom-L[c] => adp[c] + h[c] + phom[c]	CE195_11095	CE195_11095		Threonine Biosynthesis	0	0	1000	0	2	2.7.1.39	thrB
THRS	threonine synthase	h2o[c] + phom[c] => pi[c] + thr-L[c]	CE195_11090	CE195_11090		Threonine Biosynthesis	0	0	1000	0	2	4.2.3.1	thrC
THRAi	Threonine aldolase	thr-L[c] => acald[c] + gly[c]	CE195_08930	CE195_08930		Threonine Metabolism	0	0	1000	0	2	4.1.2.5	glyA
HSST	homoserine O-succinyltransferase	hom-L[c] + succoa[c] => coa[c] + suchms[c]	CE195_10200	CE195_10200		Methionine Biosynthesis	0	0	1000	0	2	2.3.1.46	metA
SHSL1	O-succinylhomoserine lyase (L-cysteine)	cys-L[c] + suchms[c] => cyst-L[c] + h[c] + succ[c]	CE195_01015	CE195_01015		Methionine Biosynthesis	0	0	1000	0	2	4.2.99.9	metB
CYSTL	cystathionine b-lyase	cyst-L[c] + h2o[c] => hcys-L[c] + nh4[c] + pyr[c]	CE195_04730	CE195_04730		Methionine Biosynthesis	0	0	1000	0	2	4.4.1.8	metC
METS	methionine synthase	5mthf[c] + hcys-L[c] => h[c] + met-L[c] + thf[c]	CE195_08520	CE195_08520		Methionine Biosynthesis	0	0	1000	0	2	2.1.1.13	metE
METSOXR2	L-methionine-R-sulfoxide reductase	metsox-R-L[c] + trdrd[c] => h2o[c] + met-L[c] + trdox[c]	(peg.674 and CE195_08545)	peg.674 CE195_08545		Methionine Metabolism	0	0	1000	0	2		msrB trxA
SADT2	Sulfate adenyltransferase	atp[c] + gtp[c] + h2o[c] + so4[c] => aps[c] + gdp[c] + pi[c] + ppi[c]	(CE195_02300 and CE195_02295)	CE195_02300 CE195_02295		Sulfate Assimilation	0	0	1000	0	2	2.7.7.4	cysDN
ADSK	adenylyl-sulfate kinase	aps[c] + atp[c] => adp[c] + h[c] + paps[c]	CE195_02305	CE195_02305		Sulfate Assimilation	0	0	1000	0	2	2.7.1.25	cysC
PAPSR	phosphoadenylyl-sulfate reductase (thioredoxin)	paps[c] + trdrd[c] => 2 h[c] + pap[c] + so3[c] + trdox[c]	(CE195_07865 and CE195_08545)	CE195_07865 CE195_08545		Sulfate Assimilation	0	0	1000	0	2	1.8.4.8	cysH trxA
SULRi	sulfite reductase (NADPH2)	5 h[c] + 3 nadph[c] + so3[c] => 3 h2o[c] + h2s[c] + 3 nadp[c]	(CE195_07870 and CE195_07875)	CE195_07870 CE195_07875		Sulfate Assimilation	0	0	1000	0	2	1.8.2.2	cysIJ
PGCD	phosphoglycerate dehydrogenase	3pg[c] + nad[c] => 3php[c] + h[c] + nadh[c]	peg.343	peg.343		Serine Biosynthesis	0	0	1000	0	2	1.1.1.95	serA
PSERT	phosphoserine transaminase	3php[c] + glu-L[c] => akg[c] + pser-L[c]	CE195_04945	CE195_04945		Serine Biosynthesis	0	0	1000	0	2	2.6.1.52	serC
PSP_L	phosphoserine phosphatase (L-serine)	h2o[c] + pser-L[c] => pi[c] + ser-L[c]	CE195_04555	CE195_04555		Serine Biosynthesis	0	0	1000	0	2	3.1.3.3	yigL
SERAT	serine O-acetyltransferase	accoa[c] + ser-L[c] <=> acser[c] + coa[c]	CE195_04670	CE195_04670		Cysteine Biosynthesis	1	-1000	1000	0	2	2.3.1.30	cysE
CYSS	cysteine synthase	acser[c] + h2s[c] => ac[c] + cys-L[c] + h[c]	CE195_00330	CE195_00330		Cysteine Biosynthesis	0	0	1000	0	2	2.5.1.47	cysK
AMPTASECG	alanyl aminopeptidase (cys-gly)	cgly[c] + h2o[c] => cys-L[c] + gly[c]	CE195_12895	CE195_12895		Cysteine Metabolism	0	0	1000	0	2	3.4.11.2	pepB
PRPPS	phosphoribosylpyrophosphate synthetase	atp[c] + r5p[c] => amp[c] + h[c] + prpp[c]	CE195_08090	CE195_08090		Histidine Biosynthesis	0	0	1000	0	2	2.7.6.1	prsA
ATPPRT	ATP phosphoribosyltransferase	atp[c] + prpp[c] => ppi[c] + prbatp[c]	CE195_01950	CE195_01950		Histidine Biosynthesis	0	0	1000	0	2	2.4.2.17	hisG
PRATPP	phosphoribosyl-ATP pyrophosphatase	h2o[c] + prbatp[c] => h[c] + ppi[c] + prbamp[c]	CE195_12220	CE195_12220		Histidine Biosynthesis	0	0	1000	0	2	3.6.1.31	hisI
PRAMPC	phosphoribosyl-AMP cyclohydrolase	h2o[c] + prbamp[c] => prfp[c]	CE195_12220	CE195_12220		Histidine Biosynthesis	0	0	1000	0	2	3.5.4.19	hisI
PRMICI	1-(5-phosphoribosyl)-5-[(5-phosphoribosylamino)methylideneamino)imidazole-4-carboxamide isomerase	prfp[c] => prlp[c]	CE195_03690	CE195_03690		Histidine Biosynthesis	0	0	1000	0	2	5.3.1.16	hisA
IG3PS	Imidazole-glycerol-3-phosphate synthase	gln-L[c] + prlp[c] => aicar[c] + eig3p[c] + glu-L[c] + h[c]	(CE195_03695 and CE195_03685)	CE195_03695 CE195_03685		Histidine Biosynthesis	0	0	1000	0	2	2.4.2.-	hisF
IGPDH	imidazoleglycerol-phosphate dehydratase	eig3p[c] => h2o[c] + imacp[c]	CE195_03700	CE195_03700		Histidine Biosynthesis	0	0	1000	0	2	4.2.1.19	hisB
HSTPT	histidinol-phosphate transaminase	glu-L[c] + imacp[c] => akg[c] + hisp[c]	CE195_03705	CE195_03705		Histidine Biosynthesis	0	0	1000	0	2	2.6.1.9	hisC
HISTP	histidinol-phosphatase	h2o[c] + hisp[c] => histd[c] + pi[c]	CE195_03700	CE195_03700		Histidine Biosynthesis	0	0	1000	0	2	3.1.3.15	hisB
HISTD	histidinol dehydrogenase	h2o[c] + histd[c] + 2 nad[c] => 3 h[c] + his-L[c] + 2 nadh[c]	CE195_03710	CE195_03710		Histidine Biosynthesis	0	0	1000	0	2	1.1.1.23	hisD
AHCYSNS	S-adenosylhomocysteine nucleosidase	ahcys[c] + h2o[c] => ade[c] + rhcys[c]	peg.1166	peg.1166		Autoinducer AI-2 Biosynthesis I	0	0	1000	0	2	3.2.2.9	mtn
RHCCE	S-ribosylhomocysteine cleavage enzyme	rhcys[c] => dhptd[c] + hcys-L[c]	peg.1116	peg.1116		Autoinducer AI-2 Biosynthesis I	0	0	1000	0	2	4.4.1.21	luxS
METAT	methionine adenosyltransferase	atp[c] + h2o[c] + met-L[c] => amet[c] + pi[c] + ppi[c]	CE195_06480	CE195_06480		S-Adenosyl-L-Methionine Cycle I	0	0	1000	0	2	2.5.1.6	metK
DDPA	3-deoxy-D-arabino-heptulosonate 7-phosphate synthetase	e4p[c] + h2o[c] + pep[c] => 2dda7p[c] + pi[c]	CE195_03930	CE195_03930		Chorismate Biosynthesis	0	0	1000	0	2	4.1.2.15	aroFGH
DHQS	3-dehydroquinate synthase	2dda7p[c] => 3dhq[c] + pi[c]	CE195_09740	CE195_09740		Chorismate Biosynthesis	0	0	1000	0	2	4.2.3.4	aroB
DHQTi	3-dehydroquinate dehydratase, irreversible	3dhq[c] => 3dhsk[c] + h2o[c]	CE195_00670	CE195_00670		Chorismate Biosynthesis	0	0	1000	0	2	4.2.1.10	aroQ
SHK3Dr	shikimate dehydrogenase	3dhsk[c] + h[c] + nadph[c] <=> nadp[c] + skm[c]	CE195_06455	CE195_06455		Chorismate Biosynthesis	1	-1000	1000	0	2	1.1.1.25	aroE
SHKK	shikimate kinase	atp[c] + skm[c] => adp[c] + h[c] + skm5p[c]	(CE195_09745 or CE195_07425)	CE195_09745 CE195_07425		Chorismate Biosynthesis	0	0	1000	0	2	2.7.1.71	aroK
PSCVT	3-phosphoshikimate 1-carboxyvinyltransferase	pep[c] + skm5p[c] <=> 3psme[c] + pi[c]	CE195_04950	CE195_04950		Chorismate Biosynthesis	1	-1000	1000	0	2	2.5.1.19	aroA
CHORS	chorismate synthase	3psme[c] => chor[c] + pi[c]	CE195_09385	CE195_09385		Chorismate Biosynthesis	0	0	1000	0	2	4.2.3.5	aroC
ANS	anthranilate synthase	chor[c] + gln-L[c] => anth[c] + glu-L[c] + h[c] + pyr[c]	(CE195_08045 and CE195_08055)	CE195_08045 CE195_08055		Tryptophan Biosynthesis	0	0	1000	0	2	4.1.3.27	trpE
ANPRT	anthranilate phosphoribosyltransferase	anth[c] + prpp[c] => ppi[c] + pran[c]	CE195_08045	CE195_08045		Tryptophan Biosynthesis	0	0	1000	0	2	2.4.2.18	trpD
PRAIi	phosphoribosylanthranilate isomerase (irreversible)	pran[c] => 2cpr5p[c]	CE195_08040	CE195_08040		Tryptophan Biosynthesis	0	0	1000	0	2	5.3.1.24	trpF
IGPS	indole-3-glycerol-phosphate synthase	2cpr5p[c] + h[c] => 3ig3p[c] + co2[c] + h2o[c]	CE195_08040	CE195_08040		Tryptophan Biosynthesis	0	0	1000	0	2	4.1.1.48	trpC
TRPS3	tryptophan synthase (indoleglycerol phosphate)	3ig3p[c] => g3p[c] + indole[c]	(CE195_08030 and CE195_08035)	CE195_08030 CE195_08035		Tryptophan Biosynthesis	0	0	1000	0	2	4.2.1.20	trpAB
TRPS1	tryptophan synthase (indoleglycerol phosphate)	3ig3p[c] + ser-L[c] => g3p[c] + h2o[c] + trp-L[c]	(CE195_08030 and CE195_08035)	CE195_08030 CE195_08035		Tryptophan Biosynthesis	0	0	1000	0	2	4.2.1.20	trpAB
TRPS2	tryptophan synthase (indole)	indole[c] + ser-L[c] => h2o[c] + trp-L[c]	(CE195_08030 and CE195_08035)	CE195_08030 CE195_08035		Tryptophan Biosynthesis	0	0	1000	0	2	4.2.1.20	trpAB
ADCS	4-amino-4-deoxychorismate synthase	chor[c] + gln-L[c] => 4adcho[c] + glu-L[c]	(CE195_02335 and peg.X)	CE195_02335 peg.X		4-Aminobenzoate Biosynthesis	0	0	1000	0	2	2.6.1.85	pabAB
ADCL	4-aminobenzoate synthase	4adcho[c] => 4abz[c] + h[c] + pyr[c]	CE195_08785	CE195_08785		4-Aminobenzoate Biosynthesis	0	0	1000	0	2	4.1.3.38	pabC
GTPCI	GTP cyclohydrolase I	gtp[c] + h2o[c] => ahdt[c] + for[c] + h[c]	CE195_01520	CE195_01520		Tetrahydrofolate Biosynthesis	0	0	1000	0	2	3.5.4.16	folE
DNTPPA	Dihydroneopterin triphosphate pyrophosphatase	ahdt[c] + h2o[c] => dhpmp[c] + h[c] + ppi[c]	CE195_09785	CE195_09785		Tetrahydrofolate Biosynthesis	0	0	1000	0	2	3.6.1.67	nudB
DNMPPA	Dihydroneopterin monophosphate dephosphorylase	dhpmp[c] + h2o[c] => dhnpt[c] + pi[c]				Tetrahydrofolate Biosynthesis	0	0	1000	0	2	3.6.1.-
DHNPA	dihydroneopterin aldolase	dhnpt[c] <=> 6hmhpt[c] + gcald[c]	CE195_01890	CE195_01890		Tetrahydrofolate Biosynthesis	1	-1000	1000	0	2	4.1.2.25	folB
HPPK2	6-hydroxymethyl-dihydropterin pyrophosphokinase	6hmhpt[c] + atp[c] => 6hmhptpp[c] + amp[c] + h[c]	CE195_04605	CE195_04605		Tetrahydrofolate Biosynthesis	0	0	1000	0	2	2.7.6.3	folK
DHPS2	dihydropteroate synthase	4abz[c] + 6hmhptpp[c] => dhpt[c] + ppi[c]	CE195_06105	CE195_06105		Tetrahydrofolate Biosynthesis	0	0	1000	0	2	2.5.1.15	folP
DHFS	dihydrofolate synthase	atp[c] + dhpt[c] + glu-L[c] => adp[c] + dhf[c] + h[c] + pi[c]	CE195_09705	CE195_09705		Tetrahydrofolate Biosynthesis	0	0	1000	0	2	6.3.2.12	folC
DHFR	dihydrofolate reductase	dhf[c] + h[c] + nadph[c] <=> nadp[c] + thf[c]	CE195_06485	CE195_06485		Tetrahydrofolate Biosynthesis	1	-1000	1000	0	2	1.5.1.3	folA
GHMT2r	glycine hydroxymethyltransferase, reversible	ser-L[c] + thf[c] <=> gly[c] + h2o[c] + mlthf[c]	CE195_08930	CE195_08930		N10-Formyl-Tetrahydrofolate Biosynthesis	1	-1000	1000	0	2	2.1.2.1	glyA
MTHFD	methylenetetrahydrofolate dehydrogenase (NADP)	mlthf[c] + nadp[c] <=> methf[c] + nadph[c]	CE195_00140	CE195_00140		N10-Formyl-Tetrahydrofolate Biosynthesis	1	-1000	1000	0	2	1.5.1.5	folD
MTHFR2	5,10-methylenetetrahydrofolate reductase (NADH)	2 h[c] + mlthf[c] + nadh[c] => 5mthf[c] + nad[c]	CE195_09920	CE195_09920		N10-Formyl-Tetrahydrofolate Biosynthesis	0	0	1000	0	2	1.5.1.20	metF
THFAT	Tetrahydrofolate aminomethyltransferase	h2o[c] + methf[c] => 5fthf[c] + h[c]	CE195_08930	CE195_08930		N10-Formyl-Tetrahydrofolate Biosynthesis	0	0	1000	0	2	2.1.2.10	glyA
FOMETRi	Aminomethyltransferase	5fthf[c] + h[c] => h2o[c] + methf[c]	CE195_04480	CE195_04480		N10-Formyl-Tetrahydrofolate Biosynthesis	0	0	1000	0	2	2.1.2.10	ygfA/fau
MTHFC	methenyltetrahydrofolate cyclohydrolase	h2o[c] + methf[c] <=> 10fthf[c] + h[c]	CE195_00140	CE195_00140		N10-Formyl-Tetrahydrofolate Biosynthesis	1	-1000	1000	0	2	3.5.4.9	folD
GTPCII2	GTP cyclohydrolase II (25drapp)	gtp[c] + 3 h2o[c] => 25drapp[c] + for[c] + 2 h[c] + ppi[c]	CE195_00435	CE195_00435		Flavin Biosynthesis I	0	0	1000	0	2	3.5.4.25	ribA
DHPPDA2	diaminohydroxyphosphoribosylaminopryrimidine deaminase (25drapp)	25drapp[c] + h[c] + h2o[c] => 5apru[c] + nh4[c]	CE195_07820	CE195_07820		Flavin Biosynthesis I	0	0	1000	0	2	3.5.4.26	ribD
APRAUR	5-amino-6-(5-phosphoribosylamino)uracil reductase	5apru[c] + h[c] + nadph[c] => 5aprbu[c] + nadp[c]	CE195_07820	CE195_07820		Flavin Biosynthesis I	0	0	1000	0	2	1.1.1.193	ribD
PMDPHT	pyrimidine phosphatase	5aprbu[c] + h2o[c] => 4r5au[c] + pi[c]	peg.126	peg.126		Flavin Biosynthesis I	0	0	1000	0	2		yigB
DB4PS	3,4-Dihydroxy-2-butanone-4-phosphate synthase	ru5p-D[c] => db4p[c] + for[c] + h[c]	CE195_00690	CE195_00690		Flavin Biosynthesis I	0	0	1000	0	2	4.1.99.12	ribB
RBFSb	6,7-dimethyl-8-ribityllumazine synthase	4r5au[c] + db4p[c] => dmlz[c] + 2 h2o[c] + pi[c]	CE195_07815	CE195_07815		Flavin Biosynthesis I	0	0	1000	0	2	2.5.1.78	ribE
RBFSa	riboflavin synthase	2 dmlz[c] => 4r5au[c] + ribflv[c]	CE195_05580	CE195_05580		Flavin Biosynthesis I	0	0	1000	0	2	2.5.1.9	ribC
RBFK	riboflavin kinase	atp[c] + ribflv[c] => adp[c] + fmn[c] + h[c]	CE195_01865	CE195_01865		Flavin Biosynthesis I	0	0	1000	0	2	2.7.1.26	ribF
FMNAT	FMN adenylyltransferase	atp[c] + fmn[c] + h[c] => fad[c] + ppi[c]	CE195_01865	CE195_01865		Flavin Biosynthesis I	0	0	1000	0	2	2.7.7.2	ribF
FLVR	flavin reductase	h[c] + nadph[c] + ribflv[c] => nadp[c] + rbflvrd[c]	(CE195_07870 and CE195_07875)	CE195_07870 CE195_07875		Flavin Reduction	0	0	1000	0	2	1.5.1.30	fre cysIJ
FMNRx2	FMN reductase	fmn[c] + h[c] + nadph[c] => fmnh2[c] + nadp[c]	(CE195_07870 and CE195_07875)	CE195_07870 CE195_07875		Flavin Reduction	0	0	1000	0	2		fre cysIJ
FADRx2	FAD reductase	fad[c] + h[c] + nadph[c] <=> fadh2[c] + nadp[c]	(CE195_07870 and CE195_07875)	CE195_07870 CE195_07875		Flavin Reduction	1	-1000	1000	0	2		cysIJ
NAMNPP	nicotinic acid mononucleotide pyrophosphorylase	atp[c] + h2o[c] + nac[c] + prpp[c] => adp[c] + nicrnt[c] + pi[c] + ppi[c]	CE195_10795	CE195_10795		NAD salvage pathway I	0	0	1000	0	2	6.3.4.21	pncB
NNAT	nicotinate-nucleotide adenylyltransferase	atp[c] + h[c] + nicrnt[c] <=> dnad[c] + ppi[c]	CE195_11870	CE195_11870		NAD Salvage Pathway I	1	-1000	1000	0	2	2.7.7.18	nadD
NADS1	NAD synthase (nh3)	atp[c] + dnad[c] + nh4[c] => amp[c] + h[c] + nad[c] + ppi[c]	CE195_06980	CE195_06980		NAD Salvage Pathway I	0	0	1000	0	2	6.3.1.5	nadE
NADDP	NAD diphosphatase	h2o[c] + nad[c] => amp[c] + 2 h[c] + nmn[c]	(peg.1491 or CE195_10060)	peg.1491 CE195_10060		NAD Salvage Pathway I	0	0	1000	0	2	3.6.1.22	nudC ligA
NMNAT	nicotinamide-nucleotide adenylyltransferase	atp[c] + h[c] + nmn[c] => nad[c] + ppi[c]	(CE195_05900 or CE195_11870)	CE195_05900 CE195_11870		NAD Salvage Pathway III	0	0	1000	0	2	2.7.7.1	nadRD
NADK	NAD kinase	atp[c] + nad[c] => adp[c] + h[c] + nadp[c]	CE195_04290	CE195_04290		NAD Phosphorylation	0	0	1000	0	2	2.7.1.23	nadK
MALCOAMT	Malonyl-CoA methyltransferase	amet[c] + malcoa[c] => ahcys[c] + malcoame[c]	CE195_02200	CE195_02200		Biotin biosynthesis I	0	0	1000	0	2		bioC
OGMEACPS	3-Oxo-glutaryl-[ACP] methyl ester synthase	h[c] + malACP[c] + malcoame[c] => co2[c] + coa[c] + ogmeACP[c]	CE195_08760	CE195_08760		Biotin biosynthesis I	0	0	1000	0	2		fabH
OGMEACPR	3-Oxo-glutaryl-[ACP] methyl ester reductase	h[c] + nadph[c] + ogmeACP[c] => hgmeACP[c] + nadp[c]	CE195_08770	CE195_08770		Biotin biosynthesis I	0	0	1000	0	2	1.1.1.100	fabG
OGMEACPD	3-Oxo-glutaryl-[ACP] methyl ester dehydratase	hgmeACP[c] => egmeACP[c] + h2o[c]	CE195_02610	CE195_02610		Biotin biosynthesis I	0	0	1000	0	2	4.2.1.59	fabZ
EGMEACPR	Enoylglutaryl-[ACP] methyl ester reductase	egmeACP[c] + h[c] + nadph[c] => gmeACP[c] + nadp[c]	CE195_03510	CE195_03510		Biotin biosynthesis I	0	0	1000	0	2	1.3.1.10	fabI
OPMEACPS	3-Oxo-pimeloyl-[ACP] methyl ester synthase	gmeACP[c] + h[c] + malACP[c] => ACP[c] + co2[c] + opmeACP[c]	CE195_06330	CE195_06330		Biotin biosynthesis I	0	0	1000	0	2	2.3.1.41	fabB
OPMEACPR	3-Oxo-pimeloyl-[ACP] methyl ester reductase	h[c] + nadph[c] + opmeACP[c] => hpmeACP[c] + nadp[c]	CE195_08770	CE195_08770		Biotin biosynthesis I	0	0	1000	0	2	1.1.1.100	fabG
OPMEACPD	3-Oxo-pimeloyl-[ACP] methyl ester dehydratase	hpmeACP[c] => epmeACP[c] + h2o[c]	CE195_02610	CE195_02610		Biotin biosynthesis I	0	0	1000	0	2	4.2.1.59	fabZ
EPMEACPR	Enoylpimeloyl-[ACP] methyl ester reductase	epmeACP[c] + h[c] + nadph[c] => nadp[c] + pmeACP[c]	CE195_03510	CE195_03510		Biotin biosynthesis I	0	0	1000	0	2	1.3.1.10	fabI
PMEACPE	Pimeloyl-[ACP] methyl ester esterase	h2o[c] + pmeACP[c] => meoh[c] + pimACP[c]	CE195_04785	CE195_04785		Biotin biosynthesis I	0	0	1000	0	2		bioH
AOXSr2	8-amino-7-oxononanoate synthase	ala-L[c] + pimACP[c] => 8aonn[c] + ACP[c] + co2[c]	CE195_02205	CE195_02205		Biotin biosynthesis I	0	0	1000	0	2	2.3.1.47	bioF
AMAOTr	adenosylmethionine-8-amino-7-oxononanoate transaminase	8aonn[c] + amet[c] <=> amob[c] + dann[c]	CE195_02215	CE195_02215		Biotin biosynthesis I	1	-1000	1000	0	2	2.6.1.62	bioA
DBTS	dethiobiotin synthase	atp[c] + co2[c] + dann[c] => adp[c] + dtbt[c] + 3 h[c] + pi[c]	CE195_02195	CE195_02195		Biotin biosynthesis I	0	0	1000	0	2	6.3.3.3	bioD
BTS5	Biotin synthase	2fe2s[c] + amet[c] + dtbt[c] => 2fe1s[c] + btn[c] + dad-5[c] + h[c] + met-L[c]	CE195_02210	CE195_02210		Biotin biosynthesis I	0	0	1000	0	2	2.8.1.6	bioB
MOHMT	3-methyl-2-oxobutanoate hydroxymethyltransferase	3mob[c] + h2o[c] + mlthf[c] => 2dhp[c] + thf[c]	CE195_01535	CE195_01535		Pantothenate Biosynthesis I	0	0	1000	0	2	2.1.2.11	panB
PANTS	pantothenate synthase	ala-B[c] + atp[c] + pant-R[c] => amp[c] + h[c] + pnto-R[c] + ppi[c]	CE195_01540	CE195_01540		Pantothenate Biosynthesis I	0	0	1000	0	2	6.3.2.1	panC
PNTK	pantothenate kinase	atp[c] + pnto-R[c] => 4ppan[c] + adp[c] + h[c]	CE195_07605	CE195_07605		Phosphopantothenate Biosynthesis I	0	0	1000	0	2	2.7.1.33	coaA
PTPATi	pantetheine-phosphate adenylyltransferase	atp[c] + h[c] + pan4p[c] => dpcoa[c] + ppi[c]	CE195_02360	CE195_02360		Coenzyme A Biosynthesis I	0	0	1000	0	2	2.7.7.3	coaD
DPCOAK	dephospho-CoA kinase	atp[c] + dpcoa[c] => adp[c] + coa[c] + h[c]	CE195_11635	CE195_11635		Coenzyme A Biosynthesis I	0	0	1000	0	2	2.7.1.24	coaE
GLUTRS	Glutamyl-tRNA synthetase	atp[c] + glu-L[c] + trnaglu[c] => amp[c] + glutrna[c] + ppi[c]	CE195_05295	CE195_05295		Heme Biosynthesis	0	0	1000	0	2	6.1.1.17	gltX
GLUTRR	glutamyl-tRNA reductase	glutrna[c] + h[c] + nadph[c] => glu1sa[c] + nadp[c] + trnaglu[c]	CE195_08105	CE195_08105		Heme Biosynthesis	0	0	1000	0	2		hemA
G1SAT	glutamate-1-semialdehyde aminotransferase	glu1sa[c] <=> 5aop[c]	CE195_04090	CE195_04090		Heme Biosynthesis	1	-1000	1000	0	2	5.4.3.8	hemL
PPBNGS	porphobilinogen synthase	2 5aop[c] => h[c] + 2 h2o[c] + ppbng[c]	CE195_09005	CE195_09005		Heme Biosynthesis	0	0	1000	0	2	4.2.1.24	hemB
HMBS	hydroxymethylbilane synthase	h2o[c] + 4 ppbng[c] => hmbil[c] + 4 nh4[c]	CE195_07015	CE195_07015		Heme Biosynthesis	0	0	1000	0	2	4.3.1.8	hemC
UPP3S	uroporphyrinogen-III synthase	hmbil[c] => h2o[c] + uppg3[c]	CE195_07020	CE195_07020		Heme Biosynthesis	0	0	1000	0	2	4.2.1.75	hemD
UPPDC1	uroporphyrinogen decarboxylase (uroporphyrinogen III)	4 h[c] + uppg3[c] => 4 co2[c] + cpppg3[c]	CE195_05475	CE195_05475		Heme Biosynthesis	0	0	1000	0	2	4.1.1.37	hemE
CPPPGO	coproporphyrinogen oxidase (O2 required)	cpppg3[c] + 2 h[c] + o2[c] => 2 co2[c] + 2 h2o[c] + pppg9[c]	CE195_10170	CE195_10170		Heme Biosynthesis	0	0	1000	0	2	1.3.3.3	hemF
PPPGO	protoporphyrinogen oxidase (aerobic)	1.5 o2[c] + pppg9[c] => 3 h2o[c] + ppp9[c]	CE195_09835	CE195_09835		Heme Biosynthesis	0	0	1000	0	2	1.3.3.4	hemG
PPPGO3	protoporphyrinogen oxidase (anaerobic)	3 fum[c] + pppg9[c] => ppp9[c] + 3 succ[c]	CE195_09835	CE195_09835		Heme Biosynthesis	0	0	1000	0	2	1.3.3.4	hemG
FCLT	Ferrochelatase	fe2[c] + ppp9[c] => 2 h[c] + pheme[c]	CE195_00620	CE195_00620		Heme Biosynthesis	0	0	1000	0	2	4.99.1.1	hemH
HEMEOS	Heme O synthase	frdp[c] + h2o[c] + pheme[c] => hemeO[c] + ppi[c]	CE195_03795	CE195_03795		Heme Biosynthesis	0	0	1000	0	2		cyoE
UPP3MT	uroporphyrinogen methyltransferase	2 amet[c] + uppg3[c] => 2 ahcys[c] + dscl[c] + h[c]	(CE195_07025 or CE195_02290)	CE195_07025 CE195_02290		Siroheme Biosynthesis	0	0	1000	0	2	2.1.1.107	hemX cysG
SHCHD2	sirohydrochlorin dehydrogenase (NAD)	dscl[c] + nad[c] => h[c] + nadh[c] + scl[c]	CE195_02290	CE195_02290		Siroheme Biosynthesis	0	0	1000	0	2	1.3.1.76	cysG
SHCHF	sirohydrochlorin ferrochelatase	fe2[c] + scl[c] => 3 h[c] + sheme[c]	CE195_02290	CE195_02290		Siroheme Biosynthesis	0	0	1000	0	2	4.99.14	cysG
CHRPL	Chorismate pyruvate lyase	chor[c] => 4hbz[c] + pyr[c]	CE195_10970	CE195_10970		4-Hydroxybenzoate Biosynthesis II	0	0	1000	0	2		ubiC
OCTDPS	Octaprenyl pyrophosphate synthase	frdp[c] + 5 ipdp[c] => octdp[c] + 5 ppi[c]	CE195_10625	CE195_10625		Ubiquinol-8 Biosynthesis	0	0	1000	0	2		ispB
HBZOPT	Hydroxybenzoate octaprenyltransferase	4hbz[c] + octdp[c] => 3ophb[c] + ppi[c]	CE195_13005	CE195_13005		Ubiquinol-8 Biosynthesis	0	0	1000	0	2		ubiA
OPHBDC	Octaprenyl-hydroxybenzoate decarboxylase	3ophb[c] + h[c] => 2oph[c] + co2[c]	(CE195_00215 and CE195_04390)	CE195_00215 CE195_04390		Ubiquinol-8 Biosynthesis	0	0	1000	0	2		ubiDX
OPHHX	2-Octaprenylphenol hydroxylase	2oph[c] + 0.5 o2[c] => 2ohph[c]	CE195_04085	CE195_04085		Ubiquinol-8 Biosynthesis	0	0	1000	0	2		ubiB
OHPHM	2-octaprenyl-6-hydroxyphenol methylase	2ohph[c] + amet[c] => 2omph[c] + ahcys[c] + h[c]	CE195_05590	CE195_05590		Ubiquinol-8 Biosynthesis	0	0	1000	0	2		ubiG
OMPHHX	2-octaprenyl-6-methoxyphenol hydroxylase	2omph[c] + 0.5 o2[c] => 2ombzl[c]	CE195_05400	CE195_05400		Ubiquinol-8 Biosynthesis	0	0	1000	0	2		ubiH
OMBZLM	2-Octaprenyl-6-methoxy-benzoquinol methylase	2ombzl[c] + amet[c] => 2ommbl[c] + ahcys[c] + h[c]	CE195_04075	CE195_04075		Ubiquinol-8 Biosynthesis	0	0	1000	0	2		ubiE
OMMBLHX	2-Octaprenyl-3-methyl-6-methoxy-1,4-benzoquinol hydroxylase	2ommbl[c] + 0.5 o2[c] => 2omhmbl[c]	CE195_00950	CE195_00950		Ubiquinol-8 Biosynthesis	0	0	1000	0	2		ubiF
DMQMT	3-Dimethylubiquinonol 3-methyltransferase	2omhmbl[c] + amet[c] => ahcys[c] + h[c] + q8h2[c]	CE195_05590	CE195_05590		Ubiquinol-8 Biosynthesis	0	0	1000	0	2		ubiG
E4PD	Erythrose 4-phosphate dehydrogenase	e4p[c] + h2o[c] + nad[c] <=> 4per[c] + 2 h[c] + nadh[c]	CE195_06850	CE195_06850		Cofactor and Prosthetic Group Biosynthesis	1	-1000	1000	0	2	1.2.1.72	gapA
PERD	Erythronate 4-phosphate (4per) dehydrogenase	4per[c] + nad[c] <=> h[c] + nadh[c] + ohpb[c]	CE195_09730	CE195_09730		Pyridoxal 5'-Phosphate Biosynthesis I	1	-1000	1000	0	2	1.1.1.290	pdxB
OHPBAT	O-Phospho-4-hydroxy-L-threonine:2-oxoglutarate aminotransferase	glu-L[c] + ohpb[c] <=> akg[c] + phthr[c]	CE195_04945	CE195_04945		Pyridoxal 5'-Phosphate Biosynthesis I	1	-1000	1000	0	2	2.6.1.52	serC
PDX5PS	Pyridoxine 5'-phosphate synthase	dxyl5p[c] + nad[c] + phthr[c] => co2[c] + h[c] + 2 h2o[c] + nadh[c] + pdx5p[c] + pi[c]	(CE195_07255 and CE195_09150)	CE195_07255 CE195_09150		Pyridoxal 5'-Phosphate Biosynthesis I	0	0	1000	0	2	1.1.1.262/2.6.99.2	pdxAJ
PDX5POi	pyridoxine 5'-phosphate oxidase	o2[c] + pdx5p[c] => h2o2[c] + pydx5p[c]	CE195_02840	CE195_02840		Pyridoxal 5'-Phosphate Biosynthesis I	0	0	1000	0	2	1.4.3.5	pdxH
PYAM5PO	pyridoxamine 5'-phosphate oxidase	h2o[c] + o2[c] + pyam5p[c] => h2o2[c] + nh4[c] + pydx5p[c]	CE195_02840	CE195_02840		Pyridoxal 5'-Phosphate Salvage I	0	0	1000	0	2	1.4.3.5	pdxH
PYDXPP	Pyridoxal 5-phosphate phosphatase	h2o[c] + pydx5p[c] => pi[c] + pydx[c]	CE195_04555	CE195_04555		Cofactor and Prosthetic Group Biosynthesis	0	0	1000	0	2	3.1.3.10	yigL
HMPK1	hydroxymethylpyrimidine kinase (ATP)	4ahmmp[c] + atp[c] => 4ampm[c] + adp[c] + h[c]	CE195_00970	CE195_00970		Hydroxymethylpyrimidine Salvage	0	0	1000	0	2	2.7.1.49	thiD
AMPMS2	4-amino-2-methyl-5-phosphomethylpyrimidine synthetase	air[c] + h2o[c] + nad[c] => 4ampm[c] + 2 for[c] + 3 h[c] + nadh[c]	CE195_03500	CE195_03500		Thiamine Diphosphate Biosynthesis I	0	0	1000	0	2		thiC
PMPK	phosphomethylpyrimidine kinase	4ampm[c] + atp[c] => 2mahmp[c] + adp[c]	CE195_00970	CE195_00970		Thiamine Diphosphate Biosynthesis I	0	0	1000	0	2	2.7.4.7	thiD
ICYSDS	ISC Cysteine desulfuration	cys-L[c] + iscs[c] => ala-L[c] + iscssh[c]	CE195_07755	CE195_07755		Thiamine Diphosphate Biosynthesis I	0	0	1000	0	2		iscS
TYRL	tyrosine lyase	amet[c] + nadph[c] + tyr-L[c] => 4crsol[c] + dad-5[c] + dhgly[c] + h[c] + met-L[c] + nadp[c]	CE195_03480	CE195_03480		Thiamine Diphosphate Biosynthesis I	0	0	1000	0	2		thiH
THZPSN3	thiazole phosphate synthesis	atp[c] + dhgly[c] + dxyl5p[c] + h[c] + iscssh[c] + nadph[c] => 4mpetz[c] + amp[c] + co2[c] + 2 h2o[c] + iscs[c] + nadp[c] + ppi[c]	(CE195_03490 and CE195_03475 and CE195_06265 and CE195_03485)	CE195_03490 CE195_03475 CE195_06265 CE195_03485		Thiamine Diphosphate Biosynthesis I	0	0	1000	0	2		thiGSIF
TMPPP	thiamine-phosphate diphosphorylase	2mahmp[c] + 4mpetz[c] + h[c] => ppi[c] + thmmp[c]	CE195_03495	CE195_03495		Thiamine Diphosphate Biosynthesis I	0	0	1000	0	2	2.5.1.3	thiE
TMPK	thiamine-phosphate kinase	atp[c] + thmmp[c] => adp[c] + thmpp[c]	CE195_07805	CE195_07805		Thiamine Diphosphate Biosynthesis I	0	0	1000	0	2	2.7.4.16	thiL
HETZK	hydroxyethylthiazole kinase	4mhetz[c] + atp[c] => 4mpetz[c] + adp[c] + h[c]	peg.489	peg.489		Thiamine Salvage II	0	0	1000	0	2	2.7.1.50	thiM
GLUCYS	gamma-glutamylcysteine synthetase	atp[c] + cys-L[c] + glu-L[c] => adp[c] + glucys[c] + h[c] + pi[c]	CE195_08235	CE195_08235		Glutathione Biosynthesis	0	0	1000	0	2	6.3.2.2	gshA
GTHS	glutathione synthetase	atp[c] + glucys[c] + gly[c] => adp[c] + gthrd[c] + h[c] + pi[c]	CE195_07540	CE195_07540		Glutathione Biosynthesis	0	0	1000	0	2	6.3.2.3	gshB
GRXR	glutaredoxin reductase	grxox[c] + 2 gthrd[c] => grxrd[c] + gthox[c]	(CE195_04685 or CE195_10120)	CE195_04685 CE195_10120		Glutathione-Glutaredoxin Redox Reactions	0	0	1000	0	2	1.8.4.2	grxCD
S2FE2SR	SUF [2Fe-2S] regeneration	2fe1s[c] + atp[c] + h2o[c] + sufbcd[c] + sufsesh[c] => adp[c] + 5 h[c] + pi[c] + sufbcd-2fe2s[c] + sufse[c]	(CE195_05735 and CE195_05740 and CE195_05745 and CE195_05755 and CE195_05750)	CE195_05735 CE195_05740 CE195_05745 CE195_05755 CE195_05750		Cofactor and Prosthetic Group Biosynthesis	0	0	1000	0	2		sufBCDSE
S2FE2ST	SUF [2Fe-2S] Transfer	4 h[c] + sufbcd-2fe2s[c] => 2fe2s[c] + sufbcd[c]	(CE195_05730 and CE195_05735 and CE195_05740 and CE195_05745)	CE195_05730 CE195_05735 CE195_05740 CE195_05745		Cofactor and Prosthetic Group Biosynthesis	0	0	1000	0	2		sufABCD
S2FE2SS2	SUF [2Fe-2S] Synthesis II	atp[c] + fadh2[c] + 2 fe2[c] + h2o[c] + sufbcd-2fe2s[c] + 2 sufsesh[c] => adp[c] + fad[c] + 7 h[c] + pi[c] + sufbcd-2fe2s2[c] + 2 sufse[c]	(CE195_05735 and CE195_05740 and CE195_05745 and CE195_05755 and CE195_05750)	CE195_05735 CE195_05740 CE195_05745 CE195_05755 CE195_05750		Cofactor and Prosthetic Group Biosynthesis	0	0	1000	0	2		sufBCDSE
S2FE2SS	SUF [2Fe-2S] Synthesis	atp[c] + fadh2[c] + 2 fe2[c] + h2o[c] + sufbcd[c] + 2 sufsesh[c] => adp[c] + fad[c] + 7 h[c] + pi[c] + sufbcd-2fe2s[c] + 2 sufse[c]	(CE195_05735 and CE195_05740 and CE195_05745 and CE195_05755 and CE195_05750)	CE195_05735 CE195_05740 CE195_05745 CE195_05755 CE195_05750		Cofactor and Prosthetic Group Biosynthesis	0	0	1000	0	2		sufBCDSE
S4FE4SR	SUF [4Fe-4S] Reduction	fadh2[c] + 2 h[c] + sufbcd-2fe2s2[c] => fad[c] + sufbcd-4fe4s[c]	(CE195_05735 and CE195_05740 and CE195_05745)	CE195_05735 CE195_05740 CE195_05745		Cofactor and Prosthetic Group Biosynthesis	0	0	1000	0	2		sufBCD
S4FE4ST	SUF [4Fe-4S] Transfer	4 h[c] + sufbcd-4fe4s[c] => 4fe4s[c] + sufbcd[c]	(CE195_05730 and CE195_05735 and CE195_05740 and CE195_05745)	CE195_05730 CE195_05735 CE195_05740 CE195_05745		Cofactor and Prosthetic Group Biosynthesis	0	0	1000	0	2		sufABCD
SCYSDS	SUF Cysteine desulfuration	cys-L[c] + sufse[c] => ala-L[c] + sufsesh[c]	(CE195_05755 and CE195_05750)	CE195_05755 CE195_05750		Cofactor and Prosthetic Group Biosynthesis	0	0	1000	0	2		sufES
ADMDC	adenosylmethionine decarboxylase	amet[c] + h[c] => ametam[c] + co2[c]	CE195_03465	CE195_03465		Spermidine Biosynthesis	0	0	1000	0	2	4.1.1.50	speD
SPMS	spermidine synthase	ametam[c] + ptrc[c] => 5mta[c] + h[c] + spmd[c]	CE195_03460	CE195_03460		Spermidine Biosynthesis	0	0	1000	0	2	2.5.1.16	speE
MTAN	methylthioadenosine nucleosidase	5mta[c] + h2o[c] => 5mtr[c] + ade[c]	peg.1166	peg.1166		S-Methyl-5'-Thioadenosine Degradation	0	0	1000	0	2	3.2.2.16	mtn
5DOAN	5'-deoxyadenosine nuclosidase	dad-5[c] + h2o[c] => 5drib[c] + ade[c]	peg.1166	peg.1166		Cofactor and Prosthetic Group Biosynthesis	0	0	1000	0	2		mtn
ALATA_D2	D-alanine transaminase	ala-D[c] + pydx5p[c] => pyam5p[c] + pyr[c]	CE195_08930	CE195_08930		Cofactor and Prosthetic Group Biosynthesis	0	0	1000	0	2		glyA
AMMQLT8	S-adenosylmethione:2-demthylmenaquinole methyltransferase (menaquinone 8)	2dmmql8[c] + amet[c] => ahcys[c] + h[c] + mql8[c]	CE195_04075	CE195_04075		Menaquinol-8 Biosynthesis	0	0	1000	0	2		ubiE
SUCBZS	O-succinylbenzoate-CoA synthase	2shchc[c] => h2o[c] + sucbz[c]	CE195_12560	CE195_12560		1,4-Dihydroxy-2-Naphthoate Biosynthesis	0	0	1000	0	2	4.2.1.113	menC
SUCBZL	o-succinylbenzoate-CoA ligase	atp[c] + coa[c] + sucbz[c] => amp[c] + ppi[c] + sbzcoa[c]	peg.563	peg.563		1,4-Dihydroxy-2-Naphthoate Biosynthesis	0	0	1000	0	2	6.2.1.26	menE
DHNCOAS	1,4-dihydroxy-2-napthoyl-CoA synthase	h[c] + sbzcoa[c] => 14dhncoa[c] + h2o[c]	CE195_11200	CE195_11200		1,4-Dihydroxy-2-Naphthoate Biosynthesis	0	0	1000	0	2	4.1.3.36	menB
CPH4S	6-carboxy-5,6,7,8-tetrahydropterin synthase	ahdt[c] + h2o[c] => acald[c] + cph4[c] + h[c] + pppi[c]	CE195_07880	CE195_07880		PreQ0 biosynthesis	0	0	1000	0	2	4.1.2.50	queD
ACS	acetyl-CoA synthetase	ac[c] + atp[c] + coa[c] => accoa[c] + amp[c] + ppi[c]	CE195_08480	CE195_08480		Acetate Conversion to Acetyl-CoA	0	0	1000	0	2	6.2.1.1	acs
HEX1	hexokinase (D-glucose:ATP)	atp[c] + glc-D[c] => adp[c] + g6p[c] + h[c]	CE195_04400	CE195_04400		Glucose and Glucose-1-Phosphate Degradation	0	0	1000	0	2	2.7.1.1	glk
PGI	glucose-6-phosphate isomerase	g6p[c] <=> f6p[c]	peg.288	peg.288		Glycolysis/Gluconeogenesis	0	0	1000	0	2	5.3.1.9	pgi
PFK	phosphofructokinase	atp[c] + f6p[c] => adp[c] + fdp[c] + h[c]	CE195_05905	CE195_05905		Glycolysis/Gluconeogenesis	0	0	1000	0	2	2.7.1.11	pfkA
FBP	fructose-bisphosphatase	fdp[c] + h2o[c] => f6p[c] + pi[c]	(peg.1289 or peg.255)	peg.1289 peg.255		Glycolysis/Gluconeogenesis	0	0	1000	0	2	3.1.3.11	fbp or glpX
FBA	fructose-bisphosphate aldolase	fdp[c] <=> dhap[c] + g3p[c]	CE195_06410	CE195_06410		Glycolysis/Gluconeogenesis	1	-1000	1000	0	2	4.1.2.13	fba
TPI	triose-phosphate isomerase	dhap[c] <=> g3p[c]	CE195_09905	CE195_09905		Glycolysis/Gluconeogenesis	1	-1000	1000	0	2	5.3.1.1	tpiA
GAPD	glyceraldehyde-3-phosphate dehydrogenase	g3p[c] + nad[c] + pi[c] <=> 13dpg[c] + h[c] + nadh[c]	CE195_06850	CE195_06850		Glycolysis/Gluconeogenesis	1	-1000	1000	0	2	1.2.1.12	gapA
PGK	phosphoglycerate kinase	13dpg[c] + adp[c] <=> 3pg[c] + atp[c]	CE195_08180	CE195_08180		Glycolysis/Gluconeogenesis	1	-1000	1000	0	2	2.7.2.3	pgk
PGM	phosphoglycerate mutase	3pg[c] <=> 2pg[c]	CE195_01555	CE195_01555		Glycolysis/Gluconeogenesis	1	-1000	1000	0	2	5.4.2.1	gpmA
ENO	enolase	2pg[c] <=> h2o[c] + pep[c]	CE195_04875	CE195_04875		Glycolysis/Gluconeogenesis	1	-1000	1000	0	2	4.2.1.11	eno
PYK	pyruvate kinase	adp[c] + h[c] + pep[c] => atp[c] + pyr[c]	CE195_02825	CE195_02825		Glycolysis/Gluconeogenesis	0	0	1000	0	2	2.7.1.40	pykF
PDH	pyruvate dehydrogenase	coa[c] + nad[c] + pyr[c] => accoa[c] + co2[c] + nadh[c]	(CE195_01410 and CE195_01415 and CE195_01420)	CE195_01410 CE195_01415 CE195_01420		Glycolysis/Gluconeogenesis	0	0	1000	0	2		aceEF lpd
CS	citrate synthase	accoa[c] + h2o[c] + oaa[c] => cit[c] + coa[c] + h[c]	CE195_08395	CE195_08395		Citric Acid Cycle	0	0	1000	0	2		gltA
ACONTa	aconitase (half-reaction A, Citrate hydro-lyase)	cit[c] <=> acon-C[c] + h2o[c]	CE195_07080	CE195_07080		Citric Acid Cycle	1	-1000	1000	0	2	4.2.1.3	acnA
ACONTb	aconitase (half-reaction B, Isocitrate hydro-lyase)	acon-C[c] + h2o[c] <=> icit[c]	CE195_07080	CE195_07080		Citric Acid Cycle	1	-1000	1000	0	2	4.2.1.3	acnB
ICDHyr	isocitrate dehydrogenase (NADP)	icit[c] + nadp[c] <=> akg[c] + co2[c] + nadph[c]	CE195_08245	CE195_08245		Citric Acid Cycle	1	-1000	1000	0	2	1.1.1.42	icd
AKGDH	2-Oxogluterate dehydrogenase	akg[c] + coa[c] + nad[c] => co2[c] + nadh[c] + succoa[c]	(CE195_01420 and CE195_10390 and CE195_10395)	CE195_01420 CE195_10390 CE195_10395		Citric Acid Cycle	0	0	1000	0	2		sucAB lpd
SUCOAS	succinyl-CoA synthetase (ADP-forming)	adp[c] + pi[c] + succoa[c] <=> atp[c] + coa[c] + succ[c]	(CE195_10400 and CE195_10405)	CE195_10400 CE195_10405		Citric Acid Cycle	1	-1000	1000	0	2	6.2.1.5	sucDC
SUCDi	succinate dehydrogenase (irreversible)	q8[c] + succ[c] => fum[c] + q8h2[c]	(CE195_10370 and CE195_10375 and CE195_10380 and CE195_10385)	CE195_10370 CE195_10375 CE195_10380 CE195_10385		Citric Acid Cycle	0	0	1000	0	2	1.3.99.1	sdhCDAB
FUM	fumarase	fum[c] + h2o[c] <=> mal-L[c]	CE195_05720	CE195_05720		Citric Acid Cycle	1	-1000	1000	0	2	4.2.1.2	fumC
MDH2	Malate dehydrogenase (ubiquinone 8 as acceptor)	mal-L[c] + q8[c] => oaa[c] + q8h2[c]	CE195_06070	CE195_06070		Citric Acid Cycle	0	0	1000	0	2	1.1.99.16
PGL	6-phosphogluconolactonase	6pgl[c] + h2o[c] => 6pgc[c] + h[c]	peg.912	peg.912		Pentose Phosphate Pathway	0	0	1000	0	2	3.1.1.31	pgl
GND	phosphogluconate dehydrogenase	6pgc[c] + nadp[c] => co2[c] + nadph[c] + ru5p-D[c]	CE195_05180	CE195_05180		Pentose Phosphate Pathway	0	0	1000	0	2	1.1.1.44	gnd
RPI	ribose-5-phosphate isomerase	ru5p-D[c] <=> r5p[c]	CE195_01210	CE195_01210		Pentose Phosphate Pathway	1	-1000	1000	0	2	5.3.1.6	rpiA
TKT1	transketolase	r5p[c] + xu5p-D[c] <=> g3p[c] + s7p[c]	CE195_10155	CE195_10155		Pentose Phosphate Pathway	1	-1000	1000	0	2	2.2.1.1	tktA
TALA	transaldolase	g3p[c] + s7p[c] <=> e4p[c] + f6p[c]	CE195_10160	CE195_10160		Pentose Phosphate Pathway	1	-1000	1000	0	2	2.2.1.2	talAB
TKT2	transketolase	e4p[c] + xu5p-D[c] <=> f6p[c] + g3p[c]	CE195_10155	CE195_10155		Pentose Phosphate Pathway	1	-1000	1000	0	2	2.2.1.1	tktA
PFK_3	phosphofructokinase (s7p)	atp[c] + s7p[c] => adp[c] + h[c] + s17bp[c]	CE195_05905	CE195_05905		Sedoheptulose Bisphosphate Bypass	0	0	1000	0	2	2.7.1.11	pfkA
FBA3	Sedoheptulose 1,7-bisphosphate D-glyceraldehyde-3-phosphate-lyase	s17bp[c] <=> dhap[c] + e4p[c]	CE195_06410	CE195_06410		Sedoheptulose Bisphosphate Bypass	1	-1000	1000	0	2	4.1.2.13	fbaA
MAN6PI	mannose-6-phosphate isomerase	f6p[c] <=> man6p[c]	CE195_04190	CE195_04190		GDP-Mannose Biosynthesis	1	-1000	1000	0	2	5.3.1.8	manA
PMANM	phosphomannomutase	man6p[c] <=> man1p[c]	CE195_05145	CE195_05145		GDP-Mannose Biosynthesis	1	-1000	1000	0	2	5.4.2.8	cpsG
MAN1PT2	mannose-1-phosphate guanylyltransferase (GDP)	gdp[c] + h[c] + man1p[c] => gdpmann[c] + pi[c]	CE195_05140	CE195_05140		GDP-Mannose Biosynthesis	0	0	1000	0	2	2.7.7.22	cpsB
GMAND	GDP-D-mannose dehydratase	gdpmann[c] => gdpddman[c] + h2o[c]	CE195_07845	CE195_07845		GDP-L-Fucose Biosynthesis I	0	0	1000	0	2	4.2.1.47	gmd
ATPS4rpp	ATP synthase (four protons for one ATP) (periplasm)	adp[c] + pi[c] + 4 h[e] <=> atp[c] + 3 h[c] + h2o[c]	(( CE195_05050 and CE195_05055 and CE195_05060 and CE195_05025 and CE195_05030 and CE195_05035 and CE195_05040 and CE195_05045 ) or ( CE195_05050 and CE195_05055 and CE195_05060 and CE195_05025 and CE195_05030 and CE195_05035 and CE195_05040 and CE195_05045 ))	CE195_05050 CE195_05055 CE195_05060 CE195_05025 CE195_05030 CE195_05035 CE195_05040 CE195_05045 CE195_05050 CE195_05055 CE195_05060 CE195_05025 CE195_05030 CE195_05035 CE195_05040 CE195_05045		Oxidative Phosphorylation	1	-1000	1000	0	2	3.6.3.14	atpBFEDGAHC
CYTBO3_4pp	cytochrome oxidase bo3 (ubiquinol-8: 4 protons) (periplasm)	4 h[c] + 0.5 o2[c] + q8h2[c] => h2o[c] + q8[c] + 4 h[e]	(CE195_03790 and CE195_03785 and CE195_03780 and CE195_03775)	CE195_03790 CE195_03785 CE195_03780 CE195_03775		Oxidative Phosphorylation	0	0	1000	0	2		cyoABC
NADH16pp	NADH dehydrogenase (ubiquinone-8 & 3 protons) (periplasm)	4 h[c] + nadh[c] + q8[c] => nad[c] + q8h2[c] + 3 h[e]	(CE195_11010 and CE195_11015 and CE195_11020 and CE195_11025 and CE195_11030 and CE195_11035 and CE195_11040 and CE195_11045 and CE195_11050 and CE195_11055 and CE195_11060 and CE195_11065 and CE195_11070)	CE195_11010 CE195_11015 CE195_11020 CE195_11025 CE195_11030 CE195_11035 CE195_11040 CE195_11045 CE195_11050 CE195_11055 CE195_11060 CE195_11065 CE195_11070		Oxidative Phosphorylation	0	0	1000	0	2	1.6.5.3	nuoNMLKJIHGFECDBA
TRDR	thioredoxin reductase (NADPH)	h[c] + nadph[c] + trdox[c] => nadp[c] + trdrd[c]	(( CE195_08545 and CE195_06355 ) or CE195_06355)	CE195_08545 CE195_06355 CE195_06355		Oxidative Phosphorylation	0	0	1000	0	2	1.8.1.9	trxAB
PPA	inorganic diphosphatase	h2o[c] + ppi[c] => h[c] + 2 pi[c]	(CE195_07685 or CE195_00185)	CE195_07685 CE195_00185		Anaplerotic Reactions	0	0	1000	0	2	3.6.1.1	ppa umpG/surE
PPA2	inorganic triphosphatase	h2o[c] + pppi[c] => h[c] + pi[c] + ppi[c]	CE195_00185	CE195_00185		Anaplerotic Reactions	0	0	1000	0	2	2.7.4.1	umpG/surE
ASPCT	aspartate carbamoyltransferase	asp-L[c] + cbp[c] => cbasp[c] + h[c] + pi[c]	(( CE195_09420 and CE195_09425) or CE195_09425)	CE195_09420 CE195_09425 CE195_09425		UMP Biosynthesis	0	0	1000	0	2	2.1.3.2	pyrB
DHORTS	dihydroorotase	cbasp[c] + h[c] <=> dhor-S[c] + h2o[c]	CE195_04365	CE195_04365		UMP Biosynthesis	1	-1000	1000	0	2	3.5.2.3	pyrC
DHORD2	dihydoorotic acid dehydrogenase (quinone8)	dhor-S[c] + q8[c] => orot[c] + q8h2[c]	CE195_09365	CE195_09365		UMP Biosynthesis	0	0	1000	0	2	1.3.3.1	pyrD
ORPT	orotate phosphoribosyltransferase	orot[c] + prpp[c] <=> orot5p[c] + ppi[c]	CE195_09165	CE195_09165		UMP Biosynthesis	1	-1000	1000	0	2	2.4.2.10	pyrE
OMPDC	orotidine-5'-phosphate decarboxylase	h[c] + orot5p[c] => co2[c] + ump[c]	CE195_10650	CE195_10650		UMP Biosynthesis	0	0	1000	0	2	4.1.1.23	pyrF
UMPK	UMP kinase	atp[c] + ump[c] <=> adp[c] + udp[c]	(peg.85 or CE195_05625)	peg.85 CE195_05625		UTP and CTP de novo biosynthesis	1	-1000	1000	0	2	2.7.4.14	pyrH
NDPK2	nucleoside-diphosphate kinase (ATP:UDP)	atp[c] + udp[c] <=> adp[c] + utp[c]	(CE195_00625 or CE195_08160)	CE195_00625 CE195_08160		UTP and CTP de novo biosynthesis	1	-1000	1000	0	2	2.7.4.6	ndk
CTPS2	CTP synthase (glutamine)	atp[c] + gln-L[c] + h2o[c] + utp[c] => adp[c] + ctp[c] + glu-L[c] + 2 h[c] + pi[c]	CE195_04880	CE195_04880		UTP and CTP de novo biosynthesis	0	0	1000	0	2	6.3.4.2	pyrG
GLUPRT	glutamine phosphoribosyldiphosphate amidotransferase	gln-L[c] + h2o[c] + prpp[c] => glu-L[c] + ppi[c] + pram[c]	CE195_09690	CE195_09690		5-Aminoimidazole Ribonucleotide Biosynthesis I	0	0	1000	0	2	2.4.2.14	purF
PRAGS	phosphoribosylglycinamide synthase	atp[c] + gly[c] + pram[c] => adp[c] + gar[c] + h[c] + pi[c]	CE195_01780	CE195_01780		5-Aminoimidazole Ribonucleotide Biosynthesis I	0	0	1000	0	2	6.3.4.13	purD
GARFT	phosphoribosylglycinamide formyltransferase	10fthf[c] + gar[c] <=> fgam[c] + h[c] + thf[c]	CE195_06550	CE195_06550		5-Aminoimidazole Ribonucleotide Biosynthesis I	1	-1000	1000	0	2	2.1.2.2	purN
PRFGS	phosphoribosylformylglycinamidine synthase	atp[c] + fgam[c] + gln-L[c] + h2o[c] => adp[c] + fpram[c] + glu-L[c] + h[c] + pi[c]	CE195_00980	CE195_00980		5-Aminoimidazole Ribonucleotide Biosynthesis I	0	0	1000	0	2	6.3.5.3	purL
PRAIS	phosphoribosylaminoimidazole synthase	atp[c] + fpram[c] => adp[c] + air[c] + 2 h[c] + pi[c]	CE195_06545	CE195_06545		5-Aminoimidazole Ribonucleotide Biosynthesis I	0	0	1000	0	2	6.3.3.1	purM
AIRC2	phosphoribosylaminoimidazole carboxylase	air[c] + atp[c] + hco3[c] => 5caiz[c] + adp[c] + h[c] + pi[c]	CE195_02770	CE195_02770		IMP Biosynthesis	0	0	1000	0	2	6.3.4.18	purK
AIRC3i	phosphoribosylaminoimidazole carboxylase (mutase rxn)	5caiz[c] => 5aizc[c]	CE195_02775	CE195_02775		IMP Biosynthesis	0	0	1000	0	2	5.4.99.18	purE
PRASCSi	phosphoribosylaminoimidazolesuccinocarboxamide synthase	5aizc[c] + asp-L[c] + atp[c] => 25aics[c] + adp[c] + h[c] + pi[c]	CE195_01740	CE195_01740		IMP Biosynthesis	0	0	1000	0	2	6.3.2.6	purC
ADSL2i	adenylosuccinate lyase	25aics[c] => aicar[c] + fum[c]	CE195_01195	CE195_01195		IMP Biosynthesis	0	0	1000	0	2	4.3.2.2	purB
AICART	phosphoribosylaminoimidazolecarboxamide formyltransferase	10fthf[c] + aicar[c] <=> fprica[c] + thf[c]	CE195_01775	CE195_01775		IMP Biosynthesis	1	-1000	1000	0	2	2.1.2.3	purH
IMPC	IMP cyclohydrolase	fprica[c] <=> h2o[c] + imp[c]	CE195_01775	CE195_01775		IMP Biosynthesis	1	-1000	1000	0	2	3.5.4.10	purH
IMPD	IMP dehydrogenase	h2o[c] + imp[c] + nad[c] => h[c] + nadh[c] + xmp[c]	CE195_05390	CE195_05390		Guanosine Nucleotides Biosynthesis II	0	0	1000	0	2	1.1.1.205	guaB
GMPS2	GMP synthase	atp[c] + gln-L[c] + h2o[c] + xmp[c] => amp[c] + glu-L[c] + gmp[c] + 2 h[c] + ppi[c]	CE195_05385	CE195_05385		Guanosine Nucleotides Biosynthesis II	0	0	1000	0	2	6.3.5.2	guaA
GK1	guanylate kinase (GMP:ATP)	atp[c] + gmp[c] => adp[c] + gdp[c]	CE195_01040	CE195_01040		Guanosine Nucleotides Biosynthesis II	0	0	1000	0	2	2.7.4.8	gmk
NDPK1	nucleoside-diphosphate kinase (ATP:GDP)	atp[c] + gdp[c] => adp[c] + gtp[c]	(CE195_00625 or CE195_08160)	CE195_00625 CE195_08160		Guanosine Nucleotides Biosynthesis II	0	0	1000	0	2	2.7.4.6	ndk
RNDR2	ribonucleoside-diphosphate reductase (GDP)	gdp[c] + trdrd[c] => dgdp[c] + h2o[c] + trdox[c]	(CE195_05595 and CE195_05600 and CE195_08545)	CE195_05595 CE195_05600 CE195_08545		Guanosine Nucleotides Biosynthesis II	0	0	1000	0	2	1.17.4.1	nrdBA trxA
NDPK5	nucleoside-diphosphate kinase (ATP:dGDP)	atp[c] + dgdp[c] => adp[c] + dgtp[c]	(CE195_00625 or CE195_08160)	CE195_00625 CE195_08160		Guanosine Nucleotides Biosynthesis II	0	0	1000	0	2	2.7.4.6	ndk
ADSS	adenylosuccinate synthase	asp-L[c] + gtp[c] + imp[c] => dcamp[c] + gdp[c] + 2 h[c] + pi[c]	CE195_01135	CE195_01135		Adenosine Ribonucleotides Biosynthesis	0	0	1000	0	2	6.3.4.4	purA
ADSL1	adenylsuccinate lyase	dcamp[c] => amp[c] + fum[c]	CE195_01195	CE195_01195		Adenosine Ribonucleotides Biosynthesis	0	0	1000	0	2	4.3.2.2	purB
ADK1	adenylate kinase	amp[c] + atp[c] => 2 adp[c]	CE195_00625	CE195_00625		Adenosine Ribonucleotides Biosynthesis	0	0	1000	0	2	2.7.4.3	adk
DGK1	deoxyguanylate kinase (dGMP:ATP)	atp[c] + dgmp[c] <=> adp[c] + dgdp[c]	CE195_01040	CE195_01040		Adenosine Deoxyribonucleotides de novo Biosynthesis II	1	-1000	1000	0	2	2.7.4.8	gmk
RNDR1	ribonucleoside-diphosphate reductase (ADP)	adp[c] + trdrd[c] => dadp[c] + h2o[c] + trdox[c]	(CE195_05595 and CE195_05600 and CE195_08545)	CE195_05595 CE195_05600 CE195_08545		Adenosine Deoxyribonucleotides de novo Biosynthesis II	0	0	1000	0	2	1.17.4.1	nrdBA trxA
NDPK8	nucleoside-diphosphate kinase (ATP:dADP)	atp[c] + dadp[c] <=> adp[c] + datp[c]	(CE195_00625 or CE195_08160)	CE195_00625 CE195_08160		Adenosine Deoxyribonucleotides de novo Biosynthesis II	1	-1000	1000	0	2	2.7.4.6	ndk
NTP5	nucleoside-triphosphatase (CTP)	ctp[c] + h2o[c] => cdp[c] + h[c] + pi[c]	CE195_03895	CE195_03895		Pyrimidine Deoxyribonucleotides de novo Biosynthesis-Superpathway	0	0	1000	0	2	3.6.1.15
RNDR3	ribonucleoside-diphosphate reductase (CDP)	cdp[c] + trdrd[c] => dcdp[c] + h2o[c] + trdox[c]	(CE195_05595 and CE195_05600 and CE195_08545 )	CE195_05595 CE195_05600 CE195_08545		Pyrimidine Deoxyribonucleotides de novo Biosynthesis-Superpathway	0	0	1000	0	2	1.17.4.1	nrdBA trxA
NDPK7	nucleoside-diphosphate kinase (ATP:dCDP)	atp[c] + dcdp[c] <=> adp[c] + dctp[c]	(CE195_00625 or CE195_08160)	CE195_00625 CE195_08160		Pyrimidine Deoxyribonucleotides de novo Biosynthesis-Superpathway	1	-1000	1000	0	2	2.7.4.6	ndk
DCTPD	dCTP deaminase	dctp[c] + h[c] + h2o[c] => dutp[c] + nh4[c]	peg.860	peg.860		Pyrimidine Deoxyribonucleotides de novo Biosynthesis-Superpathway	0	0	1000	0	2	3.5.4.13	dcd
RNDR4	ribonucleoside-diphosphate reductase (UDP)	trdrd[c] + udp[c] => dudp[c] + h2o[c] + trdox[c]	(( CE195_05595 and CE195_05600 and CE195_08545) or (CE195_05595 and CE195_05600))	CE195_05595 CE195_05600 CE195_08545 CE195_05595 CE195_05600		Pyrimidine Deoxyribonucleotides de novo Biosynthesis-Superpathway	0	0	1000	0	2	1.17.4.1	nrdBA trxA
NDPK6	nucleoside-diphosphate kinase (ATP:dUDP)	atp[c] + dudp[c] <=> adp[c] + dutp[c]	(CE195_08160 or CE195_00625)	CE195_08160 CE195_00625		Pyrimidine Deoxyribonucleotides de novo Biosynthesis-Superpathway	1	-1000	1000	0	2	2.7.4.6	ndk
DUTPDP	dUTP diphosphatase	dutp[c] + h2o[c] => dump[c] + h[c] + ppi[c]	peg.1158	peg.1158		Pyrimidine Deoxyribonucleotides de novo Biosynthesis-Superpathway	0	0	1000	0	2		mazG
TMDS	thymidylate synthase	dump[c] + mlthf[c] => dhf[c] + dtmp[c]	CE195_09270	CE195_09270		Pyrimidine Deoxyribonucleotides de novo Biosynthesis-Superpathway	0	0	1000	0	2	2.1.1.45	thyA
DTMPK	dTMP kinase	atp[c] + dtmp[c] <=> adp[c] + dtdp[c]	CE195_08795	CE195_08795		Pyrimidine Deoxyribonucleotides de novo Biosynthesis-Superpathway	1	-1000	1000	0	2	2.7.4.9	tmk
NDPK4	nucleoside-diphosphate kinase (ATP:dTDP)	atp[c] + dtdp[c] <=> adp[c] + dttp[c]	(CE195_00625 or CE195_08160)	CE195_00625 CE195_08160		Pyrimidine Deoxyribonucleotides de novo Biosynthesis-Superpathway	1	-1000	1000	0	2	2.7.4.6	ndk
CYTK1	cytidylate kinase (CMP)	atp[c] + cmp[c] <=> adp[c] + cdp[c]	CE195_04955	CE195_04955		CMP phosphorylation	1	-1000	1000	0	2	2.7.4.14	cmk
NDPK3	nucleoside-diphosphate kinase (ATP:CDP)	atp[c] + cdp[c] <=> adp[c] + ctp[c]	(CE195_08160 or CE195_00625)	CE195_08160 CE195_00625		CMP phosphorylation	1	-1000	1000	0	2	2.7.4.6	ndk
CYTK2	cytidylate kinase (dCMP)	atp[c] + dcmp[c] <=> adp[c] + dcdp[c]	CE195_04955	CE195_04955		Pyrimidine Deoxyribonucleotide Phosphorylation	1	-1000	1000	0	2	2.7.4.14	cmk
NTD2	5'-nucleotidase (UMP)	h2o[c] + ump[c] => pi[c] + uri[c]	CE195_00185	CE195_00185		Nucleotide Salvage Pathway	0	0	1000	0	2	3.1.3.5	umpG/surE
NTD4	5'-nucleotidase (CMP)	cmp[c] + h2o[c] => cytd[c] + pi[c]	CE195_00185	CE195_00185		Nucleotide Salvage Pathway	0	0	1000	0	2	3.1.3.5	umpG/surE
CYTD	cytidine deaminase	cytd[c] + h[c] + h2o[c] => nh4[c] + uri[c]	CE195_02040	CE195_02040		Pyrimidine Ribonucleosides Salvage I	0	0	1000	0	2	3.5.4.5	cdd
URIK2	uridine kinase (GTP:Uridine)	gtp[c] + uri[c] => gdp[c] + h[c] + ump[c]	CE195_00955	CE195_00955		Pyrimidine Ribonucleosides Salvage I	0	0	1000	0	2	2.7.1.48	udk
CYTDK2	cytidine kinase (GTP)	cytd[c] + gtp[c] => cmp[c] + gdp[c] + h[c]	CE195_00955	CE195_00955		Pyrimidine Ribonucleosides Salvage I	0	0	1000	0	2	2.7.1.48	udk
PYNP2r	pyrimidine-nucleoside phosphorylase (uracil)	pi[c] + uri[c] <=> r1p[c] + ura[c]	CE195_11275	CE195_11275		Pyrimidine Ribonucleosides Salvage I	1	-1000	1000	0	2	2.4.2.2/2.4.2.3	udp
PPM	phosphopentomutase	r1p[c] <=> r5p[c]	CE195_03125	CE195_03125		Pyrimidine Ribonucleosides Salvage I	1	-1000	1000	0	2	5.4.2.7	deoB
NTD3	5'-nucleotidase (dCMP)	dcmp[c] + h2o[c] => dcyt[c] + pi[c]	CE195_00185	CE195_00185		Nucleotide Salvage Pathway	0	0	1000	0	2	3.1.3.5	umpG/surE
DCYTD	deoxycytidine deaminase	dcyt[c] + h[c] + h2o[c] => duri[c] + nh4[c]	CE195_02040	CE195_02040		Pyrimidine Deoxyribonucleotide Salvage	0	0	1000	0	2	3.5.4.5	cdd
DURIK1	deoxyuridine kinase (ATP:Deoxyuridine)	atp[c] + duri[c] => adp[c] + dump[c] + h[c]	CE195_05570	CE195_05570		Pyrimidine Deoxyribonucleotide Salvage	0	0	1000	0	2	2.7.1.21/2.7.1.145	tdk
DURIPP	deoxyuridine phosphorylase	duri[c] + pi[c] <=> 2dr1p[c] + ura[c]	(peg.1250 or CE195_03120)	peg.1250 CE195_03120		Pyrimidine Deoxyribonucleotide Salvage	1	-1000	1000	0	2	2.4.2.4/2.4.2.1	deoAD
TMDPP	thymidine phosphorylase	2dr1p[c] + thym[c] <=> pi[c] + thymd[c]	peg.1250	peg.1250		Pyrimidine Deoxyribonucleotide Salvage	1	-1000	1000	0	2	2.4.2.4	deoA
NTD5	5'-nucleotidase (dTMP)	dtmp[c] + h2o[c] => pi[c] + thymd[c]	CE195_00185	CE195_00185		Nucleotide Salvage Pathway	0	0	1000	0	2	3.1.3.5	umpG/surE
TMDK1	thymidine kinase (ATP:thymidine)	atp[c] + thymd[c] => adp[c] + dtmp[c] + h[c]	CE195_05570	CE195_05570		Pyrimidine Deoxyribonucleotide Salvage	0	0	1000	0	2	2.7.1.21/2.7.1.145	tdk
NTD6	5'-nucleotidase (dAMP)	damp[c] + h2o[c] => dad-2[c] + pi[c]	CE195_00185	CE195_00185		Adenine and Adenosine Salvage	0	0	1000	0	2	3.1.3.5	umpG/surE
PUNP2	purine-nucleoside phosphorylase (Deoxyadenosine)	dad-2[c] + pi[c] <=> 2dr1p[c] + ade[c]	CE195_03120	CE195_03120		Adenine and Adenosine Salvage	1	-1000	1000	0	2	2.4.2.1	deoD
NTD7	5'-nucleotidase (AMP)	amp[c] + h2o[c] => adn[c] + pi[c]	CE195_00185	CE195_00185		Adenine and Adenosine Salvage	0	0	1000	0	2	3.1.3.5	umpG/surE
PUNP1	purine-nucleoside phosphorylase (Adenosine)	adn[c] + pi[c] <=> ade[c] + r1p[c]	CE195_03120	CE195_03120		Adenine and Adenosine Salvage	1	-1000	1000	0	2	2.4.2.1	deoD
ADPT	adenine phosphoribosyltransferase	ade[c] + prpp[c] => amp[c] + ppi[c]	CE195_00415	CE195_00415		Adenine and Adenosine Salvage	0	0	1000	0	2	2.4.2.7	apt
NTD8	5'-nucleotidase (dGMP)	dgmp[c] + h2o[c] => dgsn[c] + pi[c]	CE195_00185	CE195_00185		Adenine and Adenosine Salvage	0	0	1000	0	2	3.1.3.5	umpG/surE
PUNP4	purine-nucleoside phosphorylase (Deoxyguanosine)	dgsn[c] + pi[c] <=> 2dr1p[c] + gua[c]	CE195_03120	CE195_03120		Adenine and Adenosine Salvage	1	-1000	1000	0	2	2.4.2.1	deoD
NTD9	5'-nucleotidase (GMP)	gmp[c] + h2o[c] => gsn[c] + pi[c]	CE195_00185	CE195_00185		Adenine and Adenosine Salvage	0	0	1000	0	2	3.1.3.5	umpG/surE
PUNP3	purine-nucleoside phosphorylase (Guanosine)	gsn[c] + pi[c] <=> gua[c] + r1p[c]	CE195_03120	CE195_03120		Adenine and Adenosine Salvage	1	-1000	1000	0	2	2.4.2.1	deoD
GUAPRT	guanine phosphoribosyltransferase	gua[c] + prpp[c] => gmp[c] + ppi[c]	CE195_06445	CE195_06445		Adenine and Adenosine Salvage	0	0	1000	0	2	2.4.2.8	hpt
NTD11	5'-nucleotidase (IMP)	h2o[c] + imp[c] => ins[c] + pi[c]	CE195_00185	CE195_00185		Adenine and Adenosine Salvage	0	0	1000	0	2	3.1.3.5	umpG/surE
PUNP5	purine-nucleoside phosphorylase (Inosine)	ins[c] + pi[c] <=> hxan[c] + r1p[c]	CE195_03120	CE195_03120		Adenine and Adenosine Salvage	1	-1000	1000	0	2	2.4.2.1	deoD
NTD12	5'-nucleotidase (dIMP)	dimp[c] + h2o[c] => din[c] + pi[c]	CE195_00185	CE195_00185		Adenine and Adenosine Salvage	0	0	1000	0	2	3.1.3.5	umpG/surE
PUNP6	purine-nucleoside phosphorylase (Deoxyinosine)	din[c] + pi[c] <=> 2dr1p[c] + hxan[c]	CE195_03120	CE195_03120		Adenine and Adenosine Salvage	1	-1000	1000	0	2	2.4.2.1	deoD
HXPRT	hypoxanthine phosphoribosyltransferase (Hypoxanthine)	hxan[c] + prpp[c] => imp[c] + ppi[c]	CE195_06445	CE195_06445		Adenine and Adenosine Salvage	0	0	1000	0	2	2.4.2.8	hpt
PPM2	phosphopentomutase 2 (deoxyribose)	2dr1p[c] <=> 2dr5p[c]	CE195_03125	CE195_03125		2'-Deoxy-α-D-Ribose 1-Phosphate Degradation	1	-1000	1000	0	2	5.4.2.7	deoB
DRPA	deoxyribose-phosphate aldolase	2dr5p[c] => acald[c] + g3p[c]	CE195_00105	CE195_00105		2'-Deoxy-α-D-Ribose 1-Phosphate Degradation	0	0	1000	0	2	4.1.2.4	deoC
NTPP5	Nucleoside triphosphate pyrophosphorylase (datp)	datp[c] + h2o[c] => damp[c] + h[c] + ppi[c]	(peg.1158 or CE195_09785)	peg.1158 CE195_09785		Nucleotide Salvage Pathway	0	0	1000	0	2		mazG nudB
ADPRDP	ADPribose diphosphatase	adprib[c] + h2o[c] => amp[c] + 2 h[c] + r5p[c]	(CE195_10355 or CE195_07455)	CE195_10355 CE195_07455		Nucleotide Salvage Pathway	0	0	1000	0	2	3.6.1.13	nudEF
ADK3	adentylate kinase (GTP)	amp[c] + gtp[c] <=> adp[c] + gdp[c]	CE195_00625	CE195_00625		Nucleotide Salvage Pathway	1	-1000	1000	0	2		adk
ADK4	adentylate kinase (ITP)	amp[c] + itp[c] <=> adp[c] + idp[c]	CE195_00625	CE195_00625		Nucleotide Salvage Pathway	1	-1000	1000	0	2		adk
ADNK1	adenosine kinase	adn[c] + atp[c] => adp[c] + amp[c] + h[c]	CE195_00625	CE195_00625		Nucleotide Salvage Pathway	0	0	1000	0	2	2.7.1.20	adk
DADK	deoxyadenylate kinase	atp[c] + damp[c] <=> adp[c] + dadp[c]	CE195_00625	CE195_00625		Nucleotide Salvage Pathway	1	-1000	1000	0	2	2.7.4.11	adk
NTD1	5'-nucleotidase (dUMP)	dump[c] + h2o[c] => duri[c] + pi[c]	CE195_00185	CE195_00185		Nucleotide Salvage Pathway	0	0	1000	0	2	3.1.3.5	umpG/surE
NTD10	5'-nucleotidase (XMP)	h2o[c] + xmp[c] => pi[c] + xtsn[c]	CE195_00185	CE195_00185		Nucleotide Salvage Pathway	0	0	1000	0	2	3.1.3.5	umpG/surE
GTPDPK	GTP diphosphokinase	atp[c] + gtp[c] => amp[c] + gdptp[c] + h[c]	CE195_09240	CE195_09240		ppGpp Biosynthesis	0	0	1000	0	2	2.7.6.5	relA
GDPTPDP	guanosine 3'-diphosphate 5'-triphosphate 3'-diphosphatase	gdptp[c] + h2o[c] => gtp[c] + ppi[c]	CE195_01050	CE195_01050		ppGpp Biosynthesis	0	0	1000	0	2	3.1.7.2	spoT
GDPDPK	GDP diphosphokinase	atp[c] + gdp[c] => amp[c] + h[c] + ppgpp[c]	(CE195_09240 or CE195_01050)	CE195_09240 CE195_01050		ppGpp Biosynthesis	0	0	1000	0	2	3.1.7.2/2.7.6.5	spoT relA
PPGPPDP	guanosine-3',5'-bis(diphosphate) 3'-diphosphatase	h2o[c] + ppgpp[c] => gdp[c] + ppi[c]	CE195_01050	CE195_01050		ppGpp Biosynthesis	0	0	1000	0	2	3.1.7.2	spoT
NTP1	nucleoside-triphosphatase (ATP)	atp[c] + h2o[c] => adp[c] + h[c] + pi[c]	CE195_03895	CE195_03895		Nucleotide Salvage Pathway	0	0	1000	0	2	3.6.1.15	rgsA/yjeQ
NTP10	nucleoside-triphosphatase (ITP)	h2o[c] + itp[c] => h[c] + idp[c] + pi[c]	CE195_03895	CE195_03895		Nucleotide Salvage Pathway	0	0	1000	0	2	3.6.1.15	rgsA/yjeQ
NTP3	nucleoside-triphosphatase (GTP)	gtp[c] + h2o[c] => gdp[c] + h[c] + pi[c]	CE195_03895	CE195_03895		Nucleotide Salvage Pathway	0	0	1000	0	2	3.6.1.15	rgsA/yjeQ
NTPP1	Nucleoside triphosphate pyrophosphorylase (dgtp)	dgtp[c] + h2o[c] => dgmp[c] + h[c] + ppi[c]	peg.1158	peg.1158		Nucleotide Salvage Pathway	0	0	1000	0	2	3.6.1.-	mazG
NTPP2	Nucleoside triphosphate pyrophosphorylase (gtp)	gtp[c] + h2o[c] => gmp[c] + h[c] + ppi[c]	peg.1158	peg.1158		Nucleotide Salvage Pathway	0	0	1000	0	2	3.6.1.-	mazG
NTPP3	Nucleoside triphosphate pyrophosphorylase (dctp)	dctp[c] + h2o[c] => dcmp[c] + h[c] + ppi[c]	peg.1158	peg.1158		Nucleotide Salvage Pathway	0	0	1000	0	2	3.6.1.-	mazG
NTPP4	Nucleoside triphosphate pyrophosphorylase (ctp)	ctp[c] + h2o[c] => cmp[c] + h[c] + ppi[c]	peg.1158	peg.1158		Nucleotide Salvage Pathway	0	0	1000	0	2	3.6.1.-	mazG
NTPP6	Nucleoside triphosphate pyrophosphorylase (atp)	atp[c] + h2o[c] => amp[c] + h[c] + ppi[c]	peg.1158	peg.1158		Nucleotide Salvage Pathway	0	0	1000	0	2	3.6.1.-	mazG
NTPP7	Nucleoside triphosphate pyrophosphorylase (dttp)	dttp[c] + h2o[c] => dtmp[c] + h[c] + ppi[c]	peg.1158	peg.1158		Nucleotide Salvage Pathway	0	0	1000	0	2	3.6.1.-	mazG
NTPP8	Nucleoside triphosphate pyrophosphorylase (utp)	h2o[c] + utp[c] => h[c] + ppi[c] + ump[c]	peg.1158	peg.1158		Nucleotide Salvage Pathway	0	0	1000	0	2	3.6.1.-	mazG
AP4AH	Ap4A hydrolase	ap4a[c] + h2o[c] => 2 adp[c] + 2 h[c]	CE195_06490	CE195_06490		Nucleotide Salvage Pathway	0	0	1000	0	2	3.6.1.41	apaH
AP5AH	Ap5A hydrolase	ap5a[c] + h2o[c] => adp[c] + atp[c] + 2 h[c]	CE195_06490	CE195_06490		Nucleotide Salvage Pathway	0	0	1000	0	2		apaH
GP4GH	Gp4G hydrolase	gp4g[c] + h2o[c] => 2 gdp[c] + 2 h[c]	CE195_06490	CE195_06490		Nucleotide Salvage Pathway	0	0	1000	0	2		apaH
ADNCYC	adenylate cyclase	atp[c] => camp[c] + ppi[c]	CE195_05675	CE195_05675		Nucleotide Salvage Pathway	0	0	1000	0	2	4.6.1.1	cyaA
NTPP10	Nucleoside triphosphate pyrophosphorylase (ditp)	ditp[c] + h2o[c] => dimp[c] + h[c] + ppi[c]	CE195_07730	CE195_07730		Nucleotide Salvage Pathway	0	0	1000	0	2	3.6.1.9	rdgB
NTPP11	Nucleoside triphosphate pyrophosphorylase (xtp)	h2o[c] + xtp[c] => h[c] + ppi[c] + xmp[c]	CE195_07730	CE195_07730		Nucleotide Salvage Pathway	0	0	1000	0	2	3.6.1.9	rdgB
NTPP9	Nucleoside triphosphate pyrophosphorylase (itp)	h2o[c] + itp[c] => h[c] + imp[c] + ppi[c]	CE195_07730	CE195_07730		Nucleotide Salvage Pathway	0	0	1000	0	2	3.6.1.9	rdgB
ACPS1	acyl-carrier protein synthase	apoACP[c] + coa[c] => ACP[c] + h[c] + pap[c]	CE195_09145	CE195_09145		Acyl Carrier Protein Metabolism	0	0	1000	0	2	2.7.8.7	acpS
DXPS	1-deoxy-D-xylulose 5-phosphate synthase	g3p[c] + h[c] + pyr[c] => co2[c] + dxyl5p[c]	CE195_10600	CE195_10600		Methylerythritol Phosphate Pathway I	0	0	1000	0	2	2.2.1.7	dxs
DXPRIi	1-deoxy-D-xylulose reductoisomerase	dxyl5p[c] + h[c] + nadph[c] => 2me4p[c] + nadp[c]	CE195_05615	CE195_05615		Methylerythritol Phosphate Pathway I	0	0	1000	0	2	1.1.1.267	dxr
MEPCT	2-C-methyl-D-erythritol 4-phosphate cytidylyltransferase	2me4p[c] + ctp[c] + h[c] => 4c2me[c] + ppi[c]	CE195_06810	CE195_06810		Methylerythritol Phosphate Pathway I	0	0	1000	0	2	2.7.7.60	ispD
CDPMEK	4-(cytidine 5'-diphospho)-2-C-methyl-D-erythritol kinase	4c2me[c] + atp[c] => 2p4c2me[c] + adp[c] + h[c]	CE195_08095	CE195_08095		Methylerythritol Phosphate Pathway I	0	0	1000	0	2	2.7.1.48	ispE
MECDPS	2-C-methyl-D-erythritol 2,4-cyclodiphosphate synthase	2p4c2me[c] => 2mecdp[c] + cmp[c]	CE195_11700	CE195_11700		Methylerythritol Phosphate Pathway I	0	0	1000	0	2	4.6.1.12	ispF
MECDPDH5	2C-methyl-D-erythritol 2,4 cyclodiphosphate dehydratase	2mecdp[c] + 2 flxr[c] + h[c] => 2 flxso[c] + h2mb4p[c] + h2o[c]	(CE195_05955 and CE195_08140)	CE195_05955 CE195_08140		Methylerythritol Phosphate Pathway I	0	0	1000	0	2	1.17.7.3	ispG fldA
DMPPS	1-hydroxy-2-methyl-2-(E)-butenyl 4-diphosphate reductase (dmpp)	h[c] + h2mb4p[c] + nadh[c] => dmpp[c] + h2o[c] + nad[c]	CE195_01845	CE195_01845		Methylerythritol Phosphate Pathway I	0	0	1000	0	2	1.17.7.-	ispH
IPDPS	1-hydroxy-2-methyl-2-(E)-butenyl 4-diphosphate reductase (ipdp)	h[c] + h2mb4p[c] + nadh[c] => h2o[c] + ipdp[c] + nad[c]	CE195_01845	CE195_01845		Methylerythritol Phosphate Pathway I	0	0	1000	0	2	1.17.7.-	ispH
IPDDI	isopentenyl-diphosphate D-isomerase	ipdp[c] <=> dmpp[c]	CE195_05190	CE195_05190		Polyisoprenoid Biosynthesis	1	-1000	1000	0	2	5.3.3.2	idi
DMATT	dimethylallyltranstransferase	dmpp[c] + ipdp[c] => grdp[c] + ppi[c]	CE195_10595	CE195_10595		Polyisoprenoid Biosynthesis	0	0	1000	0	2	2.5.1.1	ispA
GRTT	geranyltranstransferase	grdp[c] + ipdp[c] => frdp[c] + ppi[c]	CE195_10595	CE195_10595		Polyisoprenoid Biosynthesis	0	0	1000	0	2	2.5.1.10	ispA
UDCPDPS	Undecaprenyl diphosphate synthase	frdp[c] + 8 ipdp[c] => 8 ppi[c] + udcpdp[c]	CE195_05610	CE195_05610		Polyisoprenoid Biosynthesis	0	0	1000	0	2	2.5.1.31	ispU
UDCPDP	undecaprenyl-diphosphatase	h2o[c] + udcpdp[c] => h[c] + pi[c] + udcpp[c]	CE195_10635	CE195_10635		Polyisoprenoid Biosynthesis	0	0	1000	0	2	3.6.1.27	pgpB
GF6PTA	glutamine-fructose-6-phosphate transaminase	f6p[c] + gln-L[c] => gam6p[c] + glu-L[c]	CE195_00325	CE195_00325		UDP-N-Acetyl-D-Glucosamine Biosynthesis I	0	0	1000	0	2	2.6.1.16	glmS
PGAMT	phosphoglucosamine mutase	gam6p[c] <=> gam1p[c]	CE195_06110	CE195_06110		UDP-N-Acetyl-D-Glucosamine Biosynthesis I	1	-1000	1000	0	2	5.4.2.10	glmM
G1PACT	glucosamine-1-phosphate N-acetyltransferase	accoa[c] + gam1p[c] => acgam1p[c] + coa[c] + h[c]	CE195_04560	CE195_04560		UDP-N-Acetyl-D-Glucosamine Biosynthesis I	0	0	1000	0	2	2.3.1.157	glmU
UAGDP	UDP-N-acetylglucosamine diphosphorylase	acgam1p[c] + h[c] + utp[c] => ppi[c] + uacgam[c]	CE195_04560	CE195_04560		UDP-N-Acetyl-D-Glucosamine Biosynthesis I	0	0	1000	0	2	2.7.7.23	glmU
UAGCVT	UDP-N-acetylglucosamine 1-carboxyvinyltransferase	pep[c] + uacgam[c] => pi[c] + uaccg[c]	CE195_10290	CE195_10290		Peptidoglycan Biosynthesis I	0	0	1000	0	2	2.5.1.7	murA
UAPGR	UDP-N-acetylenolpyruvoylglucosamine reductase	h[c] + nadph[c] + uaccg[c] => nadp[c] + uamr[c]	CE195_00300	CE195_00300		Peptidoglycan Biosynthesis I	0	0	1000	0	2	1.3.1.98	murB
UAMAS	UDP-N-acetylmuramoyl-L-alanine synthetase	ala-L[c] + atp[c] + uamr[c] => adp[c] + h[c] + pi[c] + uama[c]	CE195_02100	CE195_02100		Peptidoglycan Biosynthesis I	0	0	1000	0	2	6.3.2.8	murC
GLUR	glutamate racemase	glu-L[c] <=> glu-D[c]	CE195_00530	CE195_00530		Peptidoglycan Biosynthesis I	1	-1000	1000	0	2	5.1.1.3	murI
UAMAGS	UDP-N-acetylmuramoyl-L-alanyl-D-glutamate synthetase	atp[c] + glu-D[c] + uama[c] => adp[c] + h[c] + pi[c] + uamag[c]	CE195_02085	CE195_02085		Peptidoglycan Biosynthesis I	0	0	1000	0	2	6.3.2.9	murD
UAAGDS	UDP-N-acetylmuramoyl-L-alanyl-D-glutamyl-meso-2,6-diaminopimelate synthetase	26dap-M[c] + atp[c] + uamag[c] => adp[c] + h[c] + pi[c] + ugmd[c]	CE195_02070	CE195_02070		Peptidoglycan Biosynthesis I	0	0	1000	0	2	6.3.2.13	murE
ALAALAr	D-alanine-D-alanine ligase (reversible)	2 ala-D[c] + atp[c] <=> adp[c] + alaala[c] + h[c] + pi[c]	CE195_09640	CE195_09640		Peptidoglycan Biosynthesis I	1	-1000	1000	0	2	6.3.2.4	ddl
UGMDDS	UDP-N-acetylmuramoyl-L-alanyl-D-glutamyl-meso-2,6-diaminopimeloyl-D-alanyl-D-alanine synthetase	alaala[c] + atp[c] + ugmd[c] => adp[c] + h[c] + pi[c] + ugmda[c]	CE195_02075	CE195_02075		Peptidoglycan Biosynthesis I	0	0	1000	0	2	6.3.2.10	murF
PAPPT3	phospho-N-acetylmuramoyl-pentapeptide-transferase (meso-2,6-diaminopimelate)	udcpp[c] + ugmda[c] => uagmda[c] + ump[c]	CE195_02080	CE195_02080		Peptidoglycan Biosynthesis I	0	0	1000	0	2	2.7.8.13	mraY
UAGPT3	UDP-N-acetylglucosamine-N-acetylmuramyl-(pentapeptide)pyrophosphoryl-undecaprenol N-acetylglucosamine transferase	uacgam[c] + uagmda[c] => h[c] + uaagmda[c] + udp[c]	CE195_02095	CE195_02095		Peptidoglycan Biosynthesis I	0	0	1000	0	2	2.4.1.227	murG
MPTG	murein polymerizing transglycosylase	2 uaagmda[c] => 2 h[c] + 2 udcpdp[c] + murein5p5p[c]	(CE195_10350 and CE195_06690) or (peg.1170 and CE195_06690)	CE195_10350 CE195_06690 peg.1170 CE195_06690		Peptidoglycan Maturation	0	0	1000	0	2	2.4.1.129	mrcAB murJ
MDDCP3pp	murein D,D-carboxypeptidase (murein5p5p) (periplasm)	h2o[c] + murein5p5p[c] => ala-D[c] + murein5p4p[c]	CE195_00120	CE195_00120		Peptidoglycan Maturation	0	0	1000	0	2	3.4.16.4	dacA
MDDCP4pp	murein D,D-carboxypeptidase (murein5p4p) (periplasm)	h2o[c] + murein5p4p[c] => ala-D[c] + murein4p4p[c]	CE195_00120	CE195_00120		Peptidoglycan Maturation	0	0	1000	0	2	3.4.16.4	dacA
MPTG2	murein polymerizing transglycosylase 2 (three linked units)	uaagmda[c] + murein5p5p[c] => h[c] + udcpdp[c] + murein5p5p5p[c]	(CE195_10350 and CE195_06690) or (peg.1170 and CE195_06690)	CE195_10350 CE195_06690 peg.1170 CE195_06690		Peptidoglycan Maturation	0	0	1000	0	2	2.4.1.129	mrcAB murJ
MCTP2App	murein crosslinking transpeptidase 1A:(A2pm->D-ala) (periplasm)	murein5p5p5p[c] => 2 ala-D[c] + murein5px4px4p[c]	(CE195_02065 or peg.991 or peg.1170 or CE195_10350)	CE195_02065 peg.991 peg.1170 CE195_10350		Peptidoglycan Maturation	0	0	1000	0	2	3.4.16.4	ftsI mrcAB
MDDCP2pp	murein D,D-carboxypeptidase (murein5px4px4p) (periplasm)	h2o[c] + murein5px4px4p[c] => ala-D[c] + murein4px4px4p[c]	CE195_00120	CE195_00120		Peptidoglycan Maturation	0	0	1000	0	2	3.4.16.4	dacA
MCTP1App	murein crosslinking transpeptidase 1A:(A2pm->D-ala) (periplasm)	murein5p5p[c] => ala-D[c] + murein5px4p[c]	(CE195_02065 or peg.991 or peg.1170 or CE195_10350)	CE195_02065 peg.991 peg.1170 CE195_10350		Peptidoglycan Maturation	0	0	1000	0	2	3.4.16.4	ftsI mrcAB
MDDCP1pp	murein D,D-carboxypeptidase (murein5px4p) (periplasm)	h2o[c] + murein5px4p[c] => ala-D[c] + murein4px4p[c]	CE195_00120	CE195_00120		Peptidoglycan Maturation	0	0	1000	0	2	3.4.16.4	dacA
MCTP1Bpp	murein crosslinking transpeptidase 1B:(A2pm->A2pm) (periplasm)	murein5p5p[c] => alaala[c] + murein5px3p[c]	(peg.1170 or CE195_10350)	peg.1170 CE195_10350		Peptidoglycan Maturation	0	0	1000	0	2	2.4.1.129	mrcAB
MDDEP3pp	murein D,D-endopeptidase (murein5px4p) (periplasm)	h2o[c] + murein5px4p[c] => murein5p4p[c]	CE195_09380	CE195_09380		Peptidoglycan Recycling	0	0	1000	0	2		mepA
MDDEP1pp	murein D,D-endopeptidase (murein4px4p) (periplasm)	h2o[c] + murein4px4p[c] => murein4p4p[c]	CE195_09380	CE195_09380		Peptidoglycan Recycling	0	0	1000	0	2		mepA
MLTGY1pp	murein lytic transglycosylase (murein4p4p) (periplasm)	murein4p4p[c] => 2 anhgm4p[c]	CE195_01360	CE195_01360		Peptidoglycan Recycling	0	0	1000	0	2		mltC slt
AGM4PApp	N-Acetyl-D-glucosamine(anhydrous)N-Acetylmuramyl-tetrapeptide amidase (periplasm)	anhgm4p[c] + h2o[c] => LalaDgluMdapDala[c] + anhgm[c]	CE195_01095	CE195_01095		Peptidoglycan Recycling	0	0	1000	0	2	3.5.1.28	amiB
ACCOAC	acetyl-CoA carboxylase	accoa[c] + atp[c] + hco3[c] => adp[c] + h[c] + malcoa[c] + pi[c]	(CE195_07590 and CE195_09710 and CE195_00665 and CE195_00660)	CE195_07590 CE195_09710 CE195_00665 CE195_00660		Fatty Acid Biosynthesis Initiation I	0	0	1000	0	2	6.4.1.2	accCBDA
MCOATA	Malonyl-CoA-ACP transacylase	ACP[c] + malcoa[c] <=> coa[c] + malACP[c]	(CE195_08775 and CE195_08765)	CE195_08775 CE195_08765		Fatty Acid Biosynthesis Initiation I	1	-1000	1000	0	2	2.3.1.39	fabD acpP
KAS15	beta-ketoacyl-ACP synthase (2)	accoa[c] + h[c] + malACP[c] => actACP[c] + co2[c] + coa[c]	CE195_08760	CE195_08760		Fatty Acid Biosynthesis Initiation I	0	0	1000	0	2	2.3.1.180	fabH
MACPD	Malonyl-ACP decarboxylase	h[c] + malACP[c] => acACP[c] + co2[c]	CE195_06330	CE195_06330		Fatty Acid Biosynthesis Initiation	0	0	1000	0	2	2.3.1.-	fabB
ACOATA	Acetyl-CoA ACP transacylase	ACP[c] + accoa[c] <=> acACP[c] + coa[c]	(CE195_08775 and CE195_08760)	CE195_08775 CE195_08760		Fatty Acid Biosynthesis Initiation II	1	-1000	1000	0	2	2.3.1.38	fabH acpP
KAS14	beta-ketoacyl-ACP synthase	acACP[c] + h[c] + malACP[c] => ACP[c] + actACP[c] + co2[c]	(CE195_06330 or peg.805)	CE195_06330 peg.805		Fatty Acid Biosynthesis Initiation II	0	0	1000	0	2	2.3.1.41	fabB
3OAR40	3-oxoacyl-[acyl-carrier-protein] reductase (n-C4:0)	actACP[c] + h[c] + nadph[c] <=> 3haACP[c] + nadp[c]	CE195_08770	CE195_08770		Fatty Acid Elongation-Saturated	1	-1000	1000	0	2	1.1.1.100	fabG
3HAD40	3-hydroxyacyl-[acyl-carrier-protein] dehydratase (n-C4:0)	3haACP[c] => but2eACP[c] + h2o[c]	(CE195_09760 or CE195_02610)	CE195_09760 CE195_02610		Fatty Acid Elongation-Saturated	0	0	1000	0	2	4.2.1.58	fabAZ
EAR40x	enoyl-[acyl-carrier-protein] reductase (NADH) (n-C4:0)	but2eACP[c] + h[c] + nadh[c] => butACP[c] + nad[c]	CE195_03510	CE195_03510		Fatty Acid Elongation-Saturated	0	0	1000	0	2	1.3.1.9	fabI
EAR40y	enoyl-[acyl-carrier-protein] reductase (NADPH) (n-C4:0)	but2eACP[c] + h[c] + nadph[c] => butACP[c] + nadp[c]	CE195_03510	CE195_03510		Fatty Acid Elongation-Saturated	0	0	1000	0	2	1.3.1.10	fabI
3OAS60	3-oxoacyl-[acyl-carrier-protein] synthase (n-C6:0)	butACP[c] + h[c] + malACP[c] => 3ohexACP[c] + ACP[c] + co2[c]	(peg.805 or CE195_06330)	peg.805 CE195_06330		Fatty Acid Elongation-Saturated	0	0	1000	0	2	2.3.1.41	fabB
3OAR60	3-oxoacyl-[acyl-carrier-protein] reductase (n-C6:0)	3ohexACP[c] + h[c] + nadph[c] <=> 3hhexACP[c] + nadp[c]	CE195_08770	CE195_08770		Fatty Acid Elongation-Saturated	1	-1000	1000	0	2	1.1.1.100	fabG
3HAD60	3-hydroxyacyl-[acyl-carrier-protein] dehydratase (n-C6:0)	3hhexACP[c] => h2o[c] + thex2eACP[c]	(CE195_09760 or CE195_02610)	CE195_09760 CE195_02610		Fatty Acid Elongation-Saturated	0	0	1000	0	2	4.2.1.58	fabAZ
EAR60x	enoyl-[acyl-carrier-protein] reductase (NADH) (n-C6:0)	h[c] + nadh[c] + thex2eACP[c] => hexACP[c] + nad[c]	CE195_03510	CE195_03510		Fatty Acid Elongation-Saturated	0	0	1000	0	2	1.3.1.9	fabI
EAR60y	enoyl-[acyl-carrier-protein] reductase (NADPH) (n-C6:0)	h[c] + nadph[c] + thex2eACP[c] => hexACP[c] + nadp[c]	CE195_03510	CE195_03510		Fatty Acid Elongation-Saturated	0	0	1000	0	2	1.3.1.10	fabI
3OAS80	3-oxoacyl-[acyl-carrier-protein] synthase (n-C8:0)	h[c] + hexACP[c] + malACP[c] => 3ooctACP[c] + ACP[c] + co2[c]	(peg.805 or CE195_06330)	peg.805 CE195_06330		Fatty Acid Elongation-Saturated	0	0	1000	0	2	2.3.1.41	fabB
3OAR80	3-oxoacyl-[acyl-carrier-protein] reductase (n-C8:0)	3ooctACP[c] + h[c] + nadph[c] <=> 3hoctACP[c] + nadp[c]	CE195_08770	CE195_08770		Fatty Acid Elongation-Saturated	1	-1000	1000	0	2	1.1.1.100	fabG
3HAD80	3-hydroxyacyl-[acyl-carrier-protein] dehydratase (n-C8:0)	3hoctACP[c] => h2o[c] + toct2eACP[c]	(CE195_09760 or CE195_02610)	CE195_09760 CE195_02610		Fatty Acid Elongation-Saturated	0	0	1000	0	2	4.2.1.58	fabAZ
EAR80x	enoyl-[acyl-carrier-protein] reductase (NADH) (n-C8:0)	h[c] + nadh[c] + toct2eACP[c] => nad[c] + ocACP[c]	CE195_03510	CE195_03510		Fatty Acid Elongation-Saturated	0	0	1000	0	2	1.3.1.9	fabI
EAR80y	enoyl-[acyl-carrier-protein] reductase (NADPH) (n-C8:0)	h[c] + nadph[c] + toct2eACP[c] => nadp[c] + ocACP[c]	CE195_03510	CE195_03510		Fatty Acid Elongation-Saturated	0	0	1000	0	2	1.3.1.10	fabI
3OAS100	3-oxoacyl-[acyl-carrier-protein] synthase (n-C10:0)	h[c] + malACP[c] + ocACP[c] => 3odecACP[c] + ACP[c] + co2[c]	(peg.805 or CE195_06330)	peg.805 CE195_06330		Fatty Acid Elongation-Saturated	0	0	1000	0	2	2.3.1.41	fabB
3OAR100	3-oxoacyl-[acyl-carrier-protein] reductase (n-C10:0)	3odecACP[c] + h[c] + nadph[c] <=> 3hdecACP[c] + nadp[c]	CE195_08770	CE195_08770		Fatty Acid Elongation-Saturated	1	-1000	1000	0	2	1.1.1.100	fabG
3HAD100	3-hydroxyacyl-[acyl-carrier-protein] dehydratase (n-C10:0)	3hdecACP[c] => h2o[c] + tdec2eACP[c]	(CE195_09760 or CE195_02610)	CE195_09760 CE195_02610		Fatty Acid Elongation-Saturated	0	0	1000	0	2	4.2.1.60	fabAZ
EAR100x	enoyl-[acyl-carrier-protein] reductase (NADH) (n-C10:0)	h[c] + nadh[c] + tdec2eACP[c] => dcaACP[c] + nad[c]	CE195_03510	CE195_03510		Fatty Acid Elongation-Saturated	0	0	1000	0	2	1.3.1.9	fabI
EAR100y	enoyl-[acyl-carrier-protein] reductase (NADPH) (n-C10:0)	h[c] + nadph[c] + tdec2eACP[c] => dcaACP[c] + nadp[c]	CE195_03510	CE195_03510		Fatty Acid Elongation-Saturated	0	0	1000	0	2	1.3.1.10	fabI
3OAS120	3-oxoacyl-[acyl-carrier-protein] synthase (n-C12:0)	dcaACP[c] + h[c] + malACP[c] => 3oddecACP[c] + ACP[c] + co2[c]	(peg.805 or CE195_06330)	peg.805 CE195_06330		Fatty Acid Elongation-Saturated	0	0	1000	0	2	2.3.1.41	fabB
3OAR120	3-oxoacyl-[acyl-carrier-protein] reductase (n-C12:0)	3oddecACP[c] + h[c] + nadph[c] <=> 3hddecACP[c] + nadp[c]	CE195_08770	CE195_08770		Fatty Acid Elongation-Saturated	1	-1000	1000	0	2	1.1.1.100	fabG
3HAD120	3-hydroxyacyl-[acyl-carrier-protein] dehydratase (n-C12:0)	3hddecACP[c] => h2o[c] + tddec2eACP[c]	(CE195_09760 or CE195_02610)	CE195_09760 CE195_02610		Fatty Acid Elongation-Saturated	0	0	1000	0	2	4.2.1.61	fabAZ
EAR120x	enoyl-[acyl-carrier-protein] reductase (NADH) (n-C12:0)	h[c] + nadh[c] + tddec2eACP[c] => ddcaACP[c] + nad[c]	CE195_03510	CE195_03510		Fatty Acid Elongation-Saturated	0	0	1000	0	2	1.3.1.9	fabI
EAR120y	enoyl-[acyl-carrier-protein] reductase (NADPH) (n-C12:0)	h[c] + nadph[c] + tddec2eACP[c] => ddcaACP[c] + nadp[c]	CE195_03510	CE195_03510		Fatty Acid Elongation-Saturated	0	0	1000	0	2	1.3.1.10	fabI
3OAS140	3-oxoacyl-[acyl-carrier-protein] synthase (n-C14:0)	ddcaACP[c] + h[c] + malACP[c] => 3omrsACP[c] + ACP[c] + co2[c]	(peg.805 or CE195_06330)	peg.805 CE195_06330		Fatty Acid Elongation-Saturated	0	0	1000	0	2	2.3.1.41	fabB
3OAR140	3-oxoacyl-[acyl-carrier-protein] reductase (n-C14:0)	3omrsACP[c] + h[c] + nadph[c] <=> 3hmrsACP[c] + nadp[c]	CE195_08770	CE195_08770		Fatty Acid Elongation-Saturated	1	-1000	1000	0	2	1.1.1.100	fabG
3HAD140	3-hydroxyacyl-[acyl-carrier-protein] dehydratase (n-C14:0)	3hmrsACP[c] => h2o[c] + tmrs2eACP[c]	(CE195_09760 or CE195_02610)	CE195_09760 CE195_02610		Fatty Acid Elongation-Saturated	0	0	1000	0	2	4.2.1.61	fabAZ
EAR140x	enoyl-[acyl-carrier-protein] reductase (NADH) (n-C14:0)	h[c] + nadh[c] + tmrs2eACP[c] => myrsACP[c] + nad[c]	CE195_03510	CE195_03510		Fatty Acid Elongation-Saturated	0	0	1000	0	2	1.3.1.9	fabI
EAR140y	enoyl-[acyl-carrier-protein] reductase (NADPH) (n-C14:0)	h[c] + nadph[c] + tmrs2eACP[c] => myrsACP[c] + nadp[c]	CE195_03510	CE195_03510		Fatty Acid Elongation-Saturated	0	0	1000	0	2	1.3.1.10	fabI
3OAS160	3-oxoacyl-[acyl-carrier-protein] synthase (n-C16:0)	h[c] + malACP[c] + myrsACP[c] => 3opalmACP[c] + ACP[c] + co2[c]	(peg.805 or CE195_06330)	peg.805 CE195_06330		Fatty Acid Elongation-Saturated	0	0	1000	0	2	2.3.1.41	fabB
3OAR160	3-oxoacyl-[acyl-carrier-protein] reductase (n-C16:0)	3opalmACP[c] + h[c] + nadph[c] <=> 3hpalmACP[c] + nadp[c]	CE195_08770	CE195_08770		Fatty Acid Elongation-Saturated	1	-1000	1000	0	2	1.1.1.100	fabG
3HAD160	3-hydroxyacyl-[acyl-carrier-protein] dehydratase (n-C16:0)	3hpalmACP[c] => h2o[c] + tpalm2eACP[c]	(CE195_09760 or CE195_02610)	CE195_09760 CE195_02610		Fatty Acid Elongation-Saturated	0	0	1000	0	2	4.2.1.61	fabAZ
EAR160x	enoyl-[acyl-carrier-protein] reductase (NADH) (n-C16:0)	h[c] + nadh[c] + tpalm2eACP[c] => nad[c] + palmACP[c]	CE195_03510	CE195_03510		Fatty Acid Elongation-Saturated	0	0	1000	0	2	1.3.1.9	fabI
EAR160y	enoyl-[acyl-carrier-protein] reductase (NADPH) (n-C16:0)	h[c] + nadph[c] + tpalm2eACP[c] => nadp[c] + palmACP[c]	CE195_03510	CE195_03510		Fatty Acid Elongation-Saturated	0	0	1000	0	2	1.3.1.10	fabI
3OAS180	3-oxoacyl-[acyl-carrier-protein] synthase (n-C18:0)	h[c] + malACP[c] + palmACP[c] => 3ooctdACP[c] + ACP[c] + co2[c]	(peg.805 or CE195_06330)	peg.805 CE195_06330		Fatty Acid Elongation-Saturated	0	0	1000	0	2	2.3.1.41	fabB
3OAR180	3-oxoacyl-[acyl-carrier-protein] reductase (n-C18:0)	3ooctdACP[c] + h[c] + nadph[c] <=> 3hoctaACP[c] + nadp[c]	CE195_08770	CE195_08770		Fatty Acid Elongation-Saturated	1	-1000	1000	0	2	1.1.1.100	fabG
3HAD180	3-hydroxyacyl-[acyl-carrier-protein] dehydratase (n-C18:0)	3hoctaACP[c] => h2o[c] + toctd2eACP[c]	(CE195_09760 or CE195_02610)	CE195_09760 CE195_02610		Fatty Acid Elongation-Saturated	0	0	1000	0	2	4.2.1.61	fabAZ
EAR180x	enoyl-[acyl-carrier-protein] reductase (NADH) (n-C18:0)	h[c] + nadh[c] + toctd2eACP[c] => nad[c] + ocdcaACP[c]	CE195_03510	CE195_03510		Fatty Acid Elongation-Saturated	0	0	1000	0	2	1.3.1.9	fabI
EAR180y	enoyl-[acyl-carrier-protein] reductase (NADPH) (n-C18:0)	h[c] + nadph[c] + toctd2eACP[c] => nadp[c] + ocdcaACP[c]	CE195_03510	CE195_03510		Fatty Acid Elongation-Saturated	0	0	1000	0	2	1.3.1.10	fabI
T2DECAI	trans-2-decenoyl-ACP isomerase	tdec2eACP[c] <=> cdec3eACP[c]	CE195_09760	CE195_09760		Fatty Acid Elongation	1	-1000	1000	0	2		fabA
3OAS121	3-oxoacyl-[acyl-carrier-protein] synthase (n-C12:1)	cdec3eACP[c] + h[c] + malACP[c] => 3ocddec5eACP[c] + ACP[c] + co2[c]	CE195_06330	CE195_06330		Fatty Acid Elongation-Unsaturated	0	0	1000	0	2	2.3.1.41	fabB
3OAR121	3-oxoacyl-[acyl-carrier-protein] reductase (n-C12:1)	3ocddec5eACP[c] + h[c] + nadph[c] => 3hcddec5eACP[c] + nadp[c]	CE195_08770	CE195_08770		Fatty Acid Elongation-Unsaturated	0	0	1000	0	2	1.1.1.100	fabG
3HAD121	3-hydroxyacyl-[acyl-carrier-protein] dehydratase (n-C12:1)	3hcddec5eACP[c] => h2o[c] + t3c5ddeceACP[c]	(CE195_02610 or CE195_09760)	CE195_02610 CE195_09760		Fatty Acid Elongation-Unsaturated	0	0	1000	0	2	4.2.1.61	fabA
EAR121x	enoyl-[acyl-carrier-protein] reductase (NADH) (n-C12:1)	h[c] + nadh[c] + t3c5ddeceACP[c] => cddec5eACP[c] + nad[c]	CE195_03510	CE195_03510		Fatty Acid Elongation-Unsaturated	0	0	1000	0	2	1.3.1.9	fabI
EAR121y	enoyl-[acyl-carrier-protein] reductase (NADPH) (n-C12:1)	h[c] + nadph[c] + t3c5ddeceACP[c] => cddec5eACP[c] + nadp[c]	CE195_03510	CE195_03510		Fatty Acid Elongation-Unsaturated	0	0	1000	0	2	1.3.1.10	fabI
3OAS141	3-oxoacyl-[acyl-carrier-protein] synthase (n-C14:1)	cddec5eACP[c] + h[c] + malACP[c] => 3ocmrs7eACP[c] + ACP[c] + co2[c]	CE195_06330	CE195_06330		Fatty Acid Elongation-Unsaturated	0	0	1000	0	2	2.3.1.41	fabB
3OAR141	3-oxoacyl-[acyl-carrier-protein] reductase (n-C14:1)	3ocmrs7eACP[c] + h[c] + nadph[c] => 3hcmrs7eACP[c] + nadp[c]	CE195_08770	CE195_08770		Fatty Acid Elongation-Unsaturated	0	0	1000	0	2	1.1.1.100	fabG
3HAD141	3-hydroxyacyl-[acyl-carrier-protein] dehydratase (n-C14:1)	3hcmrs7eACP[c] => h2o[c] + t3c7mrseACP[c]	(CE195_02610 or CE195_09760)	CE195_02610 CE195_09760		Fatty Acid Elongation-Unsaturated	0	0	1000	0	2	4.2.1.61	fabA
EAR141x	enoyl-[acyl-carrier-protein] reductase (NADH) (n-C14:1)	h[c] + nadh[c] + t3c7mrseACP[c] => nad[c] + tdeACP[c]	CE195_03510	CE195_03510		Fatty Acid Elongation-Unsaturated	0	0	1000	0	2	1.3.1.9	fabI
EAR141y	enoyl-[acyl-carrier-protein] reductase (NADPH) (n-C14:1)	h[c] + nadph[c] + t3c7mrseACP[c] => nadp[c] + tdeACP[c]	CE195_03510	CE195_03510		Fatty Acid Elongation-Unsaturated	0	0	1000	0	2	1.3.1.10	fabI
3OAS161	3-oxoacyl-[acyl-carrier-protein] synthase (n-C16:1)	h[c] + malACP[c] + tdeACP[c] => 3ocpalm9eACP[c] + ACP[c] + co2[c]	CE195_06330	CE195_06330		Fatty Acid Elongation-Unsaturated	0	0	1000	0	2	2.3.1.41	fabB
3OAR161	3-oxoacyl-[acyl-carrier-protein] reductase (n-C16:1)	3ocpalm9eACP[c] + h[c] + nadph[c] => 3hcpalm9eACP[c] + nadp[c]	CE195_08770	CE195_08770		Fatty Acid Elongation-Unsaturated	0	0	1000	0	2	1.1.1.100	fabG
3HAD161	3-hydroxyacyl-[acyl-carrier-protein] dehydratase (n-C16:1)	3hcpalm9eACP[c] => h2o[c] + t3c9palmeACP[c]	(CE195_02610 or CE195_09760)	CE195_02610 CE195_09760		Fatty Acid Elongation-Unsaturated	0	0	1000	0	2	4.2.1.61	fabA
EAR161x	enoyl-[acyl-carrier-protein] reductase (NADH) (n-C16:1)	h[c] + nadh[c] + t3c9palmeACP[c] => hdeACP[c] + nad[c]	CE195_03510	CE195_03510		Fatty Acid Elongation-Unsaturated	0	0	1000	0	2	1.3.1.9	fabI
EAR161y	enoyl-[acyl-carrier-protein] reductase (NADPH) (n-C16:1)	h[c] + nadph[c] + t3c9palmeACP[c] => hdeACP[c] + nadp[c]	CE195_03510	CE195_03510		Fatty Acid Elongation-Unsaturated	0	0	1000	0	2	1.3.1.10	fabI
3OAS181	3-oxoacyl-[acyl-carrier-protein] synthase (n-C18:1)	h[c] + hdeACP[c] + malACP[c] => 3ocvac11eACP[c] + ACP[c] + co2[c]	CE195_06330	CE195_06330		Fatty Acid Elongation-Unsaturated	0	0	1000	0	2	2.3.1.41	fabB
3OAR181	3-oxoacyl-[acyl-carrier-protein] reductase (n-C18:1)	3ocvac11eACP[c] + h[c] + nadph[c] => 3hcvac11eACP[c] + nadp[c]	CE195_08770	CE195_08770		Fatty Acid Elongation-Unsaturated	0	0	1000	0	2	1.1.1.100	fabG
3HAD181	3-hydroxyacyl-[acyl-carrier-protein] dehydratase (n-C18:1)	3hcvac11eACP[c] => h2o[c] + t3c11vaceACP[c]	(CE195_09760 or CE195_02610)	CE195_09760 CE195_02610		Fatty Acid Elongation-Unsaturated	0	0	1000	0	2	4.2.1.61	fabA
EAR181x	enoyl-[acyl-carrier-protein] reductase (NADH) (n-C18:1)	h[c] + nadh[c] + t3c11vaceACP[c] => nad[c] + octeACP[c]	CE195_03510	CE195_03510		Fatty Acid Elongation-Unsaturated	0	0	1000	0	2	1.3.1.9	fabI
EAR181y	enoyl-[acyl-carrier-protein] reductase (NADPH) (n-C18:1)	h[c] + nadph[c] + t3c11vaceACP[c] => nadp[c] + octeACP[c]	CE195_03510	CE195_03510		Fatty Acid Elongation-Unsaturated	0	0	1000	0	2	1.3.1.10	fabI
LIPOCT	Lipoyl(octanoyl) transferase	h[c] + ocACP[c] => ACP[c] + octapb[c]	CE195_04510	CE195_04510		Lipoate Biosynthesis and Incorporation I	0	0	1000	0	2	2.3.1.181	lipB
LIPOS	Lipoate synthase	4fe4s[c] + 2 amet[c] + h[c] + nad[c] + octapb[c] => 2fe2s[c] + 2 dad-5[c] + 2 fe2[c] + lipopb[c] + 2 met-L[c] + nadh[c]	CE195_10765	CE195_10765		Lipoate Biosynthesis and Incorporation I	0	0	1000	0	2	2.8.1.8	lipA
G3PD2i	glycerol-3-phosphate dehydrogenase (NADP)	dhap[c] + h[c] + nadph[c] => glyc3p[c] + nadp[c]	CE195_04675	CE195_04675		CDP-diacylglycerol biosynthesis II	1	-1000	1000	0	2	1.1.1.94	gpsA
ACPPAT120	acyl-(acyl carrier protein):phosphate acyltransferase (C12:0)	ddcaACP[c] + h[c] + pi[c] => ACP[c] + ddcap[c]	(CE195_08755 and CE195_08775)	CE195_08755 CE195_08775		CDP-Diacylglycerol Biosynthesis III	0	0	1000	0	2		plsX acpP
APG3PAT120	acyl-phosphate:glycerol-3-phosphate acyltransferase (C12:0)	ddcap[c] + glyc3p[c] => 1ddecg3p[c] + h[c] + pi[c]	peg.1399	peg.1399		CDP-Diacylglycerol Biosynthesis III	0	0	1000	0	2		plsY
G3PAT120	glycerol-3-phosphate acyltransferase (C12:0)	ddcaACP[c] + glyc3p[c] => 1ddecg3p[c] + ACP[c]	(CE195_04640 and CE195_08775)	CE195_04640 CE195_08775		CDP-diacylglycerol biosynthesis II	0	0	1000	0	2	2.3.1.15	plsB acpP
AGPAT120	1-tetradecanoyl-sn-glycerol 3-phosphate O-acyltransferase (n-C12:0)	1ddecg3p[c] + ddcaACP[c] => ACP[c] + pa120[c]	CE195_09860	CE195_09860		CDP-diacylglycerol biosynthesis II	0	0	1000	0	2	2.3.1.51	plsC
DASYN120	CDP-diacylglycerol synthetase (n-C12:0)	ctp[c] + h[c] + pa120[c] => cdpdddecg[c] + ppi[c]	CE195_09570	CE195_09570		Cardiolipin Biosynthesis I	0	0	1000	0	2	2.7.7.41	cdsA
PGSA120	Phosphatidylglycerol synthase (n-C12:0)	cdpdddecg[c] + glyc3p[c] => cmp[c] + h[c] + pgp120[c]	CE195_06160	CE195_06160		Cardiolipin Biosynthesis I	0	0	1000	0	2	2.7.8.5	pgsA
PGPP120	phosphatidylglycerol phosphate phosphatase (n-C14:0)	h2o[c] + pgp120[c] => pg120[c] + pi[c]	(CE195_10635 or CE195_07800)	CE195_10635 CE195_07800		Cardiolipin Biosynthesis I	0	0	1000	0	2	3.1.3.27	pgpBA
CLPNS120pp	cardiolipin synthase (periplasmic, n-C12:0)	2 pg120[c] => clpn120[c] + glyc[c]	CE195_08840	CE195_08840		Cardiolipin Biosynthesis I	0	0	1000	0	2	2.7.8.-	clsA
PSSA120	Phosphatidylserine syntase (n-C12:0)	cdpdddecg[c] + ser-L[c] => cmp[c] + h[c] + ps120[c]	CE195_06400	CE195_06400		Phosphatidylethanolamine Biosynthesis I	0	0	1000	0	2	2.7.8.8	pssA
PSD120	Phosphatidylserine decarboxylase (n-C12:0)	h[c] + ps120[c] => co2[c] + pe120[c]	CE195_03890	CE195_03890		Phosphatidylethanolamine Biosynthesis I	0	0	1000	0	2	4.1.1.65	psd
CDAPPA120	CDP-Diacylglycerol pyrophostatase (n-C12:0)	cdpdddecg[c] + h2o[c] => cmp[c] + 2 h[c] + pa120[c]	CE195_07225	CE195_07225		Glycerophospholipid Metabolism	0	0	1000	0	2	3.6.1.26	cdh
PAPA120	Phosphatidate phosphatase (n-C12:0)	h2o[c] + pa120[c] => 12dgr120[c] + pi[c]	CE195_10635	CE195_10635		Glycerophospholipid Metabolism	0	0	1000	0	2	3.1.3.4	pgpB
ACPPAT140	acyl-(acyl carrier protein):phosphate acyltransferase (C14:0)	h[c] + myrsACP[c] + pi[c] => ACP[c] + ttdcap[c]	(CE195_08755 and CE195_08775)	CE195_08755 CE195_08775		CDP-Diacylglycerol Biosynthesis III	0	0	1000	0	2		plsX acpP
APG3PAT140	acyl-phosphate:glycerol-3-phosphate acyltransferase (C14:0)	glyc3p[c] + ttdcap[c] => 1tdecg3p[c] + h[c] + pi[c]	peg.1399	peg.1399		CDP-Diacylglycerol Biosynthesis III	0	0	1000	0	2		plsY
G3PAT140	glycerol-3-phosphate acyltransferase (C14:0)	glyc3p[c] + myrsACP[c] => 1tdecg3p[c] + ACP[c]	(CE195_04640 and CE195_08775)	CE195_04640 CE195_08775		CDP-diacylglycerol biosynthesis II	0	0	1000	0	2	2.3.1.15	plsB acpP
AGPAT140	1-tetradecanoyl-sn-glycerol 3-phosphate O-acyltransferase (n-C14:0)	1tdecg3p[c] + myrsACP[c] => ACP[c] + pa140[c]	CE195_09860	CE195_09860		CDP-diacylglycerol biosynthesis II	0	0	1000	0	2	2.3.1.51	plsC
DASYN140	CDP-diacylglycerol synthetase (n-C14:0)	ctp[c] + h[c] + pa140[c] => cdpdtdecg[c] + ppi[c]	CE195_09570	CE195_09570		Glycerophospholipid Metabolism	0	0	1000	0	2	2.7.7.41	cdsA
PGSA140	Phosphatidylglycerol synthase (n-C14:0)	cdpdtdecg[c] + glyc3p[c] => cmp[c] + h[c] + pgp140[c]	CE195_06160	CE195_06160		Cardiolipin Biosynthesis I	0	0	1000	0	2	2.7.8.5	pgsA
PGPP140	phosphatidylglycerol phosphate phosphatase (n-C14:0)	h2o[c] + pgp140[c] => pg140[c] + pi[c]	(CE195_10635 or CE195_07800)	CE195_10635 CE195_07800		Cardiolipin Biosynthesis I	0	0	1000	0	2	3.1.3.27	pgpBA
CLPNS140pp	cardiolipin synthase (periplasmic, n-C14:0)	2 pg140[c] => clpn140[c] + glyc[c]	CE195_08840	CE195_08840		Cardiolipin Biosynthesis I	0	0	1000	0	2	2.7.8.-	clsA
PSSA140	Phosphatidylserine syntase (n-C14:0)	cdpdtdecg[c] + ser-L[c] => cmp[c] + h[c] + ps140[c]	CE195_06400	CE195_06400		Phosphatidylethanolamine Biosynthesis I	0	0	1000	0	2	2.7.8.8	pssA
PSD140	Phosphatidylserine decarboxylase (n-C14:0)	h[c] + ps140[c] => co2[c] + pe140[c]	CE195_03890	CE195_03890		Phosphatidylethanolamine Biosynthesis I	0	0	1000	0	2	4.1.1.65	psd
CDAPPA140	CDP-Diacylglycerol pyrophostatase (n-C14:0)	cdpdtdecg[c] + h2o[c] => cmp[c] + 2 h[c] + pa140[c]	CE195_07225	CE195_07225		Glycerophospholipid Metabolism	0	0	1000	0	2	3.6.1.26	cdh
PAPA140	Phosphatidate phosphatase (n-C14:0)	h2o[c] + pa140[c] => 12dgr140[c] + pi[c]	CE195_10635	CE195_10635		Glycerophospholipid Metabolism	0	0	1000	0	2	3.1.3.4	pgpB
ACPPAT141	acyl-(acyl carrier protein):phosphate acyltransferase (C14:1)	h[c] + pi[c] + tdeACP[c] => ACP[c] + ttdceap[c]	(CE195_08755 and CE195_08775)	CE195_08755 CE195_08775		CDP-Diacylglycerol Biosynthesis III	0	0	1000	0	2		plsX acpP
APG3PAT141	acyl-phosphate:glycerol-3-phosphate acyltransferase (C14:1)	glyc3p[c] + ttdceap[c] => 1tdec7eg3p[c] + h[c] + pi[c]	peg.1399	peg.1399		CDP-Diacylglycerol Biosynthesis III	0	0	1000	0	2		plsY
G3PAT141	glycerol-3-phosphate acyltransferase (C14:1)	glyc3p[c] + tdeACP[c] => 1tdec7eg3p[c] + ACP[c]	(CE195_04640 and CE195_08775)	CE195_04640 CE195_08775		CDP-diacylglycerol biosynthesis II	0	0	1000	0	2	2.3.1.15	plsB acpP
AGPAT141	1-tetradec-7-enoyl-sn-glycerol 3-phosphate O-acyltransferase (n-C14:1)	1tdec7eg3p[c] + tdeACP[c] => ACP[c] + pa141[c]	CE195_09860	CE195_09860		CDP-diacylglycerol biosynthesis II	0	0	1000	0	2	2.3.1.51	plsC
DASYN141	CDP-diacylglycerol synthetase (n-C14:1)	ctp[c] + h[c] + pa141[c] => cdpdtdec7eg[c] + ppi[c]	CE195_09570	CE195_09570		Cardiolipin Biosynthesis I	0	0	1000	0	2	2.7.7.41	cdsA
PGSA141	Phosphatidylglycerol synthase (n-C14:1)	cdpdtdec7eg[c] + glyc3p[c] => cmp[c] + h[c] + pgp141[c]	CE195_06160	CE195_06160		Cardiolipin Biosynthesis I	0	0	1000	0	2	2.7.8.5	pgsA
PGPP141	phosphatidylglycerol phosphate phosphatase (n-C14:1)	h2o[c] + pgp141[c] => pg141[c] + pi[c]	(CE195_10635 or CE195_07800)	CE195_10635 CE195_07800		Cardiolipin Biosynthesis I	0	0	1000	0	2	3.1.3.27	pgpBA
CLPNS141pp	cardiolipin synthase (periplasmic, n-C14:1)	2 pg141[c] => clpn141[c] + glyc[c]	CE195_08840	CE195_08840		Cardiolipin Biosynthesis I	0	0	1000	0	2	2.7.8.-	clsA
PSSA141	Phosphatidylserine syntase (n-C14:1)	cdpdtdec7eg[c] + ser-L[c] => cmp[c] + h[c] + ps141[c]	CE195_06400	CE195_06400		Phosphatidylethanolamine Biosynthesis I	0	0	1000	0	2	2.7.8.8	pssA
PSD141	Phosphatidylserine decarboxylase (n-C14:1)	h[c] + ps141[c] => co2[c] + pe141[c]	CE195_03890	CE195_03890		Phosphatidylethanolamine Biosynthesis I	0	0	1000	0	2	4.1.1.65	psd
CDAPPA141	CDP-Diacylglycerol pyrophostatase (n-C14:1)	cdpdtdec7eg[c] + h2o[c] => cmp[c] + 2 h[c] + pa141[c]	CE195_07225	CE195_07225		Glycerophospholipid Metabolism	0	0	1000	0	2	3.6.1.26	cdh
PAPA141	Phosphatidate phosphatase (n-C14:1)	h2o[c] + pa141[c] => 12dgr141[c] + pi[c]	CE195_10635	CE195_10635		Glycerophospholipid Metabolism	0	0	1000	0	2	3.1.3.4	pgpB
ACPPAT160	acyl-(acyl carrier protein):phosphate acyltransferase (C16:0)	h[c] + palmACP[c] + pi[c] => ACP[c] + hdcap[c]	(CE195_08755 and CE195_08775)	CE195_08755 CE195_08775		CDP-Diacylglycerol Biosynthesis III	0	0	1000	0	2		plsX acpP
APG3PAT160	acyl-phosphate:glycerol-3-phosphate acyltransferase (C16:0)	glyc3p[c] + hdcap[c] => 1hdecg3p[c] + h[c] + pi[c]	peg.1399	peg.1399		CDP-Diacylglycerol Biosynthesis III	0	0	1000	0	2		plsY
G3PAT160	glycerol-3-phosphate acyltransferase (C16:0)	glyc3p[c] + palmACP[c] => 1hdecg3p[c] + ACP[c]	(CE195_04640 and CE195_08775)	CE195_04640 CE195_08775		CDP-diacylglycerol biosynthesis II	0	0	1000	0	2	2.3.1.15	plsB acpP
AGPAT160	1-hexadecanoyl-sn-glycerol 3-phosphate O-acyltransferase (n-C16:0)	1hdecg3p[c] + palmACP[c] => ACP[c] + pa160[c]	CE195_09860	CE195_09860		CDP-diacylglycerol biosynthesis II	0	0	1000	0	2	2.3.1.51	plsC
DASYN160	CDP-diacylglycerol synthetase (n-C16:0)	ctp[c] + h[c] + pa160[c] => cdpdhdecg[c] + ppi[c]	CE195_09570	CE195_09570		Cardiolipin Biosynthesis I	0	0	1000	0	2	2.7.7.41	cdsA
PGSA160	Phosphatidylglycerol synthase (n-C16:0)	cdpdhdecg[c] + glyc3p[c] => cmp[c] + h[c] + pgp160[c]	CE195_06160	CE195_06160		Cardiolipin Biosynthesis I	0	0	1000	0	2	2.7.8.5	pgsA
PGPP160	phosphatidylglycerol phosphate phosphatase (n-C16:0)	h2o[c] + pgp160[c] => pg160[c] + pi[c]	(CE195_10635 or CE195_07800)	CE195_10635 CE195_07800		Cardiolipin Biosynthesis I	0	0	1000	0	2	3.1.3.27	pgpBA
CLPNS160pp	cardiolipin synthase (periplasmic, n-C16:0)	2 pg160[c] => clpn160[c] + glyc[c]	CE195_08840	CE195_08840		Cardiolipin Biosynthesis I	0	0	1000	0	2	2.7.8.-	clsA
PSSA160	Phosphatidylserine syntase (n-C16:0)	cdpdhdecg[c] + ser-L[c] => cmp[c] + h[c] + ps160[c]	CE195_06400	CE195_06400		Phosphatidylethanolamine Biosynthesis I	0	0	1000	0	2	2.7.8.8	pssA
PSD160	Phosphatidylserine decarboxylase (n-C16:0)	h[c] + ps160[c] => co2[c] + pe160[c]	CE195_03890	CE195_03890		Phosphatidylethanolamine Biosynthesis I	0	0	1000	0	2	4.1.1.65	psd
CDAPPA160	CDP-Diacylglycerol pyrophostatase (n-C16:0)	cdpdhdecg[c] + h2o[c] => cmp[c] + 2 h[c] + pa160[c]	CE195_07225	CE195_07225		Glycerophospholipid Metabolism	0	0	1000	0	2	3.6.1.26	cdh
PAPA160	Phosphatidate phosphatase (n-C16:0)	h2o[c] + pa160[c] => 12dgr160[c] + pi[c]	CE195_10635	CE195_10635		Glycerophospholipid Metabolism	0	0	1000	0	2	3.1.3.4	pgpB
ALPATG160pp	apolipoprotein N-acyltransferase (phosphatidylglycerol, periplasm)	alpp[c] + pg160[c] => 2agpg160[c] + lpp[c]	(CE195_04040 and CE195_07140)	CE195_04040 CE195_07140		Unassigned	0	0	1000	0	2		lnt lpp
ALPATE160pp	apolipoprotein N-acyltransferase (phosphatidylethanolamine, periplasm)	alpp[c] + pe160[c] => 2agpe160[c] + lpp[c]	(CE195_04040 and CE195_07140)	CE195_04040 CE195_07140		Unassigned	0	0	1000	0	2		lnt lpp
ACPPAT161	acyl-(acyl carrier protein):phosphate acyltransferase (C16:1)	h[c] + hdeACP[c] + pi[c] => ACP[c] + hdceap[c]	(CE195_08755 and CE195_08775)	CE195_08755 CE195_08775		CDP-Diacylglycerol Biosynthesis III	0	0	1000	0	2		plsX acpP
APG3PAT161	acyl-phosphate:glycerol-3-phosphate acyltransferase (C16:1)	glyc3p[c] + hdceap[c] => 1hdec9eg3p[c] + h[c] + pi[c]	peg.1399	peg.1399		CDP-Diacylglycerol Biosynthesis III	0	0	1000	0	2		plsY
G3PAT161	glycerol-3-phosphate acyltransferase (C16:1)	glyc3p[c] + hdeACP[c] => 1hdec9eg3p[c] + ACP[c]	(CE195_04640 and CE195_08775)	CE195_04640 CE195_08775		CDP-diacylglycerol biosynthesis II	0	0	1000	0	2	2.3.1.15	plsB acpP
AGPAT161	1-hexadec-7-enoyl-sn-glycerol 3-phosphate O-acyltransferase (n-C16:1)	1hdec9eg3p[c] + hdeACP[c] => ACP[c] + pa161[c]	CE195_09860	CE195_09860		CDP-diacylglycerol biosynthesis II	0	0	1000	0	2	2.3.1.51	plsC
DASYN161	CDP-diacylglycerol synthetase (n-C16:1)	ctp[c] + h[c] + pa161[c] => cdpdhdec9eg[c] + ppi[c]	CE195_09570	CE195_09570		Cardiolipin Biosynthesis I	0	0	1000	0	2	2.7.7.41	cdsA
PGSA161	Phosphatidylglycerol synthase (n-C16:1)	cdpdhdec9eg[c] + glyc3p[c] => cmp[c] + h[c] + pgp161[c]	CE195_06160	CE195_06160		Cardiolipin Biosynthesis I	0	0	1000	0	2	2.7.8.5	pgsA
PGPP161	phosphatidylglycerol phosphate phosphatase (n-C16:1)	h2o[c] + pgp161[c] => pg161[c] + pi[c]	(CE195_10635 or CE195_07800)	CE195_10635 CE195_07800		Cardiolipin Biosynthesis I	0	0	1000	0	2	3.1.3.27	pgpBA
CLPNS161pp	cardiolipin synthase (periplasmic, n-C16:1)	2 pg161[c] => clpn161[c] + glyc[c]	CE195_08840	CE195_08840		Cardiolipin Biosynthesis I	0	0	1000	0	2	2.7.8.-	clsA
PSSA161	Phosphatidylserine syntase (n-C16:1)	cdpdhdec9eg[c] + ser-L[c] => cmp[c] + h[c] + ps161[c]	CE195_06400	CE195_06400		Phosphatidylethanolamine Biosynthesis I	0	0	1000	0	2	2.7.8.8	pssA
PSD161	Phosphatidylserine decarboxylase (n-C16:1)	h[c] + ps161[c] => co2[c] + pe161[c]	CE195_03890	CE195_03890		Phosphatidylethanolamine Biosynthesis I	0	0	1000	0	2	4.1.1.65	psd
CDAPPA161	CDP-Diacylglycerol pyrophostatase (n-C16:1)	cdpdhdec9eg[c] + h2o[c] => cmp[c] + 2 h[c] + pa161[c]	CE195_07225	CE195_07225		Glycerophospholipid Metabolism	0	0	1000	0	2	3.6.1.26	cdh
PAPA161	Phosphatidate phosphatase (n-C16:1)	h2o[c] + pa161[c] => 12dgr161[c] + pi[c]	CE195_10635	CE195_10635		Glycerophospholipid Metabolism	0	0	1000	0	2	3.1.3.4	pgpB
ACPPAT180	acyl-(acyl carrier protein):phosphate acyltransferase (C18:0)	h[c] + ocdcaACP[c] + pi[c] => ACP[c] + ocdcap[c]	(CE195_08755 and CE195_08775)	CE195_08755 CE195_08775		CDP-Diacylglycerol Biosynthesis III	0	0	1000	0	2		plsX acpP
APG3PAT180	acyl-phosphate:glycerol-3-phosphate acyltransferase (C18:0)	glyc3p[c] + ocdcap[c] => 1odecg3p[c] + h[c] + pi[c]	peg.1399	peg.1399		CDP-Diacylglycerol Biosynthesis III	0	0	1000	0	2		plsY
G3PAT180	glycerol-3-phosphate acyltransferase (C18:0)	glyc3p[c] + ocdcaACP[c] => 1odecg3p[c] + ACP[c]	(CE195_04640 and CE195_08775)	CE195_04640 CE195_08775		CDP-diacylglycerol biosynthesis II	0	0	1000	0	2	2.3.1.15	plsB acpP
AGPAT180	1-octadecanoyl-sn-glycerol 3-phosphate O-acyltransferase (n-C18:0)	1odecg3p[c] + ocdcaACP[c] => ACP[c] + pa180[c]	CE195_09860	CE195_09860		CDP-diacylglycerol biosynthesis II	0	0	1000	0	2	2.3.1.51	plsC
DASYN180	CDP-diacylglycerol synthetase (n-C18:0)	ctp[c] + h[c] + pa180[c] => cdpdodecg[c] + ppi[c]	CE195_09570	CE195_09570		Cardiolipin Biosynthesis I	0	0	1000	0	2	2.7.7.41	cdsA
PGSA180	Phosphatidylglycerol synthase (n-C18:0)	cdpdodecg[c] + glyc3p[c] => cmp[c] + h[c] + pgp180[c]	CE195_06160	CE195_06160		Cardiolipin Biosynthesis I	0	0	1000	0	2	2.7.8.5	pgsA
PGPP180	phosphatidylglycerol phosphate phosphatase (n-C18:0)	h2o[c] + pgp180[c] => pg180[c] + pi[c]	(CE195_10635 or CE195_07800)	CE195_10635 CE195_07800		Cardiolipin Biosynthesis I	0	0	1000	0	2	3.1.3.27	pgpBA
CLPNS180pp	cardiolipin synthase (periplasmic, n-C18:0)	2 pg180[c] => clpn180[c] + glyc[c]	CE195_08840	CE195_08840		Cardiolipin Biosynthesis I	0	0	1000	0	2	2.7.8.-	clsA
PSSA180	Phosphatidylserine syntase (n-C18:0)	cdpdodecg[c] + ser-L[c] => cmp[c] + h[c] + ps180[c]	CE195_06400	CE195_06400		Phosphatidylethanolamine Biosynthesis I	0	0	1000	0	2	2.7.8.8	pssA
PSD180	Phosphatidylserine decarboxylase (n-C18:0)	h[c] + ps180[c] => co2[c] + pe180[c]	CE195_03890	CE195_03890		Phosphatidylethanolamine Biosynthesis I	0	0	1000	0	2	4.1.1.65	psd
CDAPPA180	CDP-Diacylglycerol pyrophostatase (n-C18:0)	cdpdodecg[c] + h2o[c] => cmp[c] + 2 h[c] + pa180[c]	CE195_07225	CE195_07225		Glycerophospholipid Metabolism	0	0	1000	0	2	3.6.1.26	cdh
PAPA180	Phosphatidate phosphatase (n-C18:0)	h2o[c] + pa180[c] => 12dgr180[c] + pi[c]	CE195_10635	CE195_10635		Glycerophospholipid Metabolism	0	0	1000	0	2	3.1.3.4	pgpB
ACPPAT181	acyl-(acyl carrier protein):phosphate acyltransferase (C18:1)	h[c] + octeACP[c] + pi[c] => ACP[c] + ocdceap[c]	(CE195_08755 and CE195_08775)	CE195_08755 CE195_08775		CDP-Diacylglycerol Biosynthesis III	0	0	1000	0	2		plsX acpP
APG3PAT181	acyl-phosphate:glycerol-3-phosphate acyltransferase (C18:1)	glyc3p[c] + ocdceap[c] => 1odec11eg3p[c] + h[c] + pi[c]	peg.1399	peg.1399		CDP-Diacylglycerol Biosynthesis III	0	0	1000	0	2		plsY
G3PAT181	glycerol-3-phosphate acyltransferase (C18:1)	glyc3p[c] + octeACP[c] => 1odec11eg3p[c] + ACP[c]	(CE195_04640 and CE195_08775)	CE195_04640 CE195_08775		CDP-diacylglycerol biosynthesis II	0	0	1000	0	2	2.3.1.15	plsB acpP
AGPAT181	1-octadec-7-enoyl-sn-glycerol 3-phosphate O-acyltransferase (n-C18:1)	1odec11eg3p[c] + octeACP[c] => ACP[c] + pa181[c]	CE195_09860	CE195_09860		CDP-diacylglycerol biosynthesis II	0	0	1000	0	2	2.3.1.51	plsC
DASYN181	CDP-diacylglycerol synthetase (n-C18:1)	ctp[c] + h[c] + pa181[c] => cdpdodec11eg[c] + ppi[c]	CE195_09570	CE195_09570		Cardiolipin Biosynthesis I	0	0	1000	0	2	2.7.7.41	cdsA
PGSA181	Phosphatidylglycerol synthase (n-C18:1)	cdpdodec11eg[c] + glyc3p[c] => cmp[c] + h[c] + pgp181[c]	CE195_06160	CE195_06160		Cardiolipin Biosynthesis I	0	0	1000	0	2	2.7.8.5	pgsA
PGPP181	phosphatidylglycerol phosphate phosphatase (n-C18:1)	h2o[c] + pgp181[c] => pg181[c] + pi[c]	(CE195_10635 or CE195_07800)	CE195_10635 CE195_07800		Cardiolipin Biosynthesis I	0	0	1000	0	2	3.1.3.27	pgpBA
CLPNS181pp	cardiolipin synthase (periplasmic, n-C18:1)	2 pg181[c] => clpn181[c] + glyc[c]	CE195_08840	CE195_08840		Cardiolipin Biosynthesis I	0	0	1000	0	2	2.7.8.-	clsA
PSSA181	Phosphatidylserine syntase (n-C18:1)	cdpdodec11eg[c] + ser-L[c] => cmp[c] + h[c] + ps181[c]	CE195_06400	CE195_06400		Phosphatidylethanolamine Biosynthesis I	0	0	1000	0	2	2.7.8.8	pssA
PSD181	Phosphatidylserine decarboxylase (n-C18:1)	h[c] + ps181[c] => co2[c] + pe181[c]	CE195_03890	CE195_03890		Phosphatidylethanolamine Biosynthesis I	0	0	1000	0	2	4.1.1.65	psd
CDAPPA181	CDP-Diacylglycerol pyrophostatase (n-C18:1)	cdpdodec11eg[c] + h2o[c] => cmp[c] + 2 h[c] + pa181[c]	CE195_07225	CE195_07225		Glycerophospholipid Metabolism	0	0	1000	0	2	3.6.1.26	cdh
PAPA181	Phosphatidate phosphatase (n-C18:1)	h2o[c] + pa181[c] => 12dgr181[c] + pi[c]	CE195_10635	CE195_10635		Glycerophospholipid Metabolism	0	0	1000	0	2	3.1.3.4	pgpB
PGMT	phosphoglucomutase	g6p[c] <=> g1p[c]	CE195_08240	CE195_08240		UDP-Glucose Biosynthesis	1	-1000	1000	0	2	5.4.2.2	pgm yqaB
GALUi	UTP-glucose-1-phosphate uridylyltransferase (irreversible)	g1p[c] + h[c] + utp[c] => ppi[c] + udpg[c]	CE195_07835	CE195_07835		UDP-Glucose Biosynthesis	0	0	1000	0	2	2.7.7.9	galU
UDPGD	UDPglucose 6-dehydrogenase	h2o[c] + 2 nad[c] + udpg[c] => 3 h[c] + 2 nadh[c] + udpglcur[c]	CE195_07840	CE195_07840		UDP-α-D-Glucuronate Biosynthesis	0	0	1000	0	2	1.1.1.22	ugd
UDPGDC	UDP-glucuronate C-4'' decarboxylase	nad[c] + udpglcur[c] => co2[c] + nadh[c] + udpLa4o[c]	CE195_05085	CE195_05085		Polymyxin Resistance	0	0	1000	0	2	1.1.1.305	arnA
UDPKAAT	UDP-4''-ketopentose:UDP-4-amino-4-deoxy-L-arabinose aminotransferase	glu-L[c] + udpLa4o[c] <=> akg[c] + udpLa4n[c]	CE195_05075	CE195_05075		Polymyxin Resistance	1	-1000	1000	0	2	2.6.1.87	arnB
ULA4NFT	UDP-L-Ara4N formyltransferase	10fthf[c] + udpLa4n[c] => h[c] + thf[c] + udpLa4fn[c]	CE195_05085	CE195_05085		Polymyxin Resistance	0	0	1000	0	2	2.1.1.13	arnA
UPLA4FNT	undecaprenyl phosphate-L-Ara4FN transferase	udcpp[c] + udpLa4fn[c] => uLa4fn[c] + udp[c]	CE195_05080	CE195_05080		Polymyxin Resistance	0	0	1000	0	2	2.4.2.53	arnC
UPLA4FNF	undecaprenyl phosphate-L-Ara4FN formylase	h2o[c] + uLa4fn[c] => for[c] + uLa4n[c]	CE195_05090	CE195_05090		Polymyxin Resistance	0	0	1000	0	2		arnD
ULA4Ntppi	transport (cytoplasm to periplasm)	uLa4n[c] => uLa4n[p]	(CE195_05100 and CE195_05105)	CE195_05100 CE195_05105		Polymyxin Resistance	0	0	1000	0	2		arnEF
LA4NTpp	4-amino-4-deoxy-L-arabinotransferase (LPS lipid A modification, periplasmic face of membrane))	colipa[c] + uLa4n[c] => acolipa[c] + udcpp[c]	CE195_05095	CE195_05095		Polymyxin Resistance	0	0	1000	0	2	2.4.2.43	arnT
S7PI	sedoheptulose 7-phosphate isomerase	s7p[c] => gmhep7p[c]	(CE195_08600 and peg.1413)	CE195_08600 peg.1413		ADP-L-Glycero-β-D-Manno-Heptose Biosynthesis	0	0	1000	0	2	5.3.2.18	lpcA/gmhA
GMHEPK	D-glycero-D-manno-heptose 7-phosphate kinase	atp[c] + gmhep7p[c] => adp[c] + gmhep17bp[c] + h[c]	CE195_08365	CE195_08365		ADP-L-Glycero-β-D-Manno-Heptose Biosynthesis	0	0	1000	0	2	2.7.1.167	rfaE
GMHEPPA	D-glycero-D-manno-heptose 1,7-bisphosphate phosphatase	gmhep17bp[c] + h2o[c] => gmhep1p[c] + pi[c]	peg.403	peg.403		ADP-L-Glycero-β-D-Manno-Heptose Biosynthesis	0	0	1000	0	2	3.1.3.82	gmhB
GMHEPAT	D-glycero-D-manno-hepose 1-phosphate adenyltransferase	atp[c] + gmhep1p[c] + h[c] => adphep-DD[c] + ppi[c]	CE195_08365	CE195_08365		ADP-L-Glycero-β-D-Manno-Heptose Biosynthesis	0	0	1000	0	2	2.7.7.70	rfaE
AGMHE	ADP-D-glycero-D-manno-heptose epimerase	adphep-DD[c] => adphep-LD[c]				ADP-L-Glycero-β-D-Manno-Heptose Biosynthesis	0	0	1000	0	2	5.1.3.20	rfaD
A5PISO	arabinose-5-phosphate isomerase	ru5p-D[c] <=> ara5p[c]	CE195_09625	CE195_09625		Lipopolysaccharide Biosynthesis	1	-1000	1000	0	2	5.3.1.13	kdsD
KDOPS	3-deoxy -D-manno-octulosonic -acid 8-phosphate synthase	ara5p[c] + h2o[c] + pep[c] => kdo8p[c] + pi[c]	CE195_09880	CE195_09880		Lipopolysaccharide Biosynthesis	0	0	1000	0	2	2.5.1.55	kdsA
KDOPP	3-deoxy-manno-octulosonate-8-phosphatase	h2o[c] + kdo8p[c] => kdo[c] + pi[c]	CE195_04975	CE195_04975		Lipopolysaccharide Biosynthesis	0	0	1000	0	2	3.1.3.45	kdsC
KDOCT2	3-deoxy-manno-octulosonate cytidylyltransferase	ctp[c] + kdo[c] => ckdo[c] + ppi[c]	CE195_08535	CE195_08535		Lipopolysaccharide Biosynthesis	0	0	1000	0	2	2.7.7.38	kdsB
UAGAAT	UDP-N-acetylglucosamine acyltransferase	3hmrsACP[c] + uacgam[c] <=> ACP[c] + u3aga[c]	(CE195_02615 and CE195_08775)	CE195_02615 CE195_08775		Lipopolysaccharide Biosynthesis	1	-1000	1000	0	2	2.3.1.129	lpxA acpP
UHGADA	UDP-3-O-acetylglucosamine deacetylase	h2o[c] + u3aga[c] => ac[c] + u3hga[c]	CE195_02120	CE195_02120		Lipopolysaccharide Biosynthesis	0	0	1000	0	2	3.5.1.108	lpxC
U23GAAT	UDP-3-O-(3-hydroxymyristoyl)glucosamine acyltransferase	3hmrsACP[c] + u3hga[c] => ACP[c] + h[c] + u23ga[c]	CE195_02605	CE195_02605		Lipopolysaccharide Biosynthesis	0	0	1000	0	2	2.3.1.191	lpxD
USHD	UDP-sugar hydrolase	h2o[c] + u23ga[c] => 2 h[c] + lipidX[c] + ump[c]	peg.1027	peg.1027		Lipopolysaccharide Biosynthesis	0	0	1000	0	2	3.6.1.54	lpxH
LPADSS	Lipid A disaccaride synthase	lipidX[c] + u23ga[c] => h[c] + lipidAds[c] + udp[c]	CE195_02620	CE195_02620		Lipopolysaccharide Biosynthesis	0	0	1000	0	2	2.4.1.182	lpxB
TDSK	Tetraacyldisaccharide 4'kinase	atp[c] + lipidAds[c] => adp[c] + h[c] + lipidA[c]	CE195_09210	CE195_09210		Lipopolysaccharide Biosynthesis	0	0	1000	0	2	2.7.1.130	lpxK
MOAT	3-deoxy-D-manno-octulosonic acid transferase	ckdo[c] + lipidA[c] => cmp[c] + h[c] + kdolipid4[c]	CE195_02370	CE195_02370		Lipopolysaccharide Biosynthesis	0	0	1000	0	2	2.4.99.12	waaA
MOAT2	3-deoxy-D-manno-octulosonic acid transferase	ckdo[c] + kdolipid4[c] => cmp[c] + h[c] + kdo2lipid4[c]	CE195_02370	CE195_02370		Lipopolysaccharide Biosynthesis	0	0	1000	0	2	2.4.99.13	waaA
EDTXS1	Endotoxin Synthesis (lauroyl transferase)	ddcaACP[c] + kdo2lipid4[c] => ACP[c] + kdo2lipid4L[c]	CE195_09845	CE195_09845		Lipopolysaccharide Biosynthesis	0	0	1000	0	2	2.3.1.241	lpxL
EDTXS2	Endotoxin Synthesis (myristoyl transferase)	kdo2lipid4L[c] + myrsACP[c] => ACP[c] + lipa[c]	CE195_05805	CE195_05805		Lipopolysaccharide Biosynthesis	0	0	1000	0	2	2.3.1.243	lpxM
HEPT1	heptosyltransferase I (LPS core synthesis)	adphep-LD[c] + lipa[c] => adp[c] + h[c] + hlipa[c]	CE195_02955	CE195_02955		Lipopolysaccharide Biosynthesis	0	0	1000	0	2	2.4.1.-	waaC
HEPT2	heptosyltransferase II (LPS core synthesis)	adphep-LD[c] + hlipa[c] => adp[c] + h[c] + hhlipa[c]	CE195_07770	CE195_07770		Lipopolysaccharide Biosynthesis	0	0	1000	0	2	2.4.1.-	waaF
GLCTR1	glucosyltransferase I (LPS core synthesis)	icolipa[c] + udpg[c] => gicolipa[c] + h[c] + udp[c]	CE195_01295	CE195_01295		Lipopolysaccharide Biosynthesis	0	0	1000	0	2		waaG
GALT1	galactosyltransferase I (LPS core synthesis)	gicolipa[c] + udpg[c] => gagicolipa[c] + h[c] + udp[c]	CE195_13055	CE195_13055		Lipopolysaccharide Biosynthesis	0	0	1000	0	2	2.4.1.44	waaB
EDTXS4	Endotoxin Synthesis (myristoyl transferase)	kdo2lipid4p[c] + myrsACP[c] => ACP[c] + lipa_cold[c]	CE195_05805	CE195_05805		Lipopolysaccharide Transport	0	0	1000	0	2		msbB
CLIPAabctex	cold lipid A transport via ABC system (periplasm to extracellular)	atp[c] + h2o[c] + lipa_cold[c] => adp[c] + h[c] + pi[c] + lipa_cold[e]	(CE195_04985 and CE195_04990 and CE195_04980 and CE195_09870 and CE195_09875)	CE195_04985 CE195_04990 CE195_04980 CE195_09870 CE195_09875		Lipopolysaccharide Transport	0	0	1000	0	2		lptABCFG
ACOLIPAabctex	arabinose modified core oligosaccharide lipid A transport via ABC system (periplasm to extracellular)	atp[c] + h2o[c] + acolipa[c] => adp[c] + h[c] + pi[c] + acolipa[e]	(CE195_04985 and CE195_04990 and CE195_04980 and CE195_09870 and CE195_09875)	CE195_04985 CE195_04990 CE195_04980 CE195_09870 CE195_09875		Lipopolysaccharide Transport	0	0	1000	0	2		lptABCFG
COLIPAPabctex	core oligosaccharide lipid A diphosphate transport via ABC system (periplasm to extracellular)	atp[c] + h2o[c] + colipap[c] => adp[c] + h[c] + pi[c] + colipap[e]	(CE195_04985 and CE195_04990 and CE195_04980 and CE195_09870 and CE195_09875)	CE195_04985 CE195_04990 CE195_04980 CE195_09870 CE195_09875		Lipopolysaccharide Transport	0	0	1000	0	2		lptABCFG
COLIPAabctex	core oligosaccharide lipid A transport via ABC system (periplasm to extracellular)	atp[c] + h2o[c] + colipa[c] => adp[c] + h[c] + pi[c] + colipa[e]	(CE195_04985 and CE195_04990 and CE195_04980 and CE195_09870 and CE195_09875)	CE195_04985 CE195_04990 CE195_04980 CE195_09870 CE195_09875		Lipopolysaccharide Transport	0	0	1000	0	2		lptABCFG
ECA4COLIPAabctex	enterobacterial common antigen (x4) core oligosaccharide lipid A transport via ABC system (periplasm to extracellular)	atp[c] + h2o[c] + eca4colipa[c] => adp[c] + h[c] + pi[c] + eca4colipa[e]	(CE195_04985 and CE195_04990 and CE195_04980 and CE195_09870 and CE195_09875)	CE195_04985 CE195_04990 CE195_04980 CE195_09870 CE195_09875		Lipopolysaccharide Transport	0	0	1000	0	2		lptABCFG
ENLIPAabctex	phosphoethanolamine lipid A transport via ABC system (periplasm to extracellular)	atp[c] + h2o[c] + enlipa[c] => adp[c] + h[c] + pi[c] + enlipa[e]	(CE195_04985 and CE195_04990 and CE195_04980 and CE195_09870 and CE195_09875)	CE195_04985 CE195_04990 CE195_04980 CE195_09870 CE195_09875		Lipopolysaccharide Transport	0	0	1000	0	2		lptABCFG
K2L4Aabctex	KDO(2)-lipid IV A transport via ABC system (periplasm to extracellular)	atp[c] + h2o[c] + kdo2lipid4[c] => adp[c] + h[c] + pi[c] + kdo2lipid4[e]	(CE195_04985 and CE195_04990 and CE195_04980 and CE195_09870 and CE195_09875)	CE195_04985 CE195_04990 CE195_04980 CE195_09870 CE195_09875		Lipopolysaccharide Transport	0	0	1000	0	2		lptABCFG
LIPAabctex	lipid A transport via ABC system (periplasm to extracellular)	atp[c] + h2o[c] + lipa[c] => adp[c] + h[c] + pi[c] + lipa[e]	(CE195_04985 and CE195_04990 and CE195_04980 and CE195_09870 and CE195_09875)	CE195_04985 CE195_04990 CE195_04980 CE195_09870 CE195_09875		Lipopolysaccharide Transport	0	0	1000	0	2		lptABCFG
O16A4COLIPAabctex	O16 antigen (x4) core oligosaccharide lipid A transport via ABC system (periplasm to extracellular)	atp[c] + h2o[c] + o16a4colipa[c] => adp[c] + h[c] + pi[c] + o16a4colipa[e]	(CE195_04985 and CE195_04990 and CE195_04980 and CE195_09870 and CE195_09875)	CE195_04985 CE195_04990 CE195_04980 CE195_09870 CE195_09875		Lipopolysaccharide Transport	0	0	1000	0	2		lptABCFG
HCO3E	HCO3 equilibration reaction	co2[c] + h2o[c] <=> h[c] + hco3[c]	CE195_03165	CE195_03165		Unassigned	1	-1000	1000	0	2	4.2.1.1	cynT
SPODM	superoxide dismutase	2 h[c] + 2 o2s[c] => h2o2[c] + o2[c]	CE195_04770	CE195_04770		Superoxide Radicals Degradation	0	0	0	0	2	1.15.1.1	sodA
FLDR2	flavodoxin reductase (NADPH)	2 flxso[c] + nadph[c] => 2 flxr[c] + h[c] + nadp[c]	(CE195_05955 and CE195_01935)	CE195_05955 CE195_01935		Unassigned	0	0	1000	0	2		fldA fpr
MI1PP	myo-inositol 1-phosphatase	h2o[c] + mi1p-D[c] => inost[c] + pi[c]	CE195_06185	CE195_06185		Cell Envelope Biosynthesis	0	0	1000	0	2	3.1.3.25	suhB
G2PP	glycerol-2-phosphate phosphatase	glyc2p[c] + h2o[c] => glyc[c] + pi[c]	CE195_06185	CE195_06185		Alternate Carbon Metabolism	0	0	1000	0	2	3.1.3.25	suhB
ACGAMT	UDP-N-acetylglucosamine:undecaprenylphosphate N-acetylglucosamine -1-phosphate transferase	uacgam[c] + udcpp[c] => ump[c] + unaga[c]	CE195_04240	CE195_04240		Enterobacterial Common Antigen Biosynthesis	0	0	1000	0	2	2.7.8.33	rfe
D_GROW	Biomass objective function	0.320805 ala-L[c] + 0.215949 arg-L[c] + 0.272389 asn-L[c] + 0.283343 asp-L[c] + 0.032312 cys-L[c] + 0.160703 gln-L[c] + 0.379013 glu-L[c] + 0.321639 gly[c] + 0.082 his-L[c] + 0.43019 ile-L[c] + 0.428144 leu-L[c] + 0.438811 lys-L[c] + 0.145952 met-L[c] + 0.155987 phe-L[c] + 0.154152 pro-L[c] + 0.329826 ser-L[c] + 0.25236 thr-L[c] + 0.031072 trp-L[c] + 0.129095 tyr-L[c] + 0.361047 val-L[c] + 0.0243…				Biomass	0	0	1000	1	2
SOD_H2Otcy	H2O transport via diffusion	h2o[e] <=> h2o[c]				Transport	1	-1000	1000	0	2
SOD_CO2tex	CO2 transport via diffusion	co2[c] <=> co2[e]				Transport	1	-1000	1000	0	2
SOD_O2tex	oxygen transport via diffusion	o2[e] <=> o2[c]				Transport	1	-1000	1000	0	2
SOD_Pitex	phosphate transport via diffusion	pi[e] <=> pi[c]	CE195_08210	CE195_08210		Transport	1	-1000	1000	0	2
SOD_FE2tex	iron (II) transport via diffusion	fe2[c] <=> fe2[e]	(CE195_05800 and CE195_10820)	CE195_05800 CE195_10820		Transport	1	-1000	1000	0	2
SOD_NH4tex	ammonia transport via diffusion	nh4[c] <=> nh4[e]				Transport	1	-1000	1000	0	2
SOD_DM_APOACP	Source to provide apoprotein ACP for system	=> apoACP[c]				Source	0	0	1000	0	2
SOD_DM_AKG	Sink to allow 2-oxoglutarate to leave system	akg[c] =>				Sink	0	0	1000	0	2
SOD_DM_GLY	Sink to allow glycine to leave system	gly[c] =>				Sink	0	0	1000	0	2
SOD_DM_LIPOPB	Sink to allow lipoate to leave system	lipopb[c] =>				Sink	0	0	1000	0	2
SOD_DM_GLYC	Sink to allow Glycerol to leave system	glyc[c] =>				Sink	0	0	1000	0	2
SOD_DM_ACALD	Sink to allow Acetaldehyde to leave system	acald[c] =>				Sink	0	0	1000	0	2
SOD_DM_4CRSOL	Sink to allow p-Cresol to leave system	4crsol[c] =>				Sink	0	0	1000	0	2
SOD_DM_DHPTD	Sink to allow 4,5-dihydroxy-2,3-pentanedione to leave system	dhptd[c] =>				Sink	0	0	1000	0	2
SOD_DM_H2O2	Sink to allow Hydrogen peroxide to leave system	h2o2[c] =>				Sink	0	0	1000	0	2
SOD_UP_GLN-L	Import L-Glutamine	gln-L[e] => gln-L[c]				Transport	0	0	1000	0	2
SOD_UP_TYR-L	Import L-Tyrosine	tyr-L[e] => tyr-L[c]				Transport	0	0	1000	0	2
SOD_UP_ILE-L	Import L-Isoleucine	ile-L[e] => ile-L[c]	CE195_07405	CE195_07405		Transport	0	0	1000	0	2		brnQ
SOD_UP_LEU-L	Import L-Leucine	leu-L[e] => leu-L[c]	CE195_07405	CE195_07405		Transport	0	0	1000	0	2		brnQ
SOD_UP_PHE-L	Import L-Phenylalanine	phe-L[e] => phe-L[c]				Transport	0	0	1000	0	2
SOD_UP_VAL-L	Import L-Valine	val-L[e] => val-L[c]	CE195_07405	CE195_07405		Transport	0	0	1000	0	2		brnQ
SOD_UP_PTR	Import Putrescine	ptrc[e] => ptrc[c]	(CE195_05840 and CE195_05845 and CE195_05850 and peg.881)	CE195_05840 CE195_05845 CE195_05850 peg.881		Transport	0	0	1000	0	2
SOD_GLCptspp	D-glucose transport via PEP:Pyr PTS (periplasm)	pep[c] + glc-D[e] => g6p[c] + pyr[c]	(CE195_01565 and CE195_01570 and CE195_01575)	CE195_01565 CE195_01570 CE195_01575		Transport	0	0	1000	0	2		crr ptsIH
SOD_UP_GLC-D	Import D-Glucose	glc-D[e] => glc-D[c]				Transport	0	0	1000	0	2
SOD_UP_6PGL	Import 6-phospho-D-glucono-1,5-lactone	6pgl[e] => 6pgl[c]				Transport	0	0	1000	0	2
SOD_UP_SO4	Import sulfate	so4[e] => so4[c]	(CE195_02170 and CE195_02160 and CE195_02165 and CE195_00645)	CE195_02170 CE195_02160 CE195_02165 CE195_00645		Transport	0	0	1000	0	2		cysAUWTP
SOD_UP_ALA-B	Import beta-Alanine	ala-B[e] => ala-B[c]				Transport	0	0	1000	0	2
SOD_UP_NICRNT	Import Nicotinate D-ribonucleotide	nicrnt[e] => nicrnt[c]				Transport	0	0	1000	0	2
SOD_UP_PAN4P	Import Pantetheine 4'-phosphate	pan4p[e] => pan4p[c]				Transport	0	0	1000	0	2
SOD_UP_PANT-R	Import (R)-Pantoate	pant-R[e] => pant-R[c]				Transport	0	0	1000	0	2
SOD_UP_PPPI	Import Inorganic triphosphate	pppi[e] => pppi[c]				Transport	0	0	1000	0	2
SOD_EF_ARG-L	Export L-Arginine	arg-L[c] => arg-L[e]				Transport	0	0	1000	0	2
SOD_EF_HIS-L	Export L-Histidine	his-L[c] => his-L[e]				Transport	0	0	1000	0	2
SOD_EF_LYS-L	Export L-Lysine	lys-L[c] => lys-L[e]	CE195_13290	CE195_13290		Transport	0	0	1000	0	2
SOD_EF_MET-L	Export L-Methionine	met-L[c] => met-L[e]				Transport	0	0	1000	0	2
SOD_EF_THR-L	Export L-Threonine	thr-L[c] => thr-L[e]				Transport	0	0	1000	0	2
SOD_EF_TRP-L	Export L-Tryptophan	trp-L[c] => trp-L[e]				Transport	0	0	1000	0	2
SOD_EF_AHCYS	Export S-Adenosyl-L-homocysteine	ahcys[c] => ahcys[e]				Transport	0	0	1000	0	2
SOD_EF_THMPP	Export Thiamine diphosphate	thmpp[c] => thmpp[e]				Transport	0	0	1000	0	2
SOD_EF_RIBFLV	Export Riboflavin	ribflv[c] => ribflv[e]				Transport	0	0	1000	0	2
SOD_EF_PNTO-R	Export (R)-Pantothenate	pnto-R[c] => pnto-R[e]				Transport	0	0	1000	0	2
SOD_EF_PYDX5P	Export Pyridoxal 5'-phosphate	pydx5p[c] => pydx5p[e]				Transport	0	0	1000	0	2
SOD_EF_BTN	Export Biotin	btn[c] => btn[e]				Transport	0	0	1000	0	2
SOD_EF_10FTH	Export 10-Formyltetrahydrofolate	10fthf[c] => 10fthf[e]				Transport	0	0	1000	0	2
SOD_EF_2DHP	Export 2-Dehydropantoate	2dhp[c] => 2dhp[e]				Transport	0	0	1000	0	2
SOD_EF_4PPAN	Export D-4'-Phosphopantothenate	4ppan[c] => 4ppan[e]				Transport	0	0	1000	0	2
SOD_EF_AMOB	Export S-Adenosyl-4-methylthio-2-oxobutanoate	amob[c] => amob[e]				Transport	0	0	1000	0	2
SOD_EF_FOR	Export Formate	for[c] => for[e]				Transport	0	0	1000	0	2
SOD_EF_GCALD	Export Glycolaldehyde	gcald[c] => gcald[e]				Transport	0	0	1000	0	2
SOD_EF_MEOH	Export Methanol	meoh[c] => meoh[e]				Transport	0	0	1000	0	2
SOD_EF_PAP	Export Adenosine 3',5'-bisphosphate	pap[c] => pap[e]				Transport	0	0	1000	0	2
SOD_EF_5DRIB	Export 5'-deoxyribose	5drib[c] => 5drib[e]				Transport	0	0	1000	0	2
SOD_EF_5MTR	Export 5-Methylthio-D-ribose	5mtr[c] => 5mtr[e]				Transport	0	0	1000	0	2
EX_h2o(e)	Exchange H2O	h2o[e] <=>				Exchange	1	-1000	1000	0	2
EX_co2(e)	Exchange CO2	co2[e] <=>				Exchange	1	-1000	1000	0	2
EX_o2(e)	Exchange oxygen	o2[e] <=>				Exchange	1	-1000	1000	0	2
EX_h(e)	Exchange proton	h[e] <=>				Exchange	1	-1000	1000	0	2
EX_pi(e)	Exchange phosphate	pi[e] <=>				Exchange	1	-1000	1000	0	2
EX_fe2(e)	Exchange iron (II)	fe2[e] <=>				Exchange	1	-1000	1000	0	2
EX_nh4(e)	Exchange ammonia	nh4[e] <=>				Exchange	1	-1000	1000	0	2
EX_gln-L(e)	Exchange L-Glutamine	gln-L[e] <=>				Exchange	1	-1000	1000	0	2
EX_tyr-L(e)	Exchange L-Tyrosine	tyr-L[e] <=>				Exchange	1	-1000	1000	0	2
EX_ile-L(e)	Exchange L-Isoleucine	ile-L[e] <=>				Exchange	1	-1000	1000	0	2
EX_leu-L(e)	Exchange L-Leucine	leu-L[e] <=>				Exchange	1	-1000	1000	0	2
EX_phe-L(e)	Exchange L-Phenylalanine	phe-L[e] <=>				Exchange	1	-1000	1000	0	2
EX_val-L(e)	Exchange L-Valine	val-L[e] <=>				Exchange	1	-1000	1000	0	2
EX_ptr(e)	Exchange Putrescine	ptrc[e] <=>				Exchange	1	-1000	1000	0	2
EX_glc-d(e)	Exchange D-Glucose	glc-D[e] <=>				Exchange	1	-1000	1000	0	2
EX_6pgl(e)	Exchange 6-phospho-D-glucono-1,5-lactone	6pgl[e] <=>				Exchange	1	-1000	1000	0	2
EX_so4(e)	Exchange sulfate	so4[e] <=>				Exchange	1	-1000	1000	0	2
EX_ala-b(e)	Exchange beta-Alanine	ala-B[e] <=>				Exchange	1	-1000	1000	0	2
EX_nicrnt(e)	Exchange Nicotinate D-ribonucleotide	nicrnt[e] <=>				Exchange	1	-1000	1000	0	2
EX_pan4p(e)	Exchange Pantetheine 4'-phosphate	pan4p[e] <=>				Exchange	1	-1000	1000	0	2
EX_pant-r(e)	Exchange (R)-Pantoate	pant-R[e] <=>				Exchange	1	-1000	1000	0	2
EX_pppi(e)	Exchange Inorganic triphosphate	pppi[e] <=>				Exchange	1	-1000	1000	0	2
EX_arg-L(e)	Exchange L-Arginine	arg-L[e] <=>				Exchange	1	-1000	1000	0	2
EX_his-L(e)	Exchange L-Histidine	his-L[e] <=>				Exchange	1	-1000	1000	0	2
EX_lys-L(e)	Exchange L-Lysine	lys-L[e] <=>				Exchange	1	-1000	1000	0	2
EX_met-L(e)	Exchange L-Methionine	met-L[e] <=>				Exchange	1	-1000	1000	0	2
EX_thr-L(e)	Exchange L-Threonine	thr-L[e] <=>				Exchange	1	-1000	1000	0	2
EX_trp-L(e)	Exchange L-Tryptophan	trp-L[e] <=>				Exchange	1	-1000	1000	0	2
EX_ahcys(e)	Exchange S-Adenosyl-L-homocysteine	ahcys[e] <=>				Exchange	1	-1000	1000	0	2
EX_thmpp(e)	Exchange Thiamine diphosphate	thmpp[e] <=>				Exchange	1	-1000	1000	0	2
EX_ribflv(e)	Exchange Riboflavin	ribflv[e] <=>				Exchange	1	-1000	1000	0	2
EX_pnto-R(e)	Exchange (R)-Pantothenate	pnto-R[e] <=>				Exchange	1	-1000	1000	0	2
EX_pydx5p(e)	Exchange Pyridoxal 5'-phosphate	pydx5p[e] <=>				Exchange	1	-1000	1000	0	2
EX_btn(e)	Exchange Biotin	btn[e] <=>				Exchange	1	-1000	1000	0	2
EX_10fth(e)	Exchange 10-Formyltetrahydrofolate	10fthf[e] <=>				Exchange	1	-1000	1000	0	2
EX_2dhp(e)	Exchange 2-Dehydropantoate	2dhp[e] <=>				Exchange	1	-1000	1000	0	2
EX_4ppan(e)	Exchange D-4'-Phosphopantothenate	4ppan[e] <=>				Exchange	1	-1000	1000	0	2
EX_amob(e)	Exchange S-Adenosyl-4-methylthio-2-oxobutanoate	amob[e] <=>				Exchange	1	-1000	1000	0	2
EX_for(e)	Exchange Formate	for[e] <=>				Exchange	1	-1000	1000	0	2
EX_gcald(e)	Exchange Glycolaldehyde	gcald[e] <=>				Exchange	1	-1000	1000	0	2
EX_meoh(e)	Exchange Methanol	meoh[e] <=>				Exchange	1	-1000	1000	0	2
EX_pap(e)	Exchange Adenosine 3',5'-bisphosphate	pap[e] <=>				Exchange	1	-1000	1000	0	2
EX_5drib(e)	Exchange 5'-deoxyribose	5drib[e] <=>				Exchange	1	-1000	1000	0	2
EX_5mtr(e)	Exchange 5-Methylthio-D-ribose	5mtr[e] <=>				Exchange	1	-1000	1000	0	2

## Sheet: Table S5bii
Table S5b. Stand-alone Sodalis metabolic model ii) metabolite list.
Abbreviation	Description	Neutral formula	Charged formula	Charge	Compartment	KEGG ID	PubChem ID	ChEBI ID	InChI String	SMILES	HMDB ID
10fthf[c]	10-Formyltetrahydrofolate	C20H23N7O7	C20H21N7O7	-2		C00234
10fthf[e]	10-Formyltetrahydrofolate	C20H23N7O7	C20H21N7O7	-2		C00234
12dgr120[c]	1,2-Diacyl-sn-glycerol (didodecanoyl, n-C12:0)	C27H52O5	C27H52O5	0		C00641
12dgr140[c]	1,2-Diacyl-sn-glycerol (ditetradecanoyl, n-C14:0)	C31H60O5	C31H60O5	0		C00641
12dgr141[c]	1,2-Diacyl-sn-glycerol (ditetradec-7-enoyl, n-C14:1)	C31H56O5	C31H56O5	0		C00641
12dgr160[c]	1,2-Diacyl-sn-glycerol (dihexadecanoyl, n-C16:0)	C35H68O5	C35H68O5	0		C00641
12dgr161[c]	1,2-Diacyl-sn-glycerol (dihexadec-9-enoyl, n-C16:1)	C35H64O5	C35H64O5	0		C00641
12dgr180[c]	1,2-Diacyl-sn-glycerol (dioctadecanoyl, n-C18:0)	C39H76O5	C39H76O5	0		C00641
12dgr181[c]	1,2-Diacyl-sn-glycerol (dioctadec-11-enoyl, n-C18:1)	C39H72O5	C39H72O5	0		C00641
13dpg[c]	3-Phospho-D-glyceroyl phosphate	C3H8O10P2	C3H4O10P2	-4		C00236
14dhncoa[c]	1,4-dihydroxy-2-napthoyl-CoA	C32H38N7O19P3S	C32H38N7O19P3S	-4		C15547
1ddecg3p[c]	1-dodecanoyl-sn-glycerol 3-phosphate	C15H31O7P1	C15H29O7P1	-2		C00681
1hdec9eg3p[c]	1-hexadec-9-enoyl-sn-glycerol 3-phosphate	C19H37O7P1	C19H35O7P1	-2		C00681
1hdecg3p[c]	1-hexadecanoyl-sn-glycerol 3-phosphate	C19H39O7P1	C19H37O7P1	-2		C00681
1odec11eg3p[c]	1-octadec-11-enoyl-sn-glycerol 3-phosphate	C21H41O7P1	C21H39O7P1	-2		C00681
1odecg3p[c]	1-octadecanoyl-sn-glycerol 3-phosphate	C21H43O7P1	C21H41O7P1	-2		C00681
1pyr5c[c]	1-Pyrroline-5-carboxylate	C5H7NO2	C5H6NO2	-1		C03912
1tdec7eg3p[c]	1-tetradec-7-enoyl-sn-glycerol 3-phosphate	C17H33O7P1	C17H31O7P1	-2		C00681
1tdecg3p[c]	1-tetradecanoyl-sn-glycerol 3-phosphate	C17H35O7P1	C17H33O7P1	-2		C00681
23dhdp[c]	2,3-Dihydrodipicolinate	C7H7NO4	C7H5NO4	-2		C03340
25aics[c]	(S)-2-[5-Amino-1-(5-phospho-D-ribosyl)imidazole-4-carboxamido]succinate	C13H19N4O12P	C13H15N4O12P	-4		C04823
25drapp[c]	2,5-Diamino-6-(ribosylamino)-4-(3H)-pyrimidinone 5'-phosphate	C9H16N5O8P	C9H14N5O8P	-2		C01304
26dap-LL[c]	LL-2,6-Diaminoheptanedioate	C7H14N2O4	C7H14N2O4	0		C00666
26dap-M[c]	meso-2,6-Diaminoheptanedioate	C7H14N2O4	C7H14N2O4	0		C00680
2agpe160[c]	2-Acyl-sn-glycero-3-phosphoethanolamine (n-C16:0)	C21H44NO7P1	C21H44NO7P1	0		C05973
2agpg160[c]	2-Acyl-sn-glycero-3-phosphoglycerol (n-C16:0)	C22H45O9P1	C22H44O9P1	-1
2cpr5p[c]	1-(2-Carboxyphenylamino)-1-deoxy-D-ribulose 5-phosphate	C12H16NO9P	C12H13NO9P	-3		C01302
2dda7p[c]	2-Dehydro-3-deoxy-D-arabino-heptonate 7-phosphate	C7H13O10P	C7H10O10P	-3		C04691
2dhp[c]	2-Dehydropantoate	C6H10O4	C6H9O4	-1		C00966
2dhp[e]	2-Dehydropantoate	C6H10O4	C6H9O4	-1		C00966
2dmmql8[c]	2-Demethylmenaquinol 8	C50H72O2	C50H72O2	0
2dr1p[c]	2-Deoxy-D-ribose 1-phosphate	C5H11O7P	C5H9O7P	-2		C00672
2dr5p[c]	2-Deoxy-D-ribose 5-phosphate	C5H11O7P	C5H9O7P	-2		C00673
2fe1s[c]	[2Fe-1S] desulfurated iron-sulfur cluster	SFe2	SFe2	2
2fe2s[c]	[2Fe-2S] iron-sulfur cluster	S2Fe2	S2Fe2	2
2mahmp[c]	2-Methyl-4-amino-5-hydroxymethylpyrimidine diphosphate	C6H11N3O7P2	C6H8N3O7P2	-3		C04752
2me4p[c]	2-C-methyl-D-erythritol 4-phosphate	C5H13O7P	C5H11O7P	-2		C11434
2mecdp[c]	2-C-methyl-D-erythritol 2,4-cyclodiphosphate	C5H12O9P2	C5H10O9P2	-2		C11453
2ohph[c]	2-Octaprenyl-6-hydroxyphenol	C46H70O2	C46H70O2	0		C05811
2ombzl[c]	2-Octaprenyl-6-methoxy-1,4-benzoquinol	C47H72O3	C47H72O3	0
2omhmbl[c]	2-Octaprenyl-3-methyl-5-hydroxy-6-methoxy-1,4-benzoquinol	C48H74O4	C48H74O4	0
2ommbl[c]	2-Octaprenyl-3-methyl-6-methoxy- 1,4-benzoquinol	C48H74O3	C48H74O3	0
2omph[c]	2-Octaprenyl-6-methoxyphenol	C47H72O2	C47H72O2	0		C05812
2oph[c]	2-Octaprenylphenol	C46H70O	C46H70O	0		C05810
2p4c2me[c]	2-phospho-4-(cytidine 5'-diphospho)-2-C-methyl-D-erythritol	C14H26N3O17P3	C14H22N3O17P3	-4		C11436
2pg[c]	D-Glycerate 2-phosphate	C3H7O7P	C3H4O7P	-3		C00631
2shchc[c]	2-Succinyl-6-hydroxy-2,4-cyclohexadiene-1-carboxylate	C11H12O6	C11H10O6	-2		C05817
3dhq[c]	3-Dehydroquinate	C7H10O6	C7H9O6	-1		C00944
3dhsk[c]	3-Dehydroshikimate	C7H8O5	C7H7O5	-1		C02637
3haACP[c]	(3R)-3-Hydroxyacyl-[acyl-carrier protein]	C15H28N2O9PRS	C15H27N2O9PRS	-1		C01271
3hcddec5eACP[c]	(R)-3-hydroxy-cis-dodec-5-enoyl-[acyl-carrier protein]	C23H42N2O9PRS	C23H41N2O9PRS	-1
3hcmrs7eACP[c]	(R)-3-hydroxy-cis-myristol-7-eoyl-[acyl-carrier protein]	C25H46N2O9PRS	C25H45N2O9PRS	-1
3hcpalm9eACP[c]	(R)-3-hydroxy-cis-palm-9-eoyl-[acyl-carrier protein]	C27H50N2O9PRS	C27H49N2O9PRS	-1
3hcvac11eACP[c]	(R)-3-hydroxy-cis-vacc-11-enoyl-[acyl-carrier protein]	C29H54N2O9PRS	C29H53N2O9PRS	-1
3hddecACP[c]	(R)-3-Hydroxydodecanoyl-[acyl-carrier protein]	C23H44N2O9PRS	C23H43N2O9PRS	-1		C05757
3hdecACP[c]	(R)-3-Hydroxydecanoyl-[acyl-carrier protein]	C21H40N2O9PRS	C21H39N2O9PRS	-1		C04619
3hhexACP[c]	(R)-3-Hydroxyhexanoyl-[acyl-carrier protein]	C17H32N2O9PRS	C17H31N2O9PRS	-1		C05747
3hmrsACP[c]	(R)-3-Hydroxytetradecanoyl-[acyl-carrier protein]	C25H48N2O9PRS	C25H47N2O9PRS	-1		C04688
3hoctaACP[c]	(R)-3-Hydroxyoctadecanoyl-[acyl-carrier protein]	C29H56N2O9PRS	C29H55N2O9PRS	-1		C16220
3hoctACP[c]	(R)-3-Hydroxyoctanoyl-[acyl-carrier protein]	C19H36N2O9PRS	C19H35N2O9PRS	-1		C04620
3hpalmACP[c]	R-3-hydroxypalmitoyl-[acyl-carrier protein]	C27H52N2O9PRS	C27H51N2O9PRS	-1		C04633
3ig3p[c]	C'-(3-Indolyl)-glycerol 3-phosphate	C11H14NO6P	C11H12NO6P	-2		C03506
3mob[c]	3-Methyl-2-oxobutanoate	C5H8O3	C5H7O3	-1		C00141
3ocddec5eACP[c]	3-oxo-cis-dodec-5-enoyl-[acyl-carrier protein]	C23H40N2O9PRS	C23H39N2O9PRS	-1
3ocmrs7eACP[c]	3-oxo-cis-myristol-7-eoyl-[acyl-carrier protein]	C25H44N2O9PRS	C25H43N2O9PRS	-1
3ocpalm9eACP[c]	3-oxo-cis-palm-9-eoyl-[acyl-carrier protein]	C27H48N2O9PRS	C27H47N2O9PRS	-1
3ocvac11eACP[c]	3-oxo-cis-vacc-11-enoyl-[acyl-carrier protein]	C29H52N2O9PRS	C29H51N2O9PRS	-1
3oddecACP[c]	3-Oxododecanoyl-[acyl-carrier protein]	C23H42N2O9PRS	C23H41N2O9PRS	-1		C05756
3odecACP[c]	3-Oxodecanoyl-[acyl-carrier protein]	C21H38N2O9PRS	C21H37N2O9PRS	-1		C05753
3ohexACP[c]	3-Oxohexanoyl-[acyl-carrier protein]	C17H30N2O9PRS	C17H29N2O9PRS	-1		C05746
3omrsACP[c]	3-Oxotetradecanoyl-[acyl-carrier protein]	C25H46N2O9PRS	C25H45N2O9PRS	-1		C05759
3ooctACP[c]	3-Oxooctanoyl-[acyl-carrier protein]	C19H34N2O9PRS	C19H33N2O9PRS	-1		C05750
3ooctdACP[c]	3-Oxooctadecanoyl-[acyl-carrier protein]	C29H54N2O9PRS	C29H53N2O9PRS	-1		C16219
3opalmACP[c]	3-Oxohexadecanoyl-[acyl-carrier protein]	C27H50N2O9PRS	C27H49N2O9PRS	-1		C05762
3ophb[c]	3-Octaprenyl-4-hydroxybenzoate	C47H70O3	C47H69O3	-1		C05809
3pg[c]	3-Phospho-D-glycerate	C3H7O7P	C3H4O7P	-3		C00197
3php[c]	3-Phosphohydroxypyruvate	C3H5O7P	C3H2O7P	-3		C03232
3psme[c]	5-O-(1-Carboxyvinyl)-3-phosphoshikimate	C10H13O10P	C10H9O10P	-4		C01269
4abz[c]	4-Aminobenzoate	C7H7NO2	C7H6NO2	-1		C00568
4adcho[c]	4-amino-4-deoxychorismate	C10H11NO5	C10H10NO5	-1		C11355
4ahmmp[c]	4-Amino-5-hydroxymethyl-2-methylpyrimidine	C6H9N3O	C6H9N3O	0		C01279
4ampm[c]	4-Amino-2-methyl-5-phosphomethylpyrimidine	C6H10N3O4P	C6H8N3O4P	-2		C04556
4c2me[c]	4-(cytidine 5'-diphospho)-2-C-methyl-D-erythritol	C14H25N3O14P2	C14H23N3O14P2	-2		C11435
4crsol[c]	p-Cresol	C7H8O	C7H8O	0		C01468
4fe4s[c]	[4Fe-4S] iron-sulfur cluster	S4Fe4	S4Fe4	2
4hbz[c]	4-Hydroxybenzoate	C7H6O3	C7H5O3	-1		C00156
4mhetz[c]	4-Methyl-5-(2-hydroxyethyl)-thiazole	C6H9NOS	C6H9NOS	0		C04294
4mpetz[c]	4-Methyl-5-(2-phosphoethyl)-thiazole	C6H10NO4PS	C6H8NO4PS	-2		C04327
4pasp[c]	4-Phospho-L-aspartate	C4H8NO7P	C4H6NO7P	-2		C03082
4per[c]	4-Phospho-D-erythronate	C4H9O8P	C4H6O8P	-3		C03393
4ppan[c]	D-4'-Phosphopantothenate	C9H18NO8P	C9H15NO8P	-3		C03492
4ppan[e]	D-4'-Phosphopantothenate	C9H18NO8P	C9H15NO8P	-3		C03492
4r5au[c]	4-(1-D-Ribitylamino)-5-aminouracil	C9H16N4O6	C9H16N4O6	0		C04732
5aizc[c]	5-amino-1-(5-phospho-D-ribosyl)imidazole-4-carboxylate	C9H14N3O9P	C9H11N3O9P	-3		C04751
5aop[c]	5-Amino-4-oxopentanoate	C5H9NO3	C5H9NO3	0		C00430
5aprbu[c]	5-Amino-6-(5'-phosphoribitylamino)uracil	C9H17N4O9P	C9H15N4O9P	-2		C04454
5apru[c]	5-Amino-6-(5'-phosphoribosylamino)uracil	C9H15N4O9P	C9H13N4O9P	-2		C01268
5caiz[c]	5-phosphoribosyl-5-carboxyaminoimidazole	C9H14N3O9P	C9H11N3O9P	-3		C15667
5drib[c]	5'-deoxyribose	C5H10O4	C5H10O4	0
5drib[e]	5-deoxyribose	C5H10O4	C5H10O4	0
5fthf[c]	5-Formyltetrahydrofolate	C20H23N7O7	C20H21N7O7	-2		C03479
5mta[c]	5-Methylthioadenosine	C11H15N5O3S	C11H15N5O3S	0		C00170
5mthf[c]	5-Methyltetrahydrofolate	C20H25N7O6	C20H24N7O6	-1		C00440
5mtr[c]	5-Methylthio-D-ribose	C6H12O4S	C6H12O4S	0		C03089
5mtr[e]	5-Methylthio-D-ribose	C6H12O4S	C6H12O4S	0		C03089
6hmhpt[c]	6-hydroxymethyl dihydropterin	C7H9N5O2	C7H9N5O2	0
6hmhptpp[c]	6-hydroxymethyl-dihydropterin pyrophosphate	C7H11N5O8P2	C7H8N5O8P2	-3
6pgc[c]	6-Phospho-D-gluconate	C6H13O10P	C6H10O10P	-3		C00345
6pgl[c]	6-phospho-D-glucono-1,5-lactone	C6H11O9P	C6H9O9P	-2		C01236
6pgl[e]	6-phospho-D-glucono-1,5-lactone	C6H11O9P	C6H9O9P	-2		C01236
8aonn[c]	8-Amino-7-oxononanoate	C9H17NO3	C9H17NO3	0		C01092
ac[c]	Acetate	C2H4O2	C2H3O2	-1		C00033
acACP[c]	Acetyl-ACP	C13H24N2O8PRS	C13H23N2O8PRS	-1		C03939
acald[c]	Acetaldehyde	C2H4O	C2H4O	0		C00084
accoa[c]	Acetyl-CoA	C23H38N7O17P3S	C23H34N7O17P3S	-4		C00024
acg5p[c]	N-Acetyl-L-glutamyl 5-phosphate	C7H12NO8P	C7H9NO8P	-3		C04133
acg5sa[c]	N-Acetyl-L-glutamate 5-semialdehyde	C7H11NO4	C7H10NO4	-1		C01250
acgam1p[c]	N-Acetyl-D-glucosamine 1-phosphate	C8H16NO9P	C8H14NO9P	-2		C04256
acglu[c]	N-Acetyl-L-glutamate	C7H11NO5	C7H9NO5	-2		C00624
acolipa[c]	4-Amino-4-deoxy-L-arabinose modified core oligosaccharide lipid A	C181H323N3O103P4	C181H314N3O103P4	-9
acolipa[e]	4-Amino-4-deoxy-L-arabinose modified core oligosaccharide lipid A	C181H323N3O103P4	C181H314N3O103P4	-9
acon-C[c]	cis-Aconitate	C6H6O6	C6H3O6	-3		C00417
acorn[c]	N2-Acetyl-L-ornithine	C7H14N2O3	C7H14N2O3	0		C00437
ACP[c]	acyl carrier protein	C11H22N2O7PRS	C11H21N2O7PRS	-1		C00229
acser[c]	O-Acetyl-L-serine	C5H9NO4	C5H9NO4	0		C00979
actACP[c]	Acetoacetyl-ACP	C15H26N2O9PRS	C15H25N2O9PRS	-1		C05744
ade[c]	Adenine	C5H5N5	C5H5N5	0		C00147
adn[c]	Adenosine	C10H13N5O4	C10H13N5O4	0		C00212
adp[c]	ADP	C10H15N5O10P2	C10H12N5O10P2	-3		C00008
adphep-DD[c]	ADP-D-glycero-D-manno-heptose	C17H27N5016P2	C17H25N5O16P2	-2		C06397
adphep-LD[c]	ADP-L-glycero-D-manno-heptose	C17H27N5O16P2	C17H25N5O16P2	-2		C06398
adprib[c]	ADPribose	C15H23N5O14P2	C15H21N5O14P2	-2		C00301
ahcys[c]	S-Adenosyl-L-homocysteine	C14H20N6O5S	C14H20N6O5S	0		C00021
ahcys[e]	S-Adenosyl-L-homocysteine	C14H20N6O5S	C14H20N6O5S	0		C00021
ahdt[c]	2-Amino-4-hydroxy-6-(erythro-1,2,3-trihydroxypropyl)dihydropteridine triphosphate	C9H16N5O13P3	C9H12N5O13P3	-4		C04895
aicar[c]	5-Amino-1-(5-Phospho-D-ribosyl)imidazole-4-carboxamide	C9H15N4O8P	C9H13N4O8P	-2		C04677
air[c]	5-amino-1-(5-phospho-D-ribosyl)imidazole	C8H14N3O7P	C8H12N3O7P	-2		C03373
akg[c]	2-Oxoglutarate	C5H6O5	C5H4O5	-2		C00026
alaala[c]	D-Alanyl-D-alanine	C6H12N2O3	C6H12N2O3	0		C00993
ala-B[c]	beta-Alanine	C3H7NO2	C3H7NO2	0		C00099
ala-B[e]	beta-Alanine	C3H7NO2	C3H7NO2	0		C00099
ala-D[c]	D-Alanine	C3H7NO2	C3H7NO2	0		C00133
ala-L[c]	L-Alanine	C3H7NO2	C3H7NO2	0		C00041
alpp[c]	applipoprotein	X	X	0		C01834
amet[c]	S-Adenosyl-L-methionine	C15H22N6O5S	C15H23N6O5S	1		C00019
ametam[c]	S-Adenosylmethioninamine	C14H22N6O3S	C14H24N6O3S	2		C01137
amob[c]	S-Adenosyl-4-methylthio-2-oxobutanoate	C15H20N5O6S	C15H19N5O6S	0		C04425
amob[e]	S-Adenosyl-4-methylthio-2-oxobutanoate	C15H20N5O6S	C15H19N5O6S	0		C04425
amp[c]	AMP	C10H14N5O7P	C10H12N5O7P	-2		C00020
anhgm[c]	N-Acetyl-D-glucosamine(anhydrous)N-Acetylmuramic acid	C19H30N2O12	C19H29N2O12	-1
anhgm4p[c]	N-Acetyl-D-glucosamine(anhydrous)N-Acetylmuramyl-tetrapeptide	C37H59N7O20	C37H57N7O20	-2
anth[c]	Anthranilate	C7H7NO2	C7H6NO2	-1		C00108
ap4a[c]	P1,P4-Bis(5'-adenosyl) tetraphosphate	C20H28N10O19P4	C20H24N10O19P4	-4		C01260
ap5a[c]	P1,P5-Bis(5'-adenosyl) pentaphosphate	C20H29N10O22P5	C20H24N10O22P5	-5		C04058
apoACP[c]	apoprotein [acyl carrier protein]	RHO	RHO	0		C03688
aps[c]	Adenosine 5'-phosphosulfate	C10H14N5O10PS	C10H12N5O10PS	-2		C00224
ara5p[c]	D-Arabinose 5-phosphate	C5H11O8P	C5H9O8P	-2		C01112
arg-L[c]	L-Arginine	C6H14N4O2	C6H15N4O2	1		C00062
arg-L[e]	L-Arginine	C6H14N4O2	C6H15N4O2	1		C00062
argsuc[c]	N(omega)-(L-Arginino)succinate	C10H18N4O6	C10H17N4O6	-1		C03406
asn-L[c]	L-Asparagine	C4H8N2O3	C4H8N2O3	0		C00152
asp-L[c]	L-Aspartate	C4H7NO4	C4H6NO4	-1		C00049
aspsa[c]	L-Aspartate 4-semialdehyde	C4H7NO3	C4H7NO3	0		C00441
atp[c]	ATP	C10H16N5O13P3	C10H12N5O13P3	-4		C00002
btn[c]	Biotin	C10H16N2O3S	C10H15N2O3S	-1		C00120
btn[e]	Biotin	C10H16N2O3S	C10H15N2O3S	-1		C00120
but2eACP[c]	But-2-enoyl-[acyl-carrier protein]	C15H26N2O8PRS	C15H25N2O8PRS	-1		C04246
butACP[c]	Butyryl-ACP (n-C4:0ACP)	C15H28N2O8PRS	C15H27N2O8PRS	-1		C05745
camp[c]	cAMP	C10H12N5O6P	C10H11N5O6P	-1		C00575
cbasp[c]	N-Carbamoyl-L-aspartate	C5H8N2O5	C5H6N2O5	-2		C00438
cbp[c]	Carbamoyl phosphate	CH4NO5P	CH2NO5P	-2		C00169
cddec5eACP[c]	cis-dodec-5-enoyl-[acyl-carrier protein] (n-C12:1)	C23H42N2O8PRS	C23H41N2O8PRS	-1
cdec3eACP[c]	cis-dec-3-enoyl-[acyl-carrier protein] (n-C10:1)	C21H38N2O8PRS	C21H37N2O8PRS	-1
cdp[c]	CDP	C9H15N3O11P2	C9H12N3O11P2	-3		C00112
cdpdddecg[c]	CDP-1,2-didodecanoylglycerol	C36H65N3O15P2	C36H63N3O15P2	-2		C00269
cdpdhdec9eg[c]	CDP-1,2-dihexadec-9-enoylglycerol	C44H77N3O15P2	C44H75N3O15P2	-2		C00269
cdpdhdecg[c]	CDP-1,2-dihexadecanoylglycerol	C44H81N3O15P2	C44H79N3O15P2	-2		C00269
cdpdodec11eg[c]	CDP-1,2-dioctadec-11-enoylglycerol	C48H85N3O15P2	C48H83N3O15P2	-2		C00269
cdpdodecg[c]	CDP-1,2-dioctadecanoylglycerol	C48H89N3O15P2	C48H87N3O15P2	-2		C00269
cdpdtdec7eg[c]	CDP-1,2-ditetradec-7-enoylglycerol	C40H69N3O15P2	C40H67N3O15P2	-2		C00269
cdpdtdecg[c]	CDP-1,2-ditetradecanoylglycerol	C40H73N3O15P2	C40H71N3O15P2	-2		C00269
cgly[c]	Cys-Gly	C5H10N2O3S	C5H10N2O3S	0		C01419
chor[c]	chorismate	C10H10O6	C10H8O6	-2		C00251
cit[c]	Citrate	C6H8O7	C6H5O7	-3		C00158
citr-L[c]	L-Citrulline	C6H13N3O3	C6H13N3O3	0		C00327
ckdo[c]	CMP-3-deoxy-D-manno-octulosonate	C17H26N3O15P	C17H24N3O15P	-2
clpn120[c]	cardiolipin (tetradodecanoyl, n-C12:0)	C57H110O17P2	C57H108O17P2	-2		C05980
clpn140[c]	cardiolipin (tetratetradecanoyl, n-C14:0)	C65H126O17P2	C65H124O17P2	-2		C05980
clpn141[c]	cardiolipin (tetratetradec-7-enoyl, n-C14:1)	C65H118O17P2	C65H116O17P2	-2		C05980
clpn160[c]	cardiolipin (tetrahexadecanoyl, n-C16:0)	C73H142O17P2	C73H140O17P2	-2		C05980
clpn161[c]	cardiolipin (tetrahexadec-9-enoyl, n-C16:1)	C73H134O17P2	C73H132O17P2	-2		C05980
clpn180[c]	cardiolipin (tetraoctadecanoyl, n-C18:0)	C81H158O17P2	C81H156O17P2	-2		C05980
clpn181[c]	cardiolipin (tetraoctadec-11-enoyl, n-C18:1)	C81H150O17P2	C81H148O17P2	-2		C05980
cmp[c]	CMP	C9H14N3O8P	C9H12N3O8P	-2		C00055
co2[c]	CO2	CO2	CO2	0		C00011
co2[e]	CO2	CO2	CO2	0		C00011
coa[c]	Coenzyme A	C21H36N7O16P3S	C21H32N7O16P3S	-4		C00010
colipa[c]	core oligosaccharide lipid A	C176H314N2O100P4	C176H303N2O100P4	-11
colipa[e]	core oligosaccharide lipid A	C176H314N2O100P4	C176H303N2O100P4	-11
colipap[c]	core oligosaccharide lipid A diphosphate	C176H315N2O103P5	C176H303N2O103P5	-12
colipap[e]	core oligosaccharide lipid A diphosphate	C176H315N2O103P5	C176H303N2O103P5	-12
cph4[c]	6-carboxy-5,6,7,8-tetrahydropterin	C7H9N5O3	C7H8N5O3	-1
cpppg3[c]	Coproporphyrinogen III	C36H44N4O8	C36H40N4O8	-4		C03263
ctp[c]	CTP	C9H16N3O14P3	C9H12N3O14P3	-4		C00063
cys-L[c]	L-Cysteine	C3H7NO2S	C3H7NO2S	0		C00097
cyst-L[c]	L-Cystathionine	C7H14N2O4S	C7H14N2O4S	0		C02291
cytd[c]	Cytidine	C9H13N3O5	C9H13N3O5	0		C00475
dad-2[c]	Deoxyadenosine	C10H13N5O3	C10H13N5O3	0		C00559
dad-5[c]	5'-Deoxyadenosine	C10H13N5O3	C10H13N5O3	0		C05198
dadp[c]	dADP	C10H15N5O9P2	C10H12N5O9P2	-3		C00206
damp[c]	dAMP	C10H14N5O6P	C10H12N5O6P	-2		C00360
dann[c]	7,8-Diaminononanoate	C9H20N2O2	C9H21N2O2	1		C01037
datp[c]	dATP	C10H16N5O12P3	C10H12N5O12P3	-4		C00131
db4p[c]	3,4-dihydroxy-2-butanone 4-phosphate	C4H9O6P	C4H7O6P	-2		C15556
dcaACP[c]	Decanoyl-ACP (n-C10:0ACP)	C21H40N2O8PRS	C21H39N2O8PRS	-1		C05755
dcamp[c]	N6-(1,2-Dicarboxyethyl)-AMP	C14H18N5O11P	C14H14N5O11P	-4		C03794
dcdp[c]	dCDP	C9H15N3O10P2	C9H12N3O10P2	-3		C00705
dcmp[c]	dCMP	C9H14N3O7P	C9H12N3O7P	-2		C00239
dctp[c]	dCTP	C9H16N3O13P3	C9H12N3O13P3	-4		C00458
dcyt[c]	Deoxycytidine	C9H13N3O4	C9H13N3O4	0		C00881
ddcaACP[c]	Dodecanoyl-ACP (n-C12:0ACP)	C23H44N2O8PRS	C23H43N2O8PRS	-1		C05223
ddcap[c]	Dodecanoly-phosphate (n-C12:0)	C12H25O5P1	C12H24O5P1	-1
dgdp[c]	dGDP	C10H15N5O10P2	C10H12N5O10P2	-3		C00361
dgmp[c]	dGMP	C10H14N5O7P	C10H12N5O7P	-2		C00362
dgsn[c]	Deoxyguanosine	C10H13N5O4	C10H13N5O4	0		C00330
dgtp[c]	dGTP	C10H16N5O13P3	C10H12N5O13P3	-4		C00286
dhap[c]	Dihydroxyacetone phosphate	C3H7O6P	C3H5O6P	-2		C00111
dhf[c]	7,8-Dihydrofolate	C19H21N7O6	C19H19N7O6	-2		C00415
dhgly[c]	dehydroglycine	C2H3NO2	C2H2NO2	-1		C15809
dhnpt[c]	Dihydroneopterin	C9H13N5O4	C9H13N5O4	0		C04874
dhor-S[c]	(S)-Dihydroorotate	C5H6N2O4	C5H5N2O4	-1		C00337
dhpmp[c]	Dihydroneopterin monophosphate	C9H14N5O7P	C9H12N5O7P	-2		C05925
dhpt[c]	Dihydropteroate	C14H14N6O3	C14H13N6O3	-1		C00921
dhptd[c]	4,5-dihydroxy-2,3-pentanedione	C5H8O4	C5H8O4	0		C11838
dimp[c]	dIMP	C10H13N4O7P	C10H11N4O7P	-2		C06196
din[c]	Deoxyinosine	C10H12N4O4	C10H12N4O4	0		C05512
ditp[c]	dITP	C10H15N4O13P3	C10H11N4O13P3	-4		C01345
dmlz[c]	6,7-Dimethyl-8-(1-D-ribityl)lumazine	C13H18N4O6	C13H18N4O6	0		C04332
dmpp[c]	Dimethylallyl diphosphate	C5H12O7P2	C5H9O7P2	-3		C00235
dnad[c]	Deamino-NAD+	C21H27N6O15P2	C21H24N6O15P2	-2		C00857
dpcoa[c]	Dephospho-CoA	C21H35N7O13P2S	C21H33N7O13P2S	-2		C00882
dscl[c]	dihydrosirohydrochlorin	C42H48N4O16	C42H41N4O16	-7		C02463
dtbt[c]	Dethiobiotin	C10H18N2O3	C10H17N2O3	-1		C01909
dtdp[c]	dTDP	C10H16N2O11P2	C10H13N2O11P2	-3		C00363
dtmp[c]	dTMP	C10H15N2O8P	C10H13N2O8P	-2		C00364
dttp[c]	dTTP	C10H17N2O14P3	C10H13N2O14P3	-4		C00459
dudp[c]	dUDP	C9H14N2O11P2	C9H11N2O11P2	-3		C01346
dump[c]	dUMP	C9H13N2O8P	C9H11N2O8P	-2		C00365
duri[c]	Deoxyuridine	C9H12N2O5	C9H12N2O5	0		C00526
dutp[c]	dUTP	C9H15N2O14P3	C9H11N2O14P3	-4		C00460
dxyl5p[c]	1-deoxy-D-xylulose 5-phosphate	C5H11O7P	C5H9O7P	-2		C11437
e4p[c]	D-Erythrose 4-phosphate	C4H9O7P	C4H7O7P	-2		C00279
eca4colipa[c]	(enterobacterial common antigen)x4 core oligosaccharide lipid A	C272H462N14O160P4	C272H447N14O160P4	-15
eca4colipa[e]	(enterobacterial common antigen)x4 core oligosaccharide lipid A	C272H462N14O160P4	C272H447N14O160P4	-15
egmeACP[c]	Enoylglutaryl-[acyl-carrier protein] methyl ester	C6H7O3R	C17H27N2O10PRS	-1
eig3p[c]	D-erythro-1-(Imidazol-4-yl)glycerol 3-phosphate	C6H11N2O6P	C6H9N2O6P	-2		C04666
enlipa[c]	phosphoethanolamine KDO(2)-lipid (A)	C112H208N3O42P3	C112H202N3O42P3	-6
enlipa[e]	phosphoethanolamine KDO(2)-lipid (A)	C112H208N3O42P3	C112H202N3O42P3	-6
epmeACP[c]	Enoylpimeloyl-[acyl-carrier protein] methyl ester	C8H11O3R	C19H31N2O10PRS	-1
f6p[c]	D-Fructose 6-phosphate	C6H13O9P	C6H11O9P	-2		C00085
fad[c]	Flavin adenine dinucleotide oxidized	C27H33N9O15P2	C27H31N9O15P2	-2		C00016
fadh2[c]	Flavin adenine dinucleotide reduced	C27H35N9O15P2	C27H33N9O15P2	-2		C01352
fdp[c]	D-Fructose 1,6-bisphosphate	C6H14O12P2	C6H10O12P2	-4		C00354
fe2[c]	Fe2+	Fe	Fe	2		C00023
fe2[e]	Fe2+	Fe	Fe	2		C00023
fgam[c]	N2-Formyl-N1-(5-phospho-D-ribosyl)glycinamide	C8H15N2O9P	C8H13N2O9P	-2		C04376
flxr[c]	Flavodoxin reduced	XH2	XH	-1		C02745
flxso[c]	flavodoxin semi oxidized	XH	XH	0		C02869
fmn[c]	FMN	C17H21N4O9P	C17H19N4O9P	-2		C00061
fmnh2[c]	Reduced FMN	C17H23N4O9P	C17H21N4O9P	-2		C01847
for[c]	Formate	CH2O2	CH1O2	-1		C00058
for[e]	Formate	CH2O2	CH1O2	-1		C00058
fpram[c]	2-(Formamido)-N1-(5-phospho-D-ribosyl)acetamidine	C8H16N3O8P	C8H15N3O8P	-1		C04640
fprica[c]	5-Formamido-1-(5-phospho-D-ribosyl)imidazole-4-carboxamide	C10H15N4O9P	C10H13N4O9P	-2		C04734
frdp[c]	Farnesyl diphosphate	C15H28O7P2	C15H25O7P2	-3		C00448
fum[c]	Fumarate	C4H4O4	C4H2O4	-2		C00122
g1p[c]	D-Glucose 1-phosphate	C6H13O9P	C6H11O9P	-2		C00103
g3p[c]	Glyceraldehyde 3-phosphate	C3H7O6P	C3H5O6P	-2		C00661
g6p[c]	D-Glucose 6-phosphate	C6H13O9P	C6H11O9P	-2		C00092
gagicolipa[c]	galactosyl-glucosyl-inner core oligosaccharide lipid A	C157H282N2O84P4	C157H271N2O84P4	-11
gam1p[c]	D-Glucosamine 1-phosphate	C6H14NO8P	C6H13NO8P	-1		C06156
gam6p[c]	D-Glucosamine 6-phosphate	C6H14NO8P	C6H13NO8P	-1		C00352
gar[c]	N1-(5-Phospho-D-ribosyl)glycinamide	C7H15N2O8P	C7H14N2O8P	-1		C03838
gcald[c]	Glycolaldehyde	C2H4O2	C2H4O2	0		C00266
gcald[e]	Glycolaldehyde	C2H4O2	C2H4O2	0		C00266
gdp[c]	GDP	C10H15N5O11P2	C10H12N5O11P2	-3		C00035
gdpddman[c]	GDP-4-dehydro-6-deoxy-D-mannose	C16H23N5O15P2	C16H21N5O15P2	-2		C01222
gdpmann[c]	GDP-D-mannose	C16H25N5O16P2	C16H23N5O16P2	-2		C00096
gdptp[c]	Guanosine 3'-diphosphate 5'-triphosphate	C10H18N5O20P5	C10H11N5O20P5	-7		C04494
gicolipa[c]	glucosyl-inner core oligosaccharide lipid A	C151H272N2O79P4	C151H261N2O79P4	-11
glc-D[c]	D-Glucose	C6H12O6	C6H12O6	0		C00031
glc-D[e]	D-Glucose	C6H12O6	C6H12O6	0		C00031
gln-L[c]	L-Glutamine	C5H10N2O3	C5H10N2O3	0		C00064
gln-L[e]	L-Glutamine	C5H10N2O3	C5H10N2O3	0		C00064
glu1sa[c]	L-Glutamate 1-semialdehyde	C5H9NO3	C5H9NO3	0		C03741
glu5sa[c]	L-Glutamate 5-semialdehyde	C5H9NO3	C5H9NO3	0		C01165
glucys[c]	gamma-L-Glutamyl-L-cysteine	C8H14N2O5S	C8H13N2O5S	-1		C00669
glu-D[c]	D-Glutamate	C5H9NO4	C5H8NO4	-1		C00217
glu-L[c]	L-Glutamate	C5H9NO4	C5H8NO4	-1		C00025
glutrna[c]	L-Glutamyl-tRNA(Glu)	C5H7NO3R	C5H7NO3R	0		C02987
gly[c]	Glycine	C2H5NO2	C2H5NO2	0		C00037
glyc[c]	Glycerol	C3H8O3	C3H8O3	0		C00116
glyc2p[c]	Glycerol 2-phosphate	C3H9O6P	C3H7O6P	-2		C02979
glyc3p[c]	Glycerol 3-phosphate	C3H9O6P	C3H7O6P	-2		C00093
gmeACP[c]	Glutaryl-[acyl-carrier protein] methyl ester	C6H9O3R	C17H29N2O10PRS	-1
gmhep17bp[c]	D-Glycero-D-manno-heptose 1,7-bisphosphate	C7H16O13P2	C7H12O13P2	-4		C11472
gmhep1p[c]	D-Glycero-D-manno-heptose 1-phosphate	C7H15O10P	C7H13O10P	-2		C07838
gmhep7p[c]	D-Glycero-D-manno-heptose 7-phosphate	C7H15O10P	C7H13O10P	-2		C07836
gmp[c]	GMP	C10H14N5O8P	C10H12N5O8P	-2		C00144
gp4g[c]	P1,P4-Bis(5'-guanosyl) tetraphosphate	C20H28N10O21P4	C20H24N10O21P4	-4		C01261
grdp[c]	Geranyl diphosphate	C10H20O7P2	C10H17O7P2	-3		C00341
grxox[c]	glutaredoxin (oxidized)	X	X	0		C07293
grxrd[c]	glutaredoxin (reduced)	XH2	XH2	0		C07292
gsn[c]	Guanosine	C10H13N5O5	C10H13N5O5	0		C00387
gthox[c]	Oxidized glutathione	C20H32N6O12S2	C20H30N6O12S2	-2		C00127
gthrd[c]	Reduced glutathione	C10H17N3O6S	C10H16N3O6S	-1		C00051
gtp[c]	GTP	C10H16N5O14P3	C10H12N5O14P3	-4		C00044
gua[c]	Guanine	C5H5N5O	C5H5N5O	0		C00242
h[c]	H+	H	H	1		C00080
h[e]	H+	H	H	1		C00080
h2mb4p[c]	1-hydroxy-2-methyl-2-(E)-butenyl 4-diphosphate	C5H12O8P2	C5H9O8P2	-3		C11811
h2o[c]	H2O	H2O	H2O	0		C00001
h2o[e]	H2O	H2O	H2O	0		C00001
h2o2[c]	Hydrogen peroxide	H2O2	H2O2	0		C00027
h2s[c]	Hydrogen sulfide	H2S	H2S	0		C00283
hco3[c]	Bicarbonate	CH2O3	CHO3	-1		C00288
hcys-L[c]	L-Homocysteine	C4H9NO2S	C4H9NO2S	0		C00155
hdcap[c]	Hexadecanoyl-phosphate (n-C16:0)	C16H33O5P	C16H32O5P	-1
hdceap[c]	Hexadecanoyl-phosphate (n-C16:1)	C16H31O5P	C16H30O5P	-1
hdeACP[c]	cis-hexadec-9-enoyl-[acyl-carrier protein] (n-C16:1)	C27H50N2O8PRS	C27H49N2O8PRS	-1
hemeO[c]	Heme O	C49H58FeN4O5	C49H56FeN4O5	-2		C15672
hexACP[c]	Hexanoyl-ACP (n-C6:0ACP)	C17H32N2O8PRS	C17H31N2O8PRS	-1		C05749
hgmeACP[c]	3-Hydroxyglutaryl-[acyl-carrier protein] methyl ester	C6H9O4R	C17H29N2O11PRS	-1
hhlipa[c]	heptosyl-heptosyl-kdo2-lipidA	C124H226N2O51P2	C124H220N2O51P2	-6
his-L[c]	L-Histidine	C6H9N3O2	C6H9N3O2	0		C00135
his-L[e]	L-Histidine	C6H9N3O2	C6H9N3O2	0		C00135
hisp[c]	L-Histidinol phosphate	C6H12N3O4P	C6H11N3O4P	-1		C01100
histd[c]	L-Histidinol	C6H11N3O	C6H12N3O	1		C00860
hlipa[c]	heptosyl-kdo2-lipidA	C117H214N2O45P2	C117H208N2O45P2	-6
hmbil[c]	Hydroxymethylbilane	C40H46N4O17	C40H38N4O17	-8		C01024
hom-L[c]	L-Homoserine	C4H9NO3	C4H9NO3	0		C00263
hpmeACP[c]	3-Hydroxypimeloyl-[acyl-carrier protein] methyl ester	C8H13O4R	C19H33N2O11PRS	-1
hxan[c]	Hypoxanthine	C5H4N4O	C5H4N4O	0		C00262
icit[c]	Isocitrate	C6H8O7	C6H5O7	-3		C00311
icolipa[c]	inner core oligosaccharide lipid A (E coli)	C145H262N2O74P4	C145H251N2O74P4	-11
idp[c]	IDP	C10H14N4O11P2	C10H11N4O11P2	-3		C00104
ile-L[c]	L-Isoleucine	C6H13NO2	C6H13NO2	0		C00407
ile-L[e]	L-Isoleucine	C6H13NO2	C6H13NO2	0		C00407
imacp[c]	3-(Imidazol-4-yl)-2-oxopropyl phosphate	C6H9N2O5P	C6H7N2O5P	-2		C01267
imp[c]	IMP	C10H13N4O8P	C10H11N4O8P	-2		C00130
indole[c]	Indole	C8H7N	C8H7N	0		C00463
inost[c]	myo-Inositol	C6H12O6	C6H12O6	0		C00137
ins[c]	Inosine	C10H12N4O5	C10H12N4O5	0		C00294
ipdp[c]	Isopentenyl diphosphate	C5H12O7P2	C5H9O7P2	-3		C00129
iscs[c]	IscS sulfur acceptor protein	HSR	HSR	0
iscssh[c]	IscS with bound sulfur	HS2R	HS2R	0
itp[c]	ITP	C10H15N4O14P3	C10H11N4O14P3	-4		C00081
kdo[c]	3-Deoxy-D-manno-2-octulosonate	C8H14O8	C8H13O8	-1		C01187
kdo2lipid4[c]	KDO(2)-lipid IV(A)	C84H154N2O37P2	C84H148N2O37P2	-6		C06025
kdo2lipid4[e]	KDO(2)-lipid IV(A)	C84H154N2O37P2	C84H148N2O37P2	-6		C06025
kdo2lipid4L[c]	KDO(2)-lipid IV(A) with laurate	C96H176N2O38P2	C96H170N2O38P2	-6		C06251
kdo2lipid4p[c]	KDO(2)-lipid IV(A) with palmitoleoyl	C100H182N2O38P2	C100H176N2O38P2	-6
kdo8p[c]	3-Deoxy-D-manno-octulosonate 8-phosphate	C8H15O11P	C8H12O11P	-3		C04478
kdolipid4[c]	KDO-lipid IV(A)	C76H142N2O30P2	C76H137N2O30P2	-5		C06024
LalaDgluMdapDala[c]	L-alanine-D-glutamate-meso-2,6-diaminoheptanedioate-D-alanine	C18H31N5O9	C18H30N5O9	-1
leu-L[c]	L-Leucine	C6H13NO2	C6H13NO2	0		C00123
leu-L[e]	L-Leucine	C6H13NO2	C6H13NO2	0		C00123
lipa[c]	KDO(2)-lipid (A)	C110H202N2O39P2	C110H196N2O39P2	-6		C06026
lipa[e]	KDO(2)-lipid (A)	C110H202N2O39P2	C110H196N2O39P2	-6		C06026
lipa_cold[c]	cold adapted KDO(2)-lipid (A)	C114H208N2O39P2	C114H202N2O39P2	-6
lipa_cold[e]	cold adapted KDO(2)-lipid (A)	C114H208N2O39P2	C114H202N2O39P2	-6
lipidA[c]	2,3,2'3'-Tetrakis(beta-hydroxymyristoyl)-D-glucosaminyl-1,6-beta-D-glucosamine 1,4'-bisphosphate	C68H130N2O23P2	C68H126N2O23P2	-4
lipidAds[c]	Lipid A Disaccharide	C68H129N2O20P	C68H127N2O20P	-2		C04932
lipidX[c]	2,3-Bis(3-hydroxytetradecanoyl)-beta-D-glucosaminyl 1-phosphate	C34H66NO12P	C34H64NO12P	-2		C04824
lipopb[c]	lipoate (protein bound)	C8H12OS2	C8H13OS2	1
lpp[c]	lipoprotein	XC16H30O1	XC16H30O1	0		C01834
lys-L[c]	L-Lysine	C6H14N2O2	C6H15N2O2	1		C00047
lys-L[e]	L-Lysine	C6H14N2O2	C6H15N2O2	1		C00047
malACP[c]	Malonyl-[acyl-carrier protein]	C3H3O3R	C14H22N2O10PRS	-2		C01209
malcoa[c]	Malonyl-CoA	C24H38N7O19P3S	C24H33N7O19P3S	-5		C00083
malcoame[c]	malonyl-CoA methyl ester	C25H40N7O19P3S	C25H36N7O19P3S	-4
mal-L[c]	L-Malate	C4H6O5	C4H4O5	-2		C00149
man1p[c]	D-Mannose 1-phosphate	C6H13O9P	C6H11O9P	-2		C00636
man6p[c]	D-Mannose 6-phosphate	C6H13O9P	C6H11O9P	-2		C00275
meoh[c]	Methanol	CH4O1	CH4O1	0		C00132
meoh[e]	Methanol	CH4O1	CH4O1	0		C00132
methf[c]	5,10-Methenyltetrahydrofolate	C20H22N7O6	C20H20N7O6	-1		C00445
met-L[c]	L-Methionine	C5H11NO2S	C5H11NO2S	0		C00073
met-L[e]	L-Methionine	C5H11NO2S	C5H11NO2S	0		C00073
metsox-R-L[c]	L-methionine-R-sulfoxide	C5H11NO3S	C5H11NO3S	0		C15998
mi1p-D[c]	1D-myo-Inositol 1-phosphate	C6H13O9P	C6H11O9P	-2		C01177
mlthf[c]	5,10-Methylenetetrahydrofolate	C20H23N7O6	C20H21N7O6	-2		C00143
mql8[c]	Menaquinol 8	C51H74O2	C51H74O2	0		C05819
murein4p4p[c]	two linked disacharide tetrapeptide murein units (uncrosslinked, middle of chain)	C74H118N14O40	C74H114N14O40	-4
murein4px4p[c]	two disacharide linked murein units, tetrapeptide corsslinked tetrapeptide (A2pm->D-ala) (middle of chain)	C74H116N14O39	C74H112N14O39	-4
murein4px4px4p[c]	three disacharide linked murein units (tetrapeptide crosslinked tetrapeptide (A2pm->D-ala) & tetrapeptide corsslinked tetrapeptide (A2pm->D-ala)) (middle of chain)	C111H173N21O58	C111H167N21O58	-6
murein5p4p[c]	two linked disacharide pentapeptide and tetrapeptide murein units (uncrosslinked, middle of chain)	C77H123N15O41	C77H119N15O41	-4
murein5p5p[c]	two linked disacharide pentapeptide murein units (uncrosslinked, middle of chain)	C80H128N16O42	C80H124N16O42	-4
murein5p5p5p[c]	three linked disacharide pentapeptide murein units (uncrosslinked, middle of chain)	C120H192N24O63	C120H186N24O63	-6
murein5px3p[c]	two disacharide linked murein units, pentapeptide corsslinked tripeptide (A2pm->A2pm) (middle of chain)	C74H116N14O39	C74H112N14O39	-4
murein5px4p[c]	two disacharide linked murein units, pentapeptide crosslinked tetrapeptide (A2pm->D-ala) (middle of chain)	C77H121N15O40	C77H117N15O40	-4
murein5px4px4p[c]	three disacharide linked murein units (pentapeptide crosslinked tetrapeptide (A2pm->D-ala) tetrapeptide corsslinked tetrapeptide (A2pm->D-ala)) (middle of chain)	C114H178N22O59	C114H172N22O59	-6
myrsACP[c]	Myristoyl-ACP (n-C14:0ACP)	C25H48N2O8PRS	C25H47N2O8PRS	-1		C05761
nac[c]	Nicotinate	C6H5NO2	C6H4NO2	-1		C00253
nad[c]	Nicotinamide adenine dinucleotide	C21H28N7O14P2	C21H26N7O14P2	-1		C00003
nadh[c]	Nicotinamide adenine dinucleotide - reduced	C21H29N7O14P2	C21H27N7O14P2	-2		C00004
nadp[c]	Nicotinamide adenine dinucleotide phosphate	C21H28N7O17P3	C21H25N7O17P3	-3		C00006
nadph[c]	Nicotinamide adenine dinucleotide phosphate - reduced	C21H30N7O17P3	C21H26N7O17P3	-4		C00005
nh4[c]	Ammonium	H3N	H4N	1		C01342
nh4[e]	Ammonium	H3N	H4N	1		C01342
nicrnt[c]	Nicotinate D-ribonucleotide	C11H15NO9P	C11H12NO9P	-2		C01185
nicrnt[e]	Nicotinate D-ribonucleotide	C11H15NO9P	C11H12NO9P	-2		C01185
nmn[c]	Nicotinamide D-ribonucleotide	C11H15N2O8P	C11H14N2O8P	-1		C00455
o16a4colipa[c]	(O16 antigen)x4 core oligosaccharide lipid A	C312H534N6O200P4	C312H523N6O200P4	-11
o16a4colipa[e]	(O16 antigen)x4 core oligosaccharide lipid A	C312H534N6O200P4	C312H523N6O200P4	-11
o2[c]	O2	O2	O2	0		C00007
o2[e]	O2	O2	O2	0		C00007
o2s[c]	Superoxide anion	O2	O2	-1		C00704
oaa[c]	Oxaloacetate	C4H4O5	C4H2O5	-2		C00036
ocACP[c]	Octanoyl-ACP (n-C8:0ACP)	C19H36N2O8PRS	C19H35N2O8PRS	-1		C05752
ocdcaACP[c]	Octadecanoyl-ACP (n-C18:0ACP)	C29H56N2O8PRS	C29H55N2O8PRS	-1		C04088
ocdcap[c]	Octadecanoyl-phosphate (n-C18:0)	C18H37O5P	C18H36O5P	-1
ocdceap[c]	Octadecanoyl-phosphate (n-C18:1)	C18H35O5P	C18H34O5P	-1
octapb[c]	octanoate (protein bound)	C8H14O	C8H15O	1
octdp[c]	all-trans-Octaprenyl diphosphate	C40H68O7P2	C40H65O7P2	-3		C04146
octeACP[c]	cis-octadec-11-enoyl-[acyl-carrier protein] (n-C18:1)	C29H54N2O8PRS	C29H53N2O8PRS	-1
ogmeACP[c]	3-Oxo-glutaryl-[acyl-carrier protein] methyl ester	C6H7O4R	C17H27N2O11PRS	-1
ohpb[c]	2-Oxo-3-hydroxy-4-phosphobutanoate	C4H7O8P	C4H4O8P	-3		C06054
opmeACP[c]	3-Oxo-pimeloyl-[acyl-carrier protein] methyl ester	C8H11O4R	C19H31N2O11PRS	-1
orn[c]	Ornithine	C5H12N2O2	C5H13N2O2	1		C01602
orot[c]	Orotate	C5H4N2O4	C5H3N2O4	-1		C00295
orot5p[c]	Orotidine 5'-phosphate	C10H13N2O11P	C10H10N2O11P	-3		C01103
pa120[c]	1,2-didodecanoyl-sn-glycerol 3-phosphate	C27H53O8P1	C27H51O8P1	-2		C00416
pa140[c]	1,2-ditetradecanoyl-sn-glycerol 3-phosphate	C31H61O8P1	C31H59O8P1	-2		C00416
pa141[c]	1,2-ditetradec-7-enoyl-sn-glycerol 3-phosphate	C31H57O8P1	C31H55O8P1	-2		C00416
pa160[c]	1,2-dihexadecanoyl-sn-glycerol 3-phosphate	C35H69O8P1	C35H67O8P1	-2		C00416
pa161[c]	1,2-dihexadec-9-enoyl-sn-glycerol 3-phosphate	C35H67O8P1	C35H63O8P1	-2		C00416
pa180[c]	1,2-dioctadecanoyl-sn-glycerol 3-phosphate	C39H77O8P1	C39H75O8P1	-2		C00416
pa181[c]	1,2-dioctadec-11-enoyl-sn-glycerol 3-phosphate	C39H73O8P1	C39H71O8P1	-2		C00416
palmACP[c]	Palmitoyl-ACP (n-C16:0ACP)	C27H52N2O8PRS	C27H51N2O8PRS	-1		C05764
pan4p[c]	Pantetheine 4'-phosphate	C11H23N2O7PS	C11H21N2O7PS	-2		C01134
pan4p[e]	Pantetheine 4'-phosphate	C11H23N2O7PS	C11H21N2O7PS	-2		C01134
pant-R[c]	(R)-Pantoate	C6H12O4	C6H11O4	-1		C00522
pant-R[e]	(R)-Pantoate	C6H12O4	C6H11O4	-1		C00522
pap[c]	Adenosine 3',5'-bisphosphate	C10H15N5O10P2	C10H11N5O10P2	-4		C00054
pap[e]	Adenosine 3',5'-bisphosphate	C10H15N5O10P2	C10H11N5O10P2	-4		C00054
paps[c]	3'-Phosphoadenylyl sulfate	C10H15N5O13P2S	C10H11N5O13P2S	-4		C00053
pdx5p[c]	Pyridoxine 5'-phosphate	C8H12NO6P	C8H10NO6P	-2		C00627
pe120[c]	phosphatidylethanolamine (didodecanoyl, n-C12:0)	C29H58N1O8P1	C29H58N1O8P1	0		C00350
pe140[c]	phosphatidylethanolamine (ditetradecanoyl, n-C14:0)	C33H66N1O8P1	C33H66N1O8P1	0		C00350
pe141[c]	phosphatidylethanolamine (ditetradec-7-enoyl, n-C14:1)	C33H62N1O8P1	C33H62N1O8P1	0		C00350
pe160[c]	phosphatidylethanolamine (dihexadecanoyl, n-C16:0)	C37H74N1O8P1	C37H74N1O8P1	0		C00350
pe161[c]	phosphatidylethanolamine (dihexadec-9enoyl, n-C16:1)	C37H70N1O8P1	C37H70N1O8P1	0		C00350
pe180[c]	phosphatidylethanolamine (dioctadecanoyl, n-C18:0)	C41H82N1O8P1	C41H82N1O8P1	0		C00350
pe181[c]	phosphatidylethanolamine (dioctadec-11-enoyl, n-C18:1)	C41H78N1O8P1	C41H78N1O8P1	0		C00350
pep[c]	Phosphoenolpyruvate	C3H5O6P	C3H2O6P	-3		C00074
pg120[c]	Phosphatidylglycerol (didodecanoyl, n-C12:0)	C30H59O10P1	C30H58O10P1	-1		C00344
pg140[c]	Phosphatidylglycerol (ditetradecanoyl, n-C14:0)	C34H67O10P1	C34H66O10P1	-1		C00344
pg141[c]	Phosphatidylglycerol (ditetradec-7-enoyl, n-C14:1)	C34H63O10P1	C34H62O10P1	-1		C00344
pg160[c]	Phosphatidylglycerol (dihexadecanoyl, n-C16:0)	C38H75O10P1	C38H74O10P1	-1		C00344
pg161[c]	Phosphatidylglycerol (dihexadec-9-enoyl, n-C16:1)	C38H71O10P1	C38H70O10P1	-1		C00344
pg180[c]	Phosphatidylglycerol (dioctadecanoyl, n-C18:0)	C42H83O10P1	C42H82O10P1	-1		C00344
pg181[c]	Phosphatidylglycerol (dioctadec-11-enoyl, n-C18:1)	C42H79O10P1	C42H78O10P1	-1		C00344
pgp120[c]	Phosphatidylglycerophosphate (didodecanoyl, n-C12:0)	C30H60O13P2	C30H57O13P2	-3		C03892
pgp140[c]	Phosphatidylglycerophosphate (ditetradecanoyl, n-C14:0)	C34H68O13P2	C34H65O13P2	-3		C03892
pgp141[c]	Phosphatidylglycerophosphate (ditetradec-7-enoyl, n-C14:1)	C34H64O13P2	C34H61O13P2	-3		C03892
pgp160[c]	Phosphatidylglycerophosphate (dihexadecanoyl, n-C16:0)	C38H76O13P2	C38H73O13P2	-3		C03892
pgp161[c]	Phosphatidylglycerophosphate (dihexadec-9-enoyl, n-C16:1)	C38H72O13P2	C38H69O13P2	-3		C03892
pgp180[c]	Phosphatidylglycerophosphate (dioctadecanoyl, n-C18:0)	C42H84O13P2	C42H81O13P2	-3		C03892
pgp181[c]	Phosphatidylglycerophosphate (dioctadec-11-enoyl, n-C18:1)	C42H80O13P2	C42H77O13P2	-3		C03892
phe-L[c]	L-Phenylalanine	C9H11NO2	C9H11NO2	0		C00079
phe-L[e]	L-Phenylalanine	C9H11NO2	C9H11NO2	0		C00079
pheme[c]	Protoheme	C34H32FeN4O4	C34H30FeN4O4	-2		C00032
phom[c]	O-Phospho-L-homoserine	C4H10NO6P	C4H8NO6P	-2		C01102
phthr[c]	O-Phospho-4-hydroxy-L-threonine	C4H10NO7P	C4H8NO7P	-2		C06055
pi[c]	Phosphate	H3O4P	HO4P	-2		C00009
pi[e]	Phosphate	H3O4P	HO4P	-2		C00009
pimACP[c]	Pimeloyl-[acyl-carrier protein]	C7H10O3R	C18H31N2O10PRS	-1
pmeACP[c]	Pimeloyl-[acyl-carrier protein] methyl ester	C8H13O3R	C19H33N2O10PRS	-1
pnto-R[c]	(R)-Pantothenate	C9H17NO5	C9H16NO5	-1		C00864
pnto-R[e]	(R)-Pantothenate	C9H17NO5	C9H16NO5	-1		C00864
ppbng[c]	Porphobilinogen	C10H14N2O4	C10H13N2O4	-1		C00931
ppgpp[c]	Guanosine 3',5'-bis(diphosphate)	C10H17N5O17P4	C10H11N5O17P4	-6		C01228
ppi[c]	Diphosphate	H4O7P2	HO7P2	-3		C00013
ppp9[c]	Protoporphyrin	C34H34N4O4	C34H32N4O4	-2		C02191
pppg9[c]	Protoporphyrinogen IX	C34H40N4O4	C34H38N4O4	-2		C01079
pppi[c]	Inorganic triphosphate	H5O10P3	HO10P3	-4		C00536
pppi[e]	Inorganic triphosphate	H5O10P3	HO10P3	-4		C00536
pram[c]	5-Phospho-beta-D-ribosylamine	C5H12NO7P	C5H11NO7P	-1		C03090
pran[c]	N-(5-Phospho-D-ribosyl)anthranilate	C12H16NO9P	C12H13NO9P	-3		C04302
prbamp[c]	1-(5-Phosphoribosyl)-AMP	C15H23N5O14P2	C15H19N5O14P2	-4		C02741
prbatp[c]	1-(5-Phosphoribosyl)-ATP	C15H25N5O20P4	C15H19N5O20P4	-6		C02739
prfp[c]	1-(5-Phosphoribosyl)-5-[(5-phosphoribosylamino)methylideneamino]imidazole-4-carboxamide	C15H25N5O15P2	C15H21N5O15P2	-4		C04896
prlp[c]	5-[(5-phospho-1-deoxyribulos-1-ylamino)methylideneamino]-1-(5-phosphoribosyl)imidazole-4-carboxamide	C15H25N5O15P2	C15H21N5O15P2	-4		C04916
progly[c]	L-Prolinylglycine	C7H12N2O3	C7H12N2O3	0
pro-L[c]	L-Proline	C5H9NO2	C5H9NO2	0		C00148
prpp[c]	5-Phospho-alpha-D-ribose 1-diphosphate	C5H13O14P3	C5H8O14P3	-5		C00119
ps120[c]	phosphatidylserine (didodecanoyl, n-C12:0)	C30H58N1O10P1	C30H57N1O10P1	-1		C02737
ps140[c]	phosphatidylserine (ditetradecanoyl, n-C14:0)	C34H66N1O10P1	C34H65N1O10P1	-1		C02737
ps141[c]	phosphatidylserine (ditetradec-7-enoyl, n-C14:1)	C34H62N1O10P1	C34H61N1O10P1	-1		C02737
ps160[c]	phosphatidylserine (dihexadecanoyl, n-C16:0)	C38H74N1O10P1	C38H73N1O10P1	-1		C02737
ps161[c]	phosphatidylserine (dihexadec-9-enoyl, n-C16:1)	C38H70N1O10P1	C38H69N1O10P1	-1		C02737
ps180[c]	phosphatidylserine (dioctadecanoyl, n-C18:0)	C42H82N1O10P1	C42H81N1O10P1	-1		C02737
ps181[c]	phosphatidylserine (dioctadec-11-enoyl, n-C18:1)	C42H78N1O10P1	C42H77N1O10P1	-1		C02737
pser-L[c]	O-Phospho-L-serine	C3H8NO6P	C3H6NO6P	-2		C01005
ptrc[c]	Putrescine	C4H12N2	C4H14N2	2		C00134
ptrc[e]	Putrescine	C4H12N2	C4H14N2	2		C00134
pyam5p[c]	Pyridoxamine 5'-phosphate	C8H13N2O5P	C8H12N2O5P	-1		C00647
pydx[c]	Pyridoxal	C8H9NO3	C8H9NO3	0		C00250
pydx5p[c]	Pyridoxal 5'-phosphate	C8H10NO6P	C8H8NO6P	-2		C00018
pydx5p[e]	Pyridoxal 5'-phosphate	C8H10NO6P	C8H8NO6P	-2		C00018
pyr[c]	Pyruvate	C3H4O3	C3H3O3	-1		C00022
q8[c]	Ubiquinone-8	C49H74O4	C49H74O4	0		C00399
q8h2[c]	Ubiquinol-8	C49H76O4	C49H76O4	0		C00390
r1p[c]	alpha-D-Ribose 1-phosphate	C5H11O8P	C5H9O8P	-2		C00442
r5p[c]	alpha-D-Ribose 5-phosphate	C5H11O8P	C5H9O8P	-2		C00117
rbflvrd[c]	Reduced riboflavin	C17H22N4O6	C17H22N4O6	0		C01007
rhcys[c]	S-Ribosyl-L-homocysteine	C9H17NO6S	C9H17NO6S	0		C03539
ribflv[c]	Riboflavin	C17H20N4O6	C17H20N4O6	0		C00255
ribflv[e]	Riboflavin	C17H20N4O6	C17H20N4O6	0		C00255
ru5p-D[c]	D-Ribulose 5-phosphate	C5H11O8P	C5H9O8P	-2		C00199
s17bp[c]	Sedoheptulose 1,7-bisphosphate	C7H16O13P2	C7H12O13P2	-4		C00447
s7p[c]	Sedoheptulose 7-phosphate	C7H15O10P	C7H13O10P	-2		C05382
sbzcoa[c]	O-Succinylbenzoyl-CoA	C32H44N7O20P3S	C32H39N7O20P3S	-5		C03160
scl[c]	sirohydrochlorin	C42H46N4O16	C42H39N4O16	-7		C05778
ser-L[c]	L-Serine	C3H7NO3	C3H7NO3	0		C00065
sheme[c]	Siroheme	C42H46FeN4O16	C42H36FeN4O16	-8		C00748
skm[c]	Shikimate	C7H10O5	C7H9O5	-1		C00493
skm5p[c]	Shikimate 5-phosphate	C7H11O8P	C7H8O8P	-3		C03175
sl26da[c]	N-Succinyl-LL-2,6-diaminoheptanedioate	C11H18N2O7	C11H16N2O7	-2		C04421
sl2a6o[c]	N-Succinyl-2-L-amino-6-oxoheptanedioate	C11H15NO8	C11H12NO8	-3		C04462
so3[c]	Sulfite	H2O3S	O3S	-2		C00094
so4[c]	Sulfate	H2O4S	O4S	-2		C00059
so4[e]	Sulfate	H2O4S	O4S	-2		C00059
spmd[c]	Spermidine	C7H19N3	C7H22N3	3		C00315
sucbz[c]	o-Succinylbenzoate	C11H10O5	C11H8O5	-2		C02730
succ[c]	Succinate	C4H6O4	C4H4O4	-2		C00042
succoa[c]	Succinyl-CoA	C25H40N7O19P3S	C25H35N7O19P3S	-5		C00091
suchms[c]	O-Succinyl-L-homoserine	C8H13NO6	C8H12NO6	-1		C01118
sufbcd[c]	SufBCD scaffold complex	H8O2S6R	H8O2S6R	0
sufbcd-2fe2s[c]	SufBCD with bound [2Fe-2S] cluster	H6O2S8Fe2R	H4O2S8Fe2R	-2
sufbcd-2fe2s2[c]	SufBCD with two bound [2Fe-2S] clusters	H4O2S10Fe4R	O2S10Fe4R	-4
sufbcd-4fe4s[c]	SufBCD with bound [4Fe-4S] cluster	H6O2S10Fe4R	H4O2S10Fe4R	-2
sufse[c]	SufSE sulfur acceptor complex	HSR	HSR	0
sufsesh[c]	SufSE with bound sulfur	HS2R	HS2R	0
t3c11vaceACP[c]	trans-3-cis-11-vacceoyl-[acyl-carrier protein]	C29H52N2O8PRS	C29H51N2O8PRS	-1
t3c5ddeceACP[c]	trans-3-cis-5-dodecenoyl-[acyl-carrier protein]	C23H40N2O8PRS	C23H39N2O8PRS	-1
t3c7mrseACP[c]	trans-3-cis-7-myristoleoyl-[acyl-carrier protein]	C25H44N2O8PRS	C25H43N2O8PRS	-1
t3c9palmeACP[c]	trans-3-cis-9-palmitoleoyl-[acyl-carrier protein]	C27H48N2O8PRS	C27H47N2O8PRS	-1
tddec2eACP[c]	trans-Dodec-2-enoyl-[acyl-carrier protein]	C23H42N2O8PRS	C23H41N2O8PRS	-1		C05758
tdeACP[c]	cis-tetradec-7-enoyl-[acyl-carrier protein] (n-C14:1)	C25H46N2O8PRS	C25H45N2O8PRS	-1
tdec2eACP[c]	trans-Dec-2-enoyl-[acyl-carrier protein]	C21H38N2O8PRS	C21H37N2O8PRS	-1		C05754
thdp[c]	2,3,4,5-Tetrahydrodipicolinate	C7H9NO4	C7H7NO4	-2		C03972
thex2eACP[c]	trans-Hex-2-enoyl-[acyl-carrier protein]	C17H30N2O8PRS	C17H29N2O8PRS	-1		C05748
thf[c]	5,6,7,8-Tetrahydrofolate	C19H23N7O6	C19H21N7O6	-2		C00101
thmmp[c]	Thiamin monophosphate	C12H17N4O4PS	C12H16N4O4PS	-1		C01081
thmpp[c]	Thiamine diphosphate	C12H19N4O7P2S	C12H16N4O7P2S	-2		C00068
thmpp[e]	Thiamine diphosphate	C12H19N4O7P2S	C12H16N4O7P2S	-3		C00068
thr-L[c]	L-Threonine	C4H9NO3	C4H9NO3	0		C00188
thr-L[e]	L-Threonine	C4H9NO3	C4H9NO3	0		C00188
thym[c]	Thymine	C5H6N2O2	C5H6N2O2	0		C00178
thymd[c]	Thymidine	C10H14N2O5	C10H14N2O5	0		C00214
tmrs2eACP[c]	trans-Tetradec-2-enoyl-[acyl-carrier protein]	C25H46N2O8PRS	C25H45N2O8PRS	-1		C05760
toct2eACP[c]	trans-Oct-2-enoyl-[acyl-carrier protein]	C19H34N2O8PRS	C19H33N2O8PRS	-1		C05751
toctd2eACP[c]	trans-octadec-2-enoyl-[acyl-carrier protein]	C29H54N2O8PRS	C29H53N2O8PRS	-1		C16221
tpalm2eACP[c]	trans-Hexadec-2-enoyl-[acyl-carrier protein]	C27H50N2O8PRS	C27H49N2O8PRS	-1		C05763
trdox[c]	Oxidized thioredoxin	X	X	0		C00343
trdrd[c]	Reduced thioredoxin	XH2	XH2	0		C00342
trnaglu[c]	tRNA (Glu)	R	R	0		C01641
trp-L[c]	L-Tryptophan	C11H12N2O2	C11H12N2O2	0		C00078
trp-L[e]	L-Tryptophan	C11H12N2O2	C11H12N2O2	0		C00078
ttdcap[c]	Tetradecanoyl-phosphate (n-C14:0)	C14H29O5P	C14H28O5P	-1
ttdceap[c]	Tetradecanoyl-phosphate (n-C14:1)	C14H27O5P	C14H26O5P	-1
tyr-L[c]	L-Tyrosine	C9H11NO3	C9H11NO3	0		C00082
tyr-L[e]	L-Tyrosine	C9H11NO3	C9H11NO3	0		C00082
u23ga[c]	UDP-2,3-bis(3-hydroxytetradecanoyl)glucosamine	C43H77N3O20P2	C43H75N3O20P2	-2		C04652
u3aga[c]	UDP-3-O-(3-hydroxytetradecanoyl)-N-acetylglucosamine	C31H53N3O19P2	C31H51N3O19P2	-2		C04738
u3hga[c]	UDP-3-O-(3-hydroxytetradecanoyl)-D-glucosamine	C29H51N3O18P2	C29H50N3O18P2	-1		C06022
uaagmda[c]	Undecaprenyl-diphospho-N-acetylmuramoyl-(N-acetylglucosamine)-L-ala-D-glu-meso-2,6-diaminopimeloyl-D-ala-D-ala	C95H156N8O28P2	C95H152N8O28P2	-4		C05898
uaccg[c]	UDP-N-acetyl-3-O-(1-carboxyvinyl)-D-glucosamine	C20H29N3O19P2	C20H26N3O19P2	-3		C04631
uacgam[c]	UDP-N-acetyl-D-glucosamine	C17H27N3O17P2	C17H25N3O17P2	-2		C00043
uagmda[c]	Undecaprenyl-diphospho-N-acetylmuramoyl-L-alanyl-D-glutamyl-meso-2,6-diaminopimeloyl-D-alanyl-D-alanine	C87H143N7O23P2	C87H139N7O23P2	-4		C05897
uama[c]	UDP-N-acetylmuramoyl-L-alanine	C23H36N4O20P2	C23H33N4O20P2	-3		C01212
uamag[c]	UDP-N-acetylmuramoyl-L-alanyl-D-glutamate	C28H43N5O23P2	C28H39N5O23P2	-4		C00692
uamr[c]	UDP-N-acetylmuramate	C20H31N3O19P2	C20H28N3O19P2	-3		C01050
udcpdp[c]	Undecaprenyl diphosphate	C55H92O7P2	C55H89O7P2	-3		C04574
udcpp[c]	Undecaprenyl phosphate	C55H91O4P	C55H89O4P	-2		C00348
udp[c]	UDP	C9H14N2O12P2	C9H11N2O12P2	-3		C00015
udpg[c]	UDPglucose	C15H24N2O17P2	C15H22N2O17P2	-2		C00029
udpglcur[c]	UDP-D-glucuronate	C15H22N2O18P2	C15H19N2O18P2	-3		C00167
udpLa4fn[c]	uridine 5''-diphospho-{beta}-4-deoxy-4-formamido-L-arabinose	C15H23N3O16P2	C15H21N3O16P2	-2		C16154
udpLa4n[c]	uridine 5''-diphospho-{beta}-4-deoxy-4-amino-L-arabinose	C14H23N3O15P2	C14H22N3O15P2	-1		C16153
udpLa4o[c]	UDP-4-keto-pyranose	C14H20N2O16P2	C14H18N2O16P2	-2		C16155
ugmd[c]	UDP-N-acetylmuramoyl-L-alanyl-D-gamma-glutamyl-meso-2,6-diaminopimelate	C35H55N7O26P2	C35H51N7O26P2	-4		C04877
ugmda[c]	UDP-N-acetylmuramoyl-L-alanyl-D-glutamyl-meso-2,6-diaminopimeloyl-D-alanyl-D-alanine	C41H65N9O28P2	C41H61N9O28P2	-4		C04882
uLa4fn[c]	undecaprenyl phosphate-4-amino-4-formyl-L-arabinose	C61H100N1O8P1	C61H99N1O8P1	-1
uLa4n[c]	undecaprenyl phosphate-4-amino-4-deoxy-L-arabinose	C60H100N1O7P1	C60H100N1O7P1	0
ump[c]	UMP	C9H13N2O9P	C9H11N2O9P	-2		C00105
unaga[c]	Undecaprenyl diphospho N-acetyl-glucosamine	C63H105NO12P2	C63H103NO12P2	-2		C01289
uppg3[c]	Uroporphyrinogen III	C40H44N4O16	C40H36N4O16	-8		C01051
ura[c]	Uracil	C4H4N2O2	C4H4N2O2	0		C00106
uri[c]	Uridine	C9H12N2O6	C9H12N2O6	0		C00299
utp[c]	UTP	C9H15N2O15P3	C9H11N2O15P3	-4		C00075
val-L[c]	L-Valine	C5H11NO2	C5H11NO2	0		C00183
val-L[e]	L-Valine	C5H11NO2	C5H11NO2	0		C00183
xmp[c]	Xanthosine 5'-phosphate	C10H13N4O9P	C10H11N4O9P	-2		C00655
xtp[c]	XTP	C10H15N4O15P3	C10H11N4O15P3	-4		C00700
xtsn[c]	Xanthosine	C10H12N4O6	C10H12N4O6	0		C01762
xu5p-D[c]	D-Xylulose 5-phosphate	C5H11O8P	C5H9O8P	-2		C00231

## Sheet: Table S5ci
Table S5c. Stand-alone Sulcia (sharpshooter symbiosis) metabolic model i) reaction list.
Abbreviation	Description	Reaction	GPR	Genes	Proteins	Subsystem	Reversible	Lower bound	Upper bound	Objective	Confidence Score	EC Number	Notes	References
G5SD2	Glutamate 5 semialdehyde dehydrogenase	glu-L[c] + 2 h[c] + nadh[c] <=> glu5sa[c] + nad[c] + h2o[c]	PWV44140.1	PWV44140.1		Proline Metabolism	1	-1000	1000	0	2	1.2.1.88
P5CDr	1-pyrroline-5-carboxylate dehydrogenase	1pyr5c[c] + 2 h2o[c] + nad[c] => glu-L[c] + h[c] + nadh[c]	PWV44140.1	PWV44140.1		Proline Metabolism	0	0	1000	0	2	1.2.1.88
GSC	Glutamate semialdehyde conversion	1pyr5c[c] + h[c] + h2o[c] <=> glu5sa[c]				Proline Metabolism	1	-1000	1000	0	2	spontaneous
CBPS	carbamoyl-phosphate synthase (glutamine-hydrolysing)	2 atp[c] + gln-L[c] + h2o[c] + hco3[c] => 2 adp[c] + cbp[c] + glu-L[c] + 2 h[c] + pi[c]	(PWV44125.1 and PWV44117.1)	PWV44125.1 PWV44117.1		Arginine Biosynthesis I	0	0	1000	0	2	6.3.5.5	carAB
ACGS	N-acetylglutamate synthase	accoa[c] + glu-L[c] => coa[c] + acglu[c] + h[c]				Arginine biosynthesis	0	0	1000	0	2	2.3.1.1	argA
ACGK	acetylglutamate kinase	acglu[c] + atp[c] => acg5p[c] + adp[c]	PWV44115.1	PWV44115.1		Arginine Biosynthesis I	0	0	1000	0	2	2.7.2.8	argB
AGPR	N-acetyl-g-glutamyl-phosphate reductase	acg5p[c] + h[c] + nadph[c] <=> acg5sa[c] + nadp[c] + pi[c]	PWV44127.1	PWV44127.1		Arginine Biosynthesis I	1	-1000	1000	0	2	1.2.1.38	argC
ACOTA	acetylornithine transaminase	acg5sa[c] + glu-L[c] <=> acorn[c] + akg[c]	PWV44126.1	PWV44126.1		Arginine Biosynthesis I	1	-1000	1000	0	2	2.6.1.11	argD
ACODA	acetylornithine deacetylase	acorn[c] + h2o[c] => ac[c] + orn[c]	PWV44114.1	PWV44114.1		Arginine Biosynthesis I	0	0	1000	0	2	3.5.1.16	argE
OCBT	ornithine carbamoyltransferase	cbp[c] + orn[c] <=> citr-L[c] + h[c] + pi[c]	PWV44116.1	PWV44116.1		Arginine Biosynthesis I	1	-1000	1000	0	2	2.1.3.3	argF
ARGSS	argininosuccinate synthase	asp-L[c] + atp[c] + citr-L[c] => amp[c] + argsuc[c] + h[c] + ppi[c]	PWV44128.1	PWV44128.1		Arginine Biosynthesis I	0	0	1000	0	2	6.3.4.5	argG
ARGSL	argininosuccinate lyase	argsuc[c] <=> arg-L[c] + fum[c]	PWV44231.1	PWV44231.1		Arginine Biosynthesis I	1	-1000	1000	0	2	4.3.2.1	argH
ASPTA	aspartate transaminase	glu-L[c] + oaa[c] <=> akg[c] + asp-L[c]	PWV44221.1	PWV44221.1		Glutamate Degradation	1	-1000	1000	0	2	2.6.1.1	aspC
ASPK	aspartate kinase	asp-L[c] + atp[c] <=> 4pasp[c] + adp[c]	(PWV44169.1 or PWV44010.1)	PWV44169.1 PWV44010.1		Lysine Biosynthesis I	1	-1000	1000	0	2	2.7.2.4 2.7.2.4, 1.1.1.3	lysC thrA
ASAD	aspartate-semialdehyde dehydrogenase	4pasp[c] + h[c] + nadph[c] <=> aspsa[c] + nadp[c] + pi[c]	PWV44190.1	PWV44190.1		Lysine Biosynthesis I	1	-1000	1000	0	2	1.2.1.11	asd
DHDPS	dihydrodipicolinate synthase	aspsa[c] + pyr[c] => 23dhdp[c] + h[c] + 2 h2o[c]	PWV44207.1	PWV44207.1		Lysine Biosynthesis I	0	0	1000	0	2	4.3.3.7	dapA
DHDPRy	dihydrodipicolinate reductase (NADPH)	23dhdp[c] + h[c] + nadph[c] => nadp[c] + thdp[c]	PWV44205.1	PWV44205.1		Lysine Biosynthesis I	0	0	1000	0	2	1.17.1.8	dapB
THDPS	tetrahydrodipicolinate succinylase	h2o[c] + succoa[c] + thdp[c] => coa[c] + sl2a6o[c]	PWV43994.1	PWV43994.1		Lysine Biosynthesis I	0	0	1000	0	2	2.3.1.117	dapD
SDPTA	succinyldiaminopimelate transaminase	glu-L[c] + sl2a6o[c] <=> akg[c] + sl26da[c]	PWV44126.1	PWV44126.1		Lysine Biosynthesis I	1	-1000	1000	0	2	2.6.1.11	argD
SDPDS	succinyl-diaminopimelate desuccinylase	h2o[c] + sl26da[c] => 26dap-LL[c] + succ[c]	PWV44114.1	PWV44114.1		Lysine biosynthesis	0	0	1000	0	2	3.5.1.18	dapE
DAPE	diaminopimelate epimerase	26dap-LL[c] <=> 26dap-M[c]	PWV44014.1	PWV44014.1		Lysine Biosynthesis I	1	-1000	1000	0	2	5.1.1.7	dapF
DAPDC	diaminopimelate decarboxylase	26dap-M[c] + h[c] => co2[c] + lys-L[c]	PWV44167.1	PWV44167.1		Lysine Biosynthesis I	0	0	1000	0	2	4.1.1.20	lysA
HSDy	homoserine dehydrogenase (NADPH)	aspsa[c] + h[c] + nadph[c] <=> hom-L[c] + nadp[c]	PWV44169.1	PWV44169.1		Threonine Biosynthesis	1	-1000	1000	0	2	2.7.2.4, 1.1.1.3	thrA
HSK	homoserine kinase	atp[c] + hom-L[c] => adp[c] + h[c] + phom[c]	PWV44158.1	PWV44158.1		Threonine Biosynthesis	0	0	1000	0	2	2.7.1.39	thrB
THRS	threonine synthase	h2o[c] + phom[c] => pi[c] + thr-L[c]	PWV44159.1	PWV44159.1		Threonine Biosynthesis	0	0	1000	0	2	4.2.3.1	thrC
PRPPS	phosphoribosylpyrophosphate synthetase	atp[c] + r5p[c] => amp[c] + h[c] + prpp[c]	PWV44028.1	PWV44028.1		Histidine Biosynthesis	0	0	1000	0	2	2.7.6.1	prsA
DDPA	3-deoxy-D-arabino-heptulosonate 7-phosphate synthetase	e4p[c] + h2o[c] + pep[c] => 2dda7p[c] + pi[c]	PWV44191.1	PWV44191.1		Chorismate Biosynthesis	0	0	1000	0	2	2.5.1.54, 5.4.99.5	aroG
DHQS	3-dehydroquinate synthase	2dda7p[c] => 3dhq[c] + pi[c]	PWV43996.1	PWV43996.1		Chorismate Biosynthesis	0	0	1000	0	2	4.2.3.4	aroB
DHQTi	3-dehydroquinate dehydratase, irreversible	3dhq[c] => 3dhsk[c] + h2o[c]	PWV44036.1	PWV44036.1		Chorismate Biosynthesis	0	0	1000	0	2	4.2.1.10	aroQ
SHK3Dr	shikimate dehydrogenase	3dhsk[c] + h[c] + nadph[c] <=> nadp[c] + skm[c]	peg.95	peg.95		Chorismate Biosynthesis	1	-1000	1000	0	2	1.1.1.25	aroE
SHKK	shikimate kinase	atp[c] + skm[c] => adp[c] + h[c] + skm5p[c]	PWV44113.1	PWV44113.1		Chorismate Biosynthesis	0	0	1000	0	2	2.7.1.71	aroK
PSCVT	3-phosphoshikimate 1-carboxyvinyltransferase	pep[c] + skm5p[c] <=> 3psme[c] + pi[c]	PWV44188.1	PWV44188.1		Chorismate Biosynthesis	1	-1000	1000	0	2	2.5.1.19	aroA
CHORS	chorismate synthase	3psme[c] => chor[c] + pi[c]	PWV44166.1	PWV44166.1		Chorismate Biosynthesis	0	0	1000	0	2	4.2.3.5	aroC
ANS	anthranilate synthase	chor[c] + gln-L[c] => anth[c] + glu-L[c] + h[c] + pyr[c]	(PWV44199.1 and PWV44200.1)	PWV44199.1 PWV44200.1		Tryptophan Biosynthesis	0	0	1000	0	2	4.1.3.27	trpE
ANPRT	anthranilate phosphoribosyltransferase	anth[c] + prpp[c] => ppi[c] + pran[c]	PWV44204.1	PWV44204.1		Tryptophan Biosynthesis	0	0	1000	0	2	2.4.2.18	trpD
PRAIi	phosphoribosylanthranilate isomerase (irreversible)	pran[c] => 2cpr5p[c]	PWV44201.1	PWV44201.1		Tryptophan Biosynthesis	0	0	1000	0	2	5.3.1.24	trpF
IGPS	indole-3-glycerol-phosphate synthase	2cpr5p[c] + h[c] => 3ig3p[c] + co2[c] + h2o[c]	PWV44201.1	PWV44201.1		Tryptophan Biosynthesis	0	0	1000	0	2	4.1.1.48	trpC
TRPS1	tryptophan synthase (indoleglycerol phosphate)	3ig3p[c] + ser-L[c] => g3p[c] + h2o[c] + trp-L[c]	(PWV44202.1 and PWV44203.1)	PWV44202.1 PWV44203.1		Tryptophan Biosynthesis	0	0	1000	0	2	4.2.1.20	trpAB
TRPS3	tryptophan synthase (indoleglycerol phosphate)	3ig3p[c] => g3p[c] + indole[c]	(PWV44202.1 and PWV44203.1)	PWV44202.1 PWV44203.1		Tryptophan Biosynthesis	0	0	1000	0	2	4.2.1.20	trpAB
TRPS2	tryptophan synthase (indole)	indole[c] + ser-L[c] => h2o[c] + trp-L[c]	(PWV44202.1 and PWV44203.1)	PWV44202.1 PWV44203.1		Tryptophan Biosynthesis	0	0	1000	0	2	4.2.1.20	trpAB
CHORM	chorismate mutase	chor[c] => pphn[c]	PWV44191.1	PWV44191.1		Phenylalanine and Tyrosine Biosynthesis	0	0	1000	0	2	2.5.1.54, 5.4.99.5	pheA
PPNDH	prephenate dehydratase	h[c] + pphn[c] => co2[c] + h2o[c] + phpyr[c]	PWV44195.1	PWV44195.1		Phenylalanine and Tyrosine Biosynthesis	0	0	1000	0	2	4.2.1.51	pheA
PHETA1	phenylalanine transaminase	glu-L[c] + phpyr[c] <=> akg[c] + phe-L[c]	PWV43993.1	PWV43993.1		Phenylalanine Biosynthesis	1	-1000	1000	0		2.6.1.42	ilvE
THRD_L	L-threonine deaminase	thr-L[c] => 2obut[c] + nh4[c]	PWV44216.1	PWV44216.1		Isoleucine Biosynthesis	0	0	1000	0	2	4.3.1.19	ilvA
ACHBS	2-aceto-2-hydroxybutanoate synthase	2obut[c] + h[c] + pyr[c] => 2ahbut[c] + co2[c]	PWV44180.1	PWV44180.1		Isoleucine Biosynthesis	0	0	1000	0	2	2.2.1.6	ilvNB
KARA2	ketol-acid reductoisomerase (2-Acetolactate)	2ahbut[c] + h[c] + nadph[c] <=> 23dhmp[c] + nadp[c]	PWV44215.1	PWV44215.1		Isoleucine Biosynthesis	1	-1000	1000	0	2	1.1.1.86	ilvC
DHAD2	Dihydroxy-acid dehydratase (2,3-dihydroxy-3 DASH Methylpentanoate)	23dhmp[c] => 3mop[c] + h2o[c]	PWV44179.1	PWV44179.1		Isoleucine Biosynthesis	0	0	1000	0	2	4.2.1.9	ilvD
ILETA	isoleucine transaminase	3mop[c] + glu-L[c] => akg[c] + ile-L[c]	PWV43993.1	PWV43993.1		Isoleucine Biosynthesis	0	0	1000	0	2	2.6.1.42	ilvE
ACLS	acetolactate synthase	h[c] + 2 pyr[c] => alac-S[c] + co2[c]	PWV44180.1	PWV44180.1		Valine Biosynthesis	0	0	1000	0	2	2.2.1.6	ilvNB
KARA1	ketol-acid reductoisomerase (2,3-dihydroxy-3-methylbutanoate)	alac-S[c] + h[c] + nadph[c] <=> 23dhmb[c] + nadp[c]	PWV44215.1	PWV44215.1		Valine Biosynthesis	1	-1000	1000	0	2	1.1.1.86	ilvC
DHAD1	dihydroxy-acid dehydratase (2,3-dihydroxy-3 DASH Methylbutanoate)	23dhmb[c] => 3mob[c] + h2o[c]	PWV44179.1	PWV44179.1		Valine Biosynthesis	0	0	1000	0	2	4.2.1.9	ilvD
VALTA	valine transaminase	3mob[c] + glu-L[c] <=> akg[c] + val-L[c]	PWV43993.1	PWV43993.1		Valine Biosynthesis	1	-1000	1000	0	2	2.6.1.42	ilvE
IPPS	2-isopropylmalate synthase	3mob[c] + accoa[c] + h2o[c] => 3c3hmp[c] + coa[c] + h[c]	PWV44174.1	PWV44174.1		Leucine Biosynthesis	0	0	1000	0	2	2.3.3.13	leuA
IPPMIb	2-isopropylmalate hydratase	3c3hmp[c] <=> 2ippm[c] + h2o[c]	(PWV44176.1 and PWV44175.1)	PWV44176.1 PWV44175.1		Leucine Biosynthesis	1	-1000	1000	0	2	4.2.1.33 4.2.1.33	leuCD
IPPMIa	3-isopropylmalate dehydratase	2ippm[c] + h2o[c] <=> 3c2hmp[c]	(PWV44176.1 and PWV44175.1)	PWV44176.1 PWV44175.1		Leucine Biosynthesis	1	-1000	1000	0	2	4.2.1.33 4.2.1.33	leuCD
IPMD	3-isopropylmalate dehydrogenase	3c2hmp[c] + nad[c] => 3c4mop[c] + h[c] + nadh[c]	PWV44012.1	PWV44012.1		Leucine Biosynthesis	0	0	1000	0	2	1.1.1.85	leuB
OMCDC	2-Oxo-4-methyl-3-carboxypentanoate decarboxylation	3c4mop[c] + h[c] => 4mop[c] + co2[c]				Leucine Biosynthesis	0	0	1000	0	2		spontaneous
LEUTAi	leucine transaminase (irreversible)	4mop[c] + glu-L[c] => akg[c] + leu-L[c]	PWV43993.1	PWV43993.1		Leucine Biosynthesis	0	0	1000	0	2	2.6.1.42	ilvE
SCYSDS	SUF Cysteine desulfuration	cys-L[c] + sufse[c] => ala-L[c] + sufsesh[c]	(PWV44185.1 and PWV44193.1) or (PWV44185.1 and PWV44198.1)	PWV44185.1 PWV44193.1 PWV44185.1 PWV44198.1		Cofactor and Prosthetic Group Biosynthesis	0	0	1000	0	2	2.8.1.7	sufES
S2FE2SR	SUF [2Fe-2S] regeneration	2fe1s[c] + atp[c] + h2o[c] + sufbcd[c] + sufsesh[c] => adp[c] + 5 h[c] + pi[c] + sufbcd-2fe2s[c] + sufse[c]				Cofactor and Prosthetic Group Biosynthesis	0	0	1000	0	2		sufBCDSE
S2FE2ST	SUF [2Fe-2S] Transfer	4 h[c] + sufbcd-2fe2s[c] => 2fe2s[c] + sufbcd[c]				Cofactor and Prosthetic Group Biosynthesis	0	0	1000	0	2		sufABCD
S2FE2SS2	SUF [2Fe-2S] Synthesis II	atp[c] + fadh2[c] + 2 fe2[c] + h2o[c] + sufbcd-2fe2s[c] + 2 sufsesh[c] => adp[c] + fad[c] + 7 h[c] + pi[c] + sufbcd-2fe2s2[c] + 2 sufse[c]				Cofactor and Prosthetic Group Biosynthesis	0	0	1000	0	2		sufBCDSE
S2FE2SS	SUF [2Fe-2S] Synthesis	atp[c] + fadh2[c] + 2 fe2[c] + h2o[c] + sufbcd[c] + 2 sufsesh[c] => adp[c] + fad[c] + 7 h[c] + pi[c] + sufbcd-2fe2s[c] + 2 sufse[c]				Cofactor and Prosthetic Group Biosynthesis	0	0	1000	0	2		sufBCDSE
S4FE4SR	SUF [4Fe-4S] Reduction	fadh2[c] + 2 h[c] + sufbcd-2fe2s2[c] => fad[c] + sufbcd-4fe4s[c]				Cofactor and Prosthetic Group Biosynthesis	0	0	1000	0	2		sufBCD
S4FE4ST	SUF [4Fe-4S] Transfer	4 h[c] + sufbcd-4fe4s[c] => 4fe4s[c] + sufbcd[c]				Cofactor and Prosthetic Group Biosynthesis	0	0	1000	0	2		sufABCD
OMBZLM	2-Octaprenyl-6-methoxy-benzoquinol methylase	2ombzl[c] + amet[c] => 2ommbl[c] + ahcys[c] + h[c]	PWV44077.1	PWV44077.1		Ubiquinol-8 Biosynthesis	0	0	1000	0	2	2.1.1.163	ubiE
OCTDPS	Octaprenyl pyrophosphate synthase	frdp[c] + 5 ipdp[c] => octdp[c] + 5 ppi[c]	PWV44184.1	PWV44184.1		Octaprenyl Diphosphate Biosynthesis	0	0	1000	0	2	2.5.1.90, 2.5.1.1, 2.5.1.10, 2.5.1.29	ispB
DHNAOT4	1,4-dihydroxy-2-naphthoate octaprenyltransferase	dhna[c] + h[c] + octdp[c] => 2dmmql8[c] + co2[c] + ppi[c]	PWV44160.1	PWV44160.1		Demethylmenaquinol-8 Biosynthesis I	0	0	1000	0	2	2.5.1.74	menA
AMMQLT8	S-adenosylmethione:2-demthylmenaquinole methyltransferase (menaquinone 8)	2dmmql8[c] + amet[c] => ahcys[c] + h[c] + mql8[c]	PWV44077.1	PWV44077.1		Menaquinol-8 Biosynthesis	0	0	1000	0	2	2.1.1.163	ubiE
ME2	malic enzyme (NADP)	mal-L[c] + nadp[c] => co2[c] + nadph[c] + pyr[c]	PWV44157.1	PWV44157.1		Gluconeogenesis I	0	0	1000	0	2	1.1.1.40	maeA
PFK	phosphofructokinase	atp[c] + f6p[c] => adp[c] + fdp[c] + h[c]				Glycolysis/Gluconeogenesis	0	0	1000	0	2	2.7.1.11	pfkA
FBA	fructose-bisphosphate aldolase	fdp[c] <=> dhap[c] + g3p[c]				Glycolysis/Gluconeogenesis	1	-1000	1000	0	2	4.1.2.13	fba
GAPD	glyceraldehyde-3-phosphate dehydrogenase	g3p[c] + nad[c] + pi[c] <=> 13dpg[c] + h[c] + nadh[c]	PWV44063.1	PWV44063.1		Glycolysis/Gluconeogenesis	1	-1000	1000	0	2	1.2.1.12	gapA
PDH	pyruvate dehydrogenase	coa[c] + nad[c] + pyr[c] => accoa[c] + co2[c] + nadh[c]	(PWV44230.1 and peg.113 and PWV44103.1)	PWV44230.1 peg.113 PWV44103.1		Glycolysis/Gluconeogenesis	0	0	1000	0	2	1.8.1.4 1.2.4.1 2.3.1.12	aceEF lpd
OOR2	2-oxoglutarate ferredoxin oxidoreductase	coa[c] + akg[c] + fdxo[c] => h[c] + co2[c] + succoa[c] + fdxr[c]	PWV44050.1	PWV44050.1		Citric Acid Cycle	0	0	1000	0	2	1.2.7.3	korB
AKGDH	2-Oxogluterate dehydrogenase	akg[c] + coa[c] + nad[c] => co2[c] + nadh[c] + succoa[c]	(PWV44103.1 and PWV44067.1 and PWV44005.1)	PWV44103.1 PWV44067.1 PWV44005.1		Citric Acid Cycle	0	0	1000	0	2	1.8.1.4 1.2.4.2 2.3.1.61	sucAB lpd
SUCOAS	succinyl-CoA synthetase (ADP-forming)	adp[c] + pi[c] + succoa[c] <=> atp[c] + coa[c] + succ[c]	(PWV44053.1 and PWV44148.1)	PWV44053.1 PWV44148.1		Citric Acid Cycle	1	-1000	1000	0	2	6.2.1.5	sucDC
TKT1	transketolase	r5p[c] + xu5p-D[c] <=> g3p[c] + s7p[c]				Pentose Phosphate Pathway	1	-1000	1000	0	2	2.2.1.1	tktA
TALA	transaldolase	g3p[c] + s7p[c] <=> e4p[c] + f6p[c]				Pentose Phosphate Pathway	1	-1000	1000	0	2	2.2.1.2	talA
TKT2	transketolase	e4p[c] + xu5p-D[c] <=> f6p[c] + g3p[c]				Pentose Phosphate Pathway	1	-1000	1000	0	2	2.2.1.1	tktA
PFK_3	phosphofructokinase (s7p)	atp[c] + s7p[c] => adp[c] + h[c] + s17bp[c]				Sedoheptulose Bisphosphate Bypass	0	0	1000	0	2	2.7.1.11	pfkA
FBA3	Sedoheptulose 1,7-bisphosphate D-glyceraldehyde-3-phosphate-lyase	s17bp[c] <=> dhap[c] + e4p[c]				Sedoheptulose Bisphosphate Bypass	1	-1000	1000	0	2	4.1.2.13	fbaA
ATPS4rpp	ATP synthase (four protons for one ATP)	adp[c] + pi[c] + 4 h[e] <=> atp[c] + 3 h[c] + h2o[c]	(PWV44024.1 and PWV44043.1 and PWV44008.1 and PWV44007.1 and PWV44025.1 and PWV44006.1)	PWV44024.1 PWV44043.1 PWV44008.1 PWV44007.1 PWV44025.1 PWV44006.1		Oxidative Phosphorylation	1	-1000	1000	0	2	3.6.3.14	atpBFEDGAHC
CYTCBB3_4pp	cytochrome c oxidase cbb3 (complex IV)	4 focytc[c] + 8 h[c] + o2[c] => 4 ficytc[c] + 4 h[e] + 2 h2o[c]	(PWV44153.1 and PWV44155.1 and PWV44081.1)	PWV44153.1 PWV44155.1 PWV44081.1		Oxidative Phosphorylation	0	0	1000	0	2	1.9.3.1	ccoNOP
NADH5	NADH dehydrogenase (ubiquinone-8 )	h[c] + nadh[c] + q8[c] => nad[c] + q8h2[c]	PWV44039.1	PWV44039.1		Oxidative Phosphorylation	0	0	1000	0	2	1.6.99.3	ndh
3OAS100	3-oxoacyl-[acyl-carrier-protein] synthase (n-C10:0)	h[c] + malACP[c] + ocACP[c] => 3odecACP[c] + ACP[c] + co2[c]	PWV44035.1	PWV44035.1		Fatty Acid Elongation-Saturated	0	0	1000	0	2	2.3.1.179	fabF
LIPOCT	Lipoyl(octanoyl) transferase	h[c] + ocACP[c] => ACP[c] + octapb[c]	PWV44183.1	PWV44183.1		Lipoate Biosynthesis and Incorporation I	0	0	1000	0	2	2.3.1.181	lipB
LIPOS	Lipoate synthase	4fe4s[c] + 2 amet[c] + h[c] + nad[c] + octapb[c] => 2fe2s[c] + 2 dad-5[c] + 2 fe2[c] + lipopb[c] + 2 met-L[c] + nadh[c]	PWV44150.1	PWV44150.1		Lipoate Biosynthesis and Incorporation I	0	0	1000	0	2	2.8.1.8	lipA
S_GROW	Biomass objective function	0.3208 ala-L[c] + 0.21594 arg-L[c] + 0.27238 asn-L[c] + 0.28334 asp-L[c] + 0.03231 cys-L[c] + 0.1607 gln-L[c] + 0.37901 glu-L[c] + 0.32163 gly[c] + 0.082 his-L[c] + 0.43019 ile-L[c] + 0.42814 leu-L[c] + 0.43881 lys-L[c] + 0.14595 met-L[c] + 0.15598 phe-L[c] + 0.15415 pro-L[c] + 0.32982 ser-L[c] + 0.25236 thr-L[c] + 0.03107 trp-L[c] + 0.12909 tyr-L[c] + 0.36104 val-L[c] + 0.039055 datp[c] + 0.0111…				Biomass	0	0	1000	1	2
SUL_O2tex	oxygen transport via diffusion	o2[e] <=> o2[c]				Transport	1	-1000	1000	0	2
SUL_NH4tex	ammonia transport via diffusion	nh4[e] <=> nh4[c]				Transport	1	-1000	1000	0	2
SUL_H2Otex	H2O transport via diffusion	h2o[c] <=> h2o[e]				Transport	1	-1000	1000	0	2
SUL_CO2tex	CO2 transport via diffusion	co2[c] <=> co2[e]				Transport	1	-1000	1000	0	2
SUL_FE2tex	iron (II) transport via diffusion	fe2[c] <=> fe2[e]				Transport	1	-1000	1000	0	2
SUL_Pitex	phosphate transport via diffusion	pi[c] <=> pi[e]				Transport	0	0	1000	0	2
SUL_DM_fdxo	Source to allow ferredoxin (oxidized form 4:2) to enter system	=> fdxo[c]				Source	0	0	1000	0	2
SUL_DM_4FE4S	Source to allow [4Fe-4S] iron-sulfur cluster to enter system	=> 4fe4s[c]				Source	0	0	1000	0	2
SUL_DM_SUFSE	Source to allow SUFSE to enter system	=> sufse[c]				Source	0	0	1000	0	2
SUL_DM_Q8	Source to allow Ubiquinone-8 to enter system	=> q8[c]				Source	0	0	1000	0	2
SUL_DM_FOCYTC	Source to allow Ferrocytochrome c to enter system	=> focytc[c]				Source	0	0	1000	0	2
SUL_DM_Q8H2	Sink to allow Ubiquinol-8 to leave system	q8h2[c] =>				Sink	0	0	1000	0	2
SUL_DM_FICYTC	Sink to allow Ferricytochrome c to leave system	ficytc[c] =>				Sink	0	0	1000	0	2
SUL_DM_SUFSESH	Sink to allow SUFSESH to leave system	sufsesh[c] =>				Sink	0	0	1000	0	2
SUL_DM_LIPOPB	Sink to allow lipoate to leave system	lipopb[c] =>				Sink	0	0	1000	0	2
SUL_DM_fdxr	Sink to allow ferredoxin (reduced form 4:2) to leave system	fdxr[c] =>				Sink	0	0	1000	0	2
SUL_UP_ALA-L	Import L-Alanine	ala-L[e] => ala-L[c]				Transport	0	0	1000	0	2
SUL_UP_ASN-L	Import L-Asparagine	asn-L[e] => asn-L[c]				Transport	0	0	1000	0	2
SUL_UP_CYS-L	Import L-Cysteine	cys-L[e] => cys-L[c]				Transport	0	0	1000	0	2
SUL_UP_GLU-L	Import L-Glutamate	glu-L[e] => glu-L[c]				Transport	0	0	1000	0	2
SUL_UP_GLN-L	Import L-Glutamine	gln-L[e] => gln-L[c]				Transport	0	0	1000	0	2
SUL_UP_GLY	Import Glycine	gly[e] => gly[c]				Transport	0	0	1000	0	2
SUL_UP_PRO-L	Import L-Proline	pro-L[e] => pro-L[c]				Transport	0	0	1000	0	2
SUL_UP_SER-L	Import L-Serine	ser-L[e] => ser-L[c]				Transport	0	0	1000	0	2
SUL_UP_TYR-L	Import L-Tyrosine	tyr-L[e] => tyr-L[c]				Transport	0	0	1000	0	2
SUL_UP_HIS-L	Import Histidine	his-L[e] => his-L[c]				Transport	0	0	1000	0	2
SUL_UP_MET-L	Import Methionine	met-L[e] => met-L[c]				Transport	0	0	1000	0	2
SUL_UP_AMET	Import S-Adenosyl-L-methionine	amet[e] => amet[c]				Transport	0	0	1000	0	2
SUL_UP_2OBUT	Import 2-Oxobutanoate	2obut[e] => 2obut[c]				Transport	0	0	1000	0	2
SUL_UP_DATP	Import dATP	datp[e] => datp[c]				Transport	0	0	1000	0	2
SUL_UP_DCTP	Import dCTP	dctp[e] => dctp[c]				Transport	0	0	1000	0	2
SUL_UP_DGTP	Import dGTP	dgtp[e] => dgtp[c]				Transport	0	0	1000	0	2
SUL_UP_DTTP	Import dTTP	dttp[e] => dttp[c]				Transport	0	0	1000	0	2
SUL_UP_CTP	Import CTP	ctp[e] => ctp[c]				Transport	0	0	1000	0	2
SUL_UP_GTP	Import GTP	gtp[e] => gtp[c]				Transport	0	0	1000	0	2
SUL_UP_UTP	Import UTP	utp[e] => utp[c]				Transport	0	0	1000	0	2
SUL_UP_ADP	Import ADP	adp[e] => adp[c]				Transport	0	0	1000	0	2
SUL_UP_F6P	Import Fructose 6-phosphate	f6p[e] => f6p[c]				Transport	0	0	1000	0	2
SUL_UP_OAA	Import Oxaloacetate	oaa[e] => oaa[c]				Transport	0	0	1000	0	2
SUL_UP_PEP	Import Phosphoenolpyruvate	pep[e] => pep[c]				Transport	0	0	1000	0	2
SUL_UP_MAL-L	Import L-Malate	mal-L[e] => mal-L[c]				Transport	0	0	1000	0	2
SUL_UP_HCO3	Import Bicarbonate	hco3[e] => hco3[c]				Transport	0	0	1000	0	2
SUL_UP_OCACP	Import Octanoyl-ACP	ocACP[e] => ocACP[c]				Transport	0	0	1000	0	2
SUL_UP_FADH2	Import Flavin adenine dinucleotide reduced	fadh2[e] => fadh2[c]				Transport	0	0	1000	0	2
SUL_UP_NAD	Import Nicotinamide adenine dinucleotide	nad[e] => nad[c]				Transport	0	0	1000	0	2
SUL_UP_NADP	Import Nicotinamide adenine dinucleotide phosphate	nadp[e] => nadp[c]				Transport	0	0	1000	0	2
SUL_UP_COA	Import Coenzyme A	coa[e] => coa[c]				Transport	0	0	1000	0	2
SUL_UP_THMPP	Import Thiamine diphosphate	thmpp[e] => thmpp[c]				Transport	0	0	1000	0	2
SUL_EF_ARG-L	Export L-Arginine	arg-L[c] => arg-L[e]				Transport	0	0	1000	0	2
SUL_EF_ILE-L	Export L-Isoleucine	ile-L[c] => ile-L[e]				Transport	0	0	1000	0	2
SUL_EF_LEU-L	Export L-Leucine	leu-L[c] => leu-L[e]				Transport	0	0	1000	0	2
SUL_EF_LYS-L	Export L-Lysine	lys-L[c] => lys-L[e]				Transport	0	0	1000	0	2
SUL_EF_PHE-L	Export L-Phenylalanine	phe-L[c] => phe-L[e]				Transport	0	0	1000	0	2
SUL_EF_THR-L	Export L-Threonine	thr-L[c] => thr-L[e]				Transport	0	0	1000	0	2
SUL_EF_TRP-L	Export L-Tryptophan	trp-L[c] => trp-L[e]				Transport	0	0	1000	0	2
SUL_EF_VAL-L	Export L-Valine	val-L[c] => val-L[e]				Transport	0	0	1000	0	2
SUL_EF_SUCC	Export Succinate	succ[c] => succ[e]				Transport	0	0	1000	0	2
SUL_EF_XU5P-D	Export D-Xylulose 5-phosphate	xu5p-D[c] => xu5p-D[e]				Transport	0	0	1000	0	2
SUL_EF_FUM	Export Fumarate	fum[c] => fum[e]				Transport	0	0	1000	0	2
SUL_EF_13DPG	Export 3-Phospho-D-glyceroyl phosphate	13dpg[c] => 13dpg[e]				Transport	0	0	1000	0	2
SUL_EF_DHAP	Export Dihydroxyacetone phosphate	dhap[c] => dhap[e]				Transport	0	0	1000	0	2
SUL_EF_AC	Export Acetate	ac[c] => ac[e]				Transport	0	0	1000	0	2
SUL_EF_FAD	Export FAD	fad[c] => fad[e]				Transport	0	0	1000	0	2
SUL_EF_AMP	Export AMP	amp[c] => amp[e]				Transport	0	0	1000	0	2
SUL_EF_DAD-5	Export 5'-Deoxyadenosine	dad-5[c] => dad-5[e]				Transport	0	0	1000	0	2
SUL_EF_PPI	Export PPI	ppi[c] => ppi[e]				Transport	0	0	1000	0	2
SUL_EF_3MOB	Export 3-Methyl-2-oxobutanoate	3mob[c] => 3mob[e]				Transport	0	0	1000	0	2
SUL_EF_HOM-L	Export L-Homoserine	hom-L[c] => hom-L[e]				Transport	0	0	1000	0	2
SUL_EF_26DAP-LL	Export LL-2,6-Diaminoheptanedioate	26dap-LL[c] => 26dap-LL[e]				Transport	0	0	1000	0	2
EX_o2(e)	Exchange oxygen	o2[e] <=>				Exchange	1	-1000	1000	0	2
EX_h(e)	H+ exchange	h[e] <=>				Exchange	1	-1000	1000	0	2
EX_nh4(e)	Exchange ammonia	nh4[e] <=>				Exchange	1	-1000	1000	0	2
EX_h2o(e)	Exchange H2O	h2o[e] <=>				Exchange	1	-1000	1000	0	2
EX_co2(e)	Exchange CO2	co2[e] <=>				Exchange	1	-1000	1000	0	2
EX_fe2(e)	Exchange iron (II)	fe2[e] <=>				Exchange	1	-1000	1000	0	2
EX_pi(e)	Exchange phosphate	pi[e] <=>				Exchange	1	-1000	1000	0	2
EX_ala-L(e)	Exchange L-Alanine	ala-L[e] <=>				Exchange	1	-1000	1000	0	2
EX_asn-L(e)	Exchange L-Asparagine	asn-L[e] <=>				Exchange	1	-1000	1000	0	2
EX_cys-L(e)	Exchange L-Cysteine	cys-L[e] <=>				Exchange	1	-1000	1000	0	2
EX_glu-L(e)	Exchange L-Glutamate	glu-L[e] <=>				Exchange	1	-1000	1000	0	2
EX_gln-L(e)	Exchange L-Glutamine	gln-L[e] <=>				Exchange	1	-1000	1000	0	2
EX_gly(e)	Exchange Glycine	gly[e] <=>				Exchange	1	-1000	1000	0	2
EX_pro-L(e)	Exchange L-Proline	pro-L[e] <=>				Exchange	1	-1000	1000	0	2
EX_ser-L(e)	Exchange Serine	ser-L[e] <=>				Exchange	1	-1000	1000	0	2
EX_tyr-L(e)	Exchange L-Tyrosine	tyr-L[e] <=>				Exchange	1	-1000	1000	0	2
EX_his-L(e)	Exchange Histidine	his-L[e] <=>				Exchange	1	-1000	1000	0	2
EX_met-L(e)	Exchange Methionine	met-L[e] <=>				Exchange	1	-1000	1000	0	2
EX_amet(e)	Exchange S-Adenosyl-L-methionine	amet[e] <=>				Exchange	1	-1000	1000	0	2
EX_2obut(e)	Exchange 2-Oxobutanoate	2obut[e] <=>				Exchange	1	-1000	1000	0	2
EX_datp(e)	Exchange dATP	datp[e] <=>				Exchange	1	-1000	1000	0	2
EX_dctp(e)	Exchange dCTP	dctp[e] <=>				Exchange	1	-1000	1000	0	2
EX_dgtp(e)	Exchange dGTP	dgtp[e] <=>				Exchange	1	-1000	1000	0	2
EX_dttp(e)	Exchange dTTP	dttp[e] <=>				Exchange	1	-1000	1000	0	2
EX_ctp(e)	Exchange CTP	ctp[e] <=>				Exchange	1	-1000	1000	0	2
EX_gtp(e)	Exchange GTP	gtp[e] <=>				Exchange	1	-1000	1000	0	2
EX_utp(e)	Exchange UTP	utp[e] <=>				Exchange	1	-1000	1000	0	2
EX_adp(e)	Exchange ADP	adp[e] <=>				Exchange	1	-1000	1000	0	2
EX_f6p(e)	Exchange Fructose 6-phosphate	f6p[e] <=>				Exchange	1	-1000	1000	0	2
EX_oaa(e)	Exchange Oxaloacetate	oaa[e] <=>				Exchange	1	-1000	1000	0	2
EX_pep(e)	Exchange Phosphoenolpyruvate	pep[e] <=>				Exchange	1	-1000	1000	0	2
EX_mal-L(e)	Exchange L-Malate	mal-L[e] <=>				Exchange	1	-1000	1000	0	2
EX_hco3(e)	Exchange Bicarbonate	hco3[e] <=>				Exchange	1	-1000	1000	0	2
EX_ocacp(e)	Exchange Octanoyl-ACP	ocACP[e] <=>				Exchange	1	-1000	1000	0	2
EX_fadh2(e)	Exchange Flavin adenine dinucleotide reduced	fadh2[e] <=>				Exchange	1	-1000	1000	0	2
EX_nad(e)	Exchange Nicotinamide adenine dinucleotide	nad[e] <=>				Exchange	1	-1000	1000	0	2
EX_nadp(e)	Exchange Nicotinamide adenine dinucleotide phosphate	nadp[e] <=>				Exchange	1	-1000	1000	0	2
EX_coa(e)	Exchange Coenzyme A	coa[e] <=>				Exchange	1	-1000	1000	0	2
EX_thmpp(e)	Exchange Thiamine diphosphate	thmpp[e] <=>				Exchange	1	-1000	1000	0	2
EX_arg-L(e)	Exchange L-Arginine	arg-L[e] <=>				Exchange	1	-1000	1000	0	2
EX_ile-L(e)	Exchange L-Isoleucine	ile-L[e] <=>				Exchange	1	-1000	1000	0	2
EX_leu-L(e)	Exchange L-Leucine	leu-L[e] <=>				Exchange	1	-1000	1000	0	2
EX_lys-L(e)	Exchange L-Lysine	lys-L[e] <=>				Exchange	1	-1000	1000	0	2
EX_phe-L(e)	Exchange L-Phenylalanine	phe-L[e] <=>				Exchange	1	-1000	1000	0	2
EX_thr-L(e)	Exchange L-Threonine	thr-L[e] <=>				Exchange	1	-1000	1000	0	2
EX_trp-L(e)	Exchange L-Tryptophan	trp-L[e] <=>				Exchange	1	-1000	1000	0	2
EX_val-L(e)	Exchange L-Valine	val-L[e] <=>				Exchange	1	-1000	1000	0	2
EX_succ(e)	Exchange Succinate	succ[e] <=>				Exchange	1	-1000	1000	0	2
EX_xu5p-D(e)	Exchange D-Xylulose 5-phosphate	xu5p-D[e] <=>				Exchange	1	-1000	1000	0	2
EX_fum(e)	Exchange Fumarate	fum[e] <=>				Exchange	1	-1000	1000	0	2
EX_13dpg(e)	Exchange 3-Phospho-D-glyceroyl phosphate	13dpg[e] <=>				Exchange	1	-1000	1000	0	2
EX_dhap(e)	Exchange Dihydroxyacetone phosphate	dhap[e] <=>				Exchange	1	-1000	1000	0	2
EX_ac(e)	Exchange Acetate	ac[e] <=>				Exchange	1	-1000	1000	0	2
EX_fad(e)	Exchange FAD	fad[e] <=>				Exchange	1	-1000	1000	0	2
EX_amp(e)	Exchange AMP	amp[e] <=>				Exchange	1	-1000	1000	0	2
EX_dad-5(e)	Exchange 5'-Deoxyadenosine	dad-5[e] <=>				Exchange	1	-1000	1000	0	2
EX_ppi(e)	Exchange PPI	ppi[e] <=>				Exchange	1	-1000	1000	0	2
EX_3mob(e)	Exchange 3-Methyl-2-oxobutanoate	3mob[e] <=>				Exchange	1	-1000	1000	0	2
EX_hom-L(e)	Exchange L-Homoserine	hom-L[e] <=>				Exchange	1	-1000	1000	0	2
EX_26dap-LL(e)	Exchange LL-2,6-Diaminoheptanedioate	26dap-LL[e] <=>				Exchange	1	-1000	1000	0	2

## Sheet: Table S5cii
Table S5c. Stand-alone Sulcia (sharpshooter symbiosis) metabolic model ii) metabolite list.
Abbreviation	Description	Neutral formula	Charged formula	Charge	Compartment	KEGG ID	PubChem ID	ChEBI ID	InChI String	SMILES	HMDB ID
13dpg[c]	3-Phospho-D-glyceroyl phosphate	C3H8O10P2	C3H4O10P2	-4		C00236
13dpg[e]	3-Phospho-D-glyceroyl phosphate	C3H8O10P2	C3H4O10P2	-4		C00236
1pyr5c[c]	1-Pyrroline-5-carboxylate	C5H7NO2	C5H6NO2	-1		C03912
23dhdp[c]	2,3-Dihydrodipicolinate	C7H7NO4	C7H5NO4	-2		C03340
23dhmb[c]	(R)-2,3-Dihydroxy-3-methylbutanoate	C5H10O4	C5H9O4	-1		C04272
23dhmp[c]	(R)-2,3-Dihydroxy-3-methylpentanoate	C6H12O4	C6H11O4	-1		C06007
26dap-LL[c]	LL-2,6-Diaminoheptanedioate	C7H14N2O4	C7H14N2O4	0		C00666
26dap-LL[e]	LL-2,6-Diaminoheptanedioate	C7H14N2O4	C7H14N2O4	0		C00666
26dap-M[c]	meso-2,6-Diaminoheptanedioate	C7H14N2O4	C7H14N2O4	0		C00680
2ahbut[c]	(S)-2-Aceto-2-hydroxybutanoate	C6H10O4	C6H9O4	-1		C06006
2cpr5p[c]	1-(2-Carboxyphenylamino)-1-deoxy-D-ribulose 5-phosphate	C12H16NO9P	C12H13NO9P	-3		C01302
2dda7p[c]	2-Dehydro-3-deoxy-D-arabino-heptonate 7-phosphate	C7H13O10P	C7H10O10P	-3		C04691
2dmmql8[c]	2-Demethylmenaquinol 8	C50H72O2	C50H72O2	0
2fe1s[c]	[2Fe-1S] desulfurated iron-sulfur cluster	SFe2	SFe2	2
2fe2s[c]	[2Fe-2S] iron-sulfur cluster	S2Fe2	S2Fe2	2
2ippm[c]	2-Isopropylmaleate	C7H10O4	C7H8O4	-2		C02631
2obut[c]	2-Oxobutanoate	C4H6O3	C4H5O3	-1		C00109
2obut[e]	2-Oxobutanoate	C4H6O3	C4H5O3	-1		C00109
2ombzl[c]	2-Octaprenyl-6-methoxy-1,4-benzoquinol	C47H72O3	C47H72O3	0
2ommbl[c]	2-Octaprenyl-3-methyl-6-methoxy- 1,4-benzoquinol	C48H74O3	C48H74O3	0
3c2hmp[c]	3-Carboxy-2-hydroxy-4-methylpentanoate	C7H12O5	C7H10O5	-2		C04411
3c3hmp[c]	3-Carboxy-3-hydroxy-4-methylpentanoate	C7H12O5	C7H10O5	-2		C02504
3c4mop[c]	3-Carboxy-4-methyl-2-oxopentanoate	C7H10O5	C7H8O5	-2		C04236
3dhq[c]	3-Dehydroquinate	C7H10O6	C7H9O6	-1		C00944
3dhsk[c]	3-Dehydroshikimate	C7H8O5	C7H7O5	-1		C02637
3ig3p[c]	C-(3-Indolyl)-glycerol 3-phosphate	C11H14NO6P	C11H12NO6P	-2		C03506
3mob[c]	3-Methyl-2-oxobutanoate	C5H8O3	C5H7O3	-1		C00141
3mob[e]	3-Methyl-2-oxobutanoate	C5H8O3	C5H7O3	-1		C00141
3mop[c]	(S)-3-Methyl-2-oxopentanoate	C6H10O3	C6H9O3	-1		C00671
3odecACP[c]	3-Oxodecanoyl-[acyl-carrier protein]	C21H38N2O9PRS	C21H37N2O9PRS	-1		C05753
3psme[c]	5-O-(1-Carboxyvinyl)-3-phosphoshikimate	C10H13O10P	C10H9O10P	-4		C01269
4fe4s[c]	[4Fe-4S] iron-sulfur cluster	S4Fe4	S4Fe4	2
4mop[c]	4-Methyl-2-oxopentanoate	C6H10O3	C6H9O3	-1		C00233
4pasp[c]	4-Phospho-L-aspartate	C4H8NO7P	C4H6NO7P	-2		C03082
ac[c]	Acetate	C2H4O2	C2H3O2	-1		C00033
ac[e]	Acetate	C2H4O2	C2H3O2	-1		C00033
accoa[c]	Acetyl-CoA	C23H38N7O17P3S	C23H34N7O17P3S	-4		C00024
acg5p[c]	N-Acetyl-L-glutamyl 5-phosphate	C7H12NO8P	C7H9NO8P	-3		C04133
acg5sa[c]	N-Acetyl-L-glutamate 5-semialdehyde	C7H11NO4	C7H10NO4	-1		C01250
acglu[c]	N-Acetyl-L-glutamate	C7H11NO5	C7H9NO5	-2		C00624
acorn[c]	N2-Acetyl-L-ornithine	C7H14N2O3	C7H14N2O3	0		C00437
ACP[c]	acyl carrier protein	C11H22N2O7PRS	C11H21N2O7PRS	-1		C00229
adp[c]	ADP	C10H15N5O10P2	C10H12N5O10P2	-3		C00008
adp[e]	ADP	C10H15N5O10P2	C10H12N5O10P2	-3		C00008
ahcys[c]	S-Adenosyl-L-homocysteine	C14H20N6O5S	C14H20N6O5S	0		C00021
akg[c]	2-Oxoglutarate	C5H6O5	C5H4O5	-2		C00026
alac-S[c]	(S)-2-Acetolactate	C5H8O4	C5H7O4	-1		C06010
ala-L[c]	L-Alanine	C3H7NO2	C3H7NO2	0		C00041
ala-L[e]	L-Alanine	C3H7NO2	C3H7NO2	0		C00041
amet[c]	S-Adenosyl-L-methionine	C15H22N6O5S	C15H23N6O5S	1		C00019
amet[e]	S-Adenosyl-L-methionine	C15H22N6O5S	C15H23N6O5S	1		C00019
amp[c]	AMP	C10H14N5O7P	C10H12N5O7P	-2		C00020
amp[e]	AMP	C10H14N5O7P	C10H12N5O7P	-2		C00020
anth[c]	Anthranilate	C7H7NO2	C7H6NO2	-1		C00108
arg-L[c]	L-Arginine	C6H14N4O2	C6H15N4O2	1		C00062
arg-L[e]	L-Arginine	C6H14N4O2	C6H15N4O2	1		C00062
argsuc[c]	N(omega)-(L-Arginino)succinate	C10H18N4O6	C10H17N4O6	-1		C03406
asn-L[c]	L-Asparagine	C4H8N2O3	C4H8N2O3	0		C00152
asn-L[e]	L-Asparagine	C4H8N2O3	C4H8N2O3	0		C00152
asp-L[c]	L-Aspartate	C4H7NO4	C4H6NO4	-1		C00049
aspsa[c]	L-Aspartate 4-semialdehyde	C4H7NO3	C4H7NO3	0		C00441
atp[c]	ATP	C10H16N5O13P3	C10H12N5O13P3	-4		C00002
cbp[c]	Carbamoyl phosphate	CH4NO5P	CH2NO5P	-2		C00169
chor[c]	Chorismate	C10H10O6	C10H8O6	-2		C00251
citr-L[c]	L-Citrulline	C6H13N3O3	C6H13N3O3	0		C00327
co2[c]	CO2	CO2	CO2	0		C00011
co2[e]	CO2	CO2	CO2	0		C00011
coa[c]	Coenzyme A	C21H36N7O16P3S	C21H32N7O16P3S	-4		C00010
coa[e]	Coenzyme A	C21H36N7O16P3S	C21H32N7O16P3S	-4		C00010
ctp[c]	CTP	C9H16N3O14P3	C9H12N3O14P3	-4		C00063
ctp[e]	CTP	C9H16N3O14P3	C9H12N3O14P3	-4		C00063
cys-L[c]	L-Cysteine	C3H7NO2S	C3H7NO2S	0		C00097
cys-L[e]	L-Cysteine	C3H7NO2S	C3H7NO2S	0		C00097
dad-5[c]	5-Deoxyadenosine	C10H13N5O3	C10H13N5O3	0		C05198
dad-5[e]	5-Deoxyadenosine	C10H13N5O3	C10H13N5O3	0		C05198
datp[c]	dATP	C10H16N5O12P3	C10H12N5O12P3	-4		C00131
datp[e]	dATP	C10H16N5O12P3	C10H12N5O12P3	-4		C00131
dctp[c]	dCTP	C9H16N3O13P3	C9H12N3O13P3	-4		C00458
dctp[e]	dCTP	C9H16N3O13P3	C9H12N3O13P3	-4		C00458
dgtp[c]	dGTP	C10H16N5O13P3	C10H12N5O13P3	-4		C00286
dgtp[e]	dGTP	C10H16N5O13P3	C10H12N5O13P3	-4		C00286
dhap[c]	Dihydroxyacetone phosphate	C3H7O6P	C3H5O6P	-2		C00111
dhap[e]	Dihydroxyacetone phosphate	C3H7O6P	C3H5O6P	-2		C00111
dhna[c]	1,4-Dihydroxy-2-naphthoate	C11H8O4	C11H7O4	-1		C03657
dttp[c]	dTTP	C10H17N2O14P3	C10H13N2O14P3	-4		C00459
dttp[e]	dTTP	C10H17N2O14P3	C10H13N2O14P3	-4		C00459
e4p[c]	D-Erythrose 4-phosphate	C4H9O7P	C4H7O7P	-2		C00279
f6p[c]	D-Fructose 6-phosphate	C6H13O9P	C6H11O9P	-2		C00085
f6p[e]	D-Fructose 6-phosphate	C6H13O9P	C6H11O9P	-2		C00085
fad[c]	Flavin adenine dinucleotide oxidized	C27H33N9O15P2	C27H31N9O15P2	-2		C00016
fad[e]	Flavin adenine dinucleotide oxidized	C27H33N9O15P2	C27H31N9O15P2	-2		C00016
fadh2[c]	Flavin adenine dinucleotide reduced	C27H35N9O15P2	C27H33N9O15P2	-2		C01352
fadh2[e]	Flavin adenine dinucleotide reduced	C27H35N9O15P2	C27H33N9O15P2	-2		C01352
fdp[c]	D-Fructose 1,6-bisphosphate	C6H14O12P2	C6H10O12P2	-4		C00354
fdxo[c]	ferredoxin (oxidized form 4:2)	Fe8S8X	Fe8S8X	0		C00139
fdxr[c]	ferredoxin (reduced form 4:2)	Fe8S8X	Fe8S8X	-2		C00138
fe2[c]	Fe2+	Fe	Fe	2		C00023
fe2[e]	Fe2+	Fe	Fe	2		C00023
ficytc[c]	Ferricytochrome c	C42H44FeN8O8S2R4	C42H46FeN8O8S2R4	3		C00125
focytc[c]	Ferrocytochrome c	C42H44FeN8O8S2R4	C42H46FeN8O8S2R4	2		C00126
frdp[c]	Farnesyl diphosphate	C15H28O7P2	C15H25O7P2	-3		C00448
fum[c]	Fumarate	C4H4O4	C4H2O4	-2		C00122
fum[e]	Fumarate	C4H4O4	C4H2O4	-2		C00122
g3p[c]	Glyceraldehyde 3-phosphate	C3H7O6P	C3H5O6P	-2		C00661
gln-L[c]	L-Glutamine	C5H10N2O3	C5H10N2O3	0		C00064
gln-L[e]	L-Glutamine	C5H10N2O3	C5H10N2O3	0		C00064
glu5sa[c]	L-Glutamate 5-semialdehyde	C5H9NO3	C5H9NO3	0		C01165
glu-L[c]	L-Glutamate	C5H9NO4	C5H8NO4	-1		C00025
glu-L[e]	L-Glutamate	C5H9NO4	C5H8NO4	-1		C00025
gly[c]	Glycine	C2H5NO2	C2H5NO2	0		C00037
gly[e]	Glycine	C2H5NO2	C2H5NO2	0		C00037
gtp[c]	GTP	C10H16N5O14P3	C10H12N5O14P3	-4		C00044
gtp[e]	GTP	C10H16N5O14P3	C10H12N5O14P3	-4		C00044
h[c]	H+	H	H	1		C00080
h[e]	H+	H	H	1		C00080
h2o[c]	H2O	H2O	H2O	0		C00001
h2o[e]	H2O	H2O	H2O	0		C00001
hco3[c]	Bicarbonate	CH2O3	CHO3	-1		C00288
hco3[e]	Bicarbonate	CH2O3	CHO3	-1		C00288
his-L[c]	L-Histidine	C6H9N3O2	C6H9N3O2	0		C00135
his-L[e]	L-Histidine	C6H9N3O2	C6H9N3O2	0		C00135
hom-L[c]	L-Homoserine	C4H9NO3	C4H9NO3	0		C00263
hom-L[e]	L-Homoserine	C4H9NO3	C4H9NO3	0		C00263
ile-L[c]	L-Isoleucine	C6H13NO2	C6H13NO2	0		C00407
ile-L[e]	L-Isoleucine	C6H13NO2	C6H13NO2	0		C00407
indole[c]	Indole	C8H7N	C8H7N	0		C00463
ipdp[c]	Isopentenyl diphosphate	C5H12O7P2	C5H9O7P2	-3		C00129
leu-L[c]	L-Leucine	C6H13NO2	C6H13NO2	0		C00123
leu-L[e]	L-Leucine	C6H13NO2	C6H13NO2	0		C00123
lipopb[c]	lipoate (protein bound)	C8H12OS2	C8H13OS2	1
lys-L[c]	L-Lysine	C6H14N2O2	C6H15N2O2	1		C00047
lys-L[e]	L-Lysine	C6H14N2O2	C6H15N2O2	1		C00047
malACP[c]	Malonyl-[acyl-carrier protein]	C3H3O3R	C14H22N2O10PRS	-2		C01209
mal-L[c]	L-Malate	C4H6O5	C4H4O5	-2		C00149
mal-L[e]	L-Malate	C4H6O5	C4H4O5	-2		C00149
met-L[c]	L-Methionine	C5H11NO2S	C5H11NO2S	0		C00073
met-L[e]	L-Methionine	C5H11NO2S	C5H11NO2S	0		C00073
mql8[c]	Menaquinol 8	C51H74O2	C51H74O2	0		C05819
nad[c]	Nicotinamide adenine dinucleotide	C21H28N7O14P2	C21H26N7O14P2	-1		C00003
nad[e]	Nicotinamide adenine dinucleotide	C21H28N7O14P2	C21H26N7O14P2	-1		C00003
nadh[c]	Nicotinamide adenine dinucleotide - reduced	C21H29N7O14P2	C21H27N7O14P2	-2		C00004
nadp[c]	Nicotinamide adenine dinucleotide phosphate	C21H28N7O17P3	C21H25N7O17P3	-3		C00006
nadp[e]	Nicotinamide adenine dinucleotide phosphate	C21H28N7O17P3	C21H25N7O17P3	-3		C00006
nadph[c]	Nicotinamide adenine dinucleotide phosphate - reduced	C21H30N7O17P3	C21H26N7O17P3	-4		C00005
nh4[c]	Ammonium	H3N	H4N	1		C01342
nh4[e]	Ammonium	H3N	H4N	1		C01342
o2[c]	O2	O2	O2	0		C00007
o2[e]	O2	O2	O2	0		C00007
oaa[c]	Oxaloacetate	C4H4O5	C4H2O5	-2		C00036
oaa[e]	Oxaloacetate	C4H4O5	C4H2O5	-2		C00036
ocACP[c]	Octanoyl-ACP (n-C8:0ACP)	C19H36N2O8PRS	C19H35N2O8PRS	-1		C05752
ocACP[e]	Octanoyl-ACP (n-C8:0ACP)	C19H36N2O8PRS	C19H35N2O8PRS	-1		C05752
octapb[c]	octanoate (protein bound)	C8H14O	C8H15O	1
octdp[c]	all-trans-Octaprenyl diphosphate	C40H68O7P2	C40H65O7P2	-3		C04146
orn[c]	Ornithine	C5H12N2O2	C5H13N2O2	1		C01602
pep[c]	Phosphoenolpyruvate	C3H5O6P	C3H2O6P	-3		C00074
pep[e]	Phosphoenolpyruvate	C3H5O6P	C3H2O6P	-3		C00074
phe-L[c]	L-Phenylalanine	C9H11NO2	C9H11NO2	0		C00079
phe-L[e]	L-Phenylalanine	C9H11NO2	C9H11NO2	0		C00079
phom[c]	O-Phospho-L-homoserine	C4H10NO6P	C4H8NO6P	-2		C01102
phpyr[c]	Phenylpyruvate	C9H8O3	C9H7O3	-1		C00166
pi[c]	Phosphate	H3O4P	HO4P	-2		C00009
pi[e]	Phosphate	H3O4P	HO4P	-2		C00009
pphn[c]	Prephenate	C10H10O6	C10H8O6	-2		C00254
ppi[c]	Diphosphate	H4O7P2	HO7P2	-3		C00013
ppi[e]	Diphosphate	H4O7P2	HO7P2	-3		C00013
pran[c]	N-(5-Phospho-D-ribosyl)anthranilate	C12H16NO9P	C12H13NO9P	-3		C04302
pro-L[c]	L-Proline	C5H9NO2	C5H9NO2	0		C00148
pro-L[e]	L-Proline	C5H9NO2	C5H9NO2	0		C00148
prpp[c]	5-Phospho-alpha-D-ribose 1-diphosphate	C5H13O14P3	C5H8O14P3	-5		C00119
pyr[c]	Pyruvate	C3H4O3	C3H3O3	-1		C00022
q8[c]	Ubiquinone-8	C49H74O4	C49H74O4	0		C00399
q8h2[c]	Ubiquinol-8	C49H76O4	C49H76O4	0		C00390
r5p[c]	alpha-D-Ribose 5-phosphate	C5H11O8P	C5H9O8P	-2		C00117
s17bp[c]	Sedoheptulose 1,7-bisphosphate	C7H16O13P2	C7H12O13P2	-4		C00447
s7p[c]	Sedoheptulose 7-phosphate	C7H15O10P	C7H13O10P	-2		C05382
ser-L[c]	L-Serine	C3H7NO3	C3H7NO3	0		C00065
ser-L[e]	L-Serine	C3H7NO3	C3H7NO3	0		C00065
skm[c]	Shikimate	C7H10O5	C7H9O5	-1		C00493
skm5p[c]	Shikimate 5-phosphate	C7H11O8P	C7H8O8P	-3		C03175
sl26da[c]	N-Succinyl-LL-2,6-diaminoheptanedioate	C11H18N2O7	C11H16N2O7	-2		C04421
sl2a6o[c]	N-Succinyl-2-L-amino-6-oxoheptanedioate	C11H15NO8	C11H12NO8	-3		C04462
succ[c]	Succinate	C4H6O4	C4H4O4	-2		C00042
succ[e]	Succinate	C4H6O4	C4H4O4	-2		C00042
succoa[c]	Succinyl-CoA	C25H40N7O19P3S	C25H35N7O19P3S	-5		C00091
sufbcd[c]	SufBCD scaffold complex	H8O2S6R	H8O2S6R	0
sufbcd-2fe2s[c]	SufBCD with bound [2Fe-2S] cluster	H6O2S8Fe2R	H4O2S8Fe2R	-2
sufbcd-2fe2s2[c]	SufBCD with two bound [2Fe-2S] clusters	H4O2S10Fe4R	O2S10Fe4R	-4
sufbcd-4fe4s[c]	SufBCD with bound [4Fe-4S] cluster	H6O2S10Fe4R	H4O2S10Fe4R	-2
sufse[c]	SufSE sulfur acceptor complex	HSR	HSR	0
sufsesh[c]	SufSE with bound sulfur	HS2R	HS2R	0
thdp[c]	2,3,4,5-Tetrahydrodipicolinate	C7H9NO4	C7H7NO4	-2		C03972
thmpp[c]	Thiamine diphosphate	C12H19N4O7P2S	C12H16N4O7P2S	-2		C00068
thmpp[e]	Thiamine diphosphate	C12H19N4O7P2S	C12H16N4O7P2S	-2		C00068
thr-L[c]	L-Threonine	C4H9NO3	C4H9NO3	0		C00188
thr-L[e]	L-Threonine	C4H9NO3	C4H9NO3	0		C00188
trp-L[c]	L-Tryptophan	C11H12N2O2	C11H12N2O2	0		C00078
trp-L[e]	L-Tryptophan	C11H12N2O2	C11H12N2O2	0		C00078
tyr-L[c]	L-Tyrosine	C9H11NO3	C9H11NO3	0		C00082
tyr-L[e]	L-Tyrosine	C9H11NO3	C9H11NO3	0		C00082
utp[c]	UTP	C9H15N2O15P3	C9H11N2O15P3	-4		C00075
utp[e]	UTP	C9H15N2O15P3	C9H11N2O15P3	-4		C00075
val-L[c]	L-Valine	C5H11NO2	C5H11NO2	0		C00183
val-L[e]	L-Valine	C5H11NO2	C5H11NO2	0		C00183
xu5p-D[c]	D-Xylulose 5-phosphate	C5H11O8P	C5H9O8P	-2		C00231
xu5p-D[e]	D-Xylulose 5-phosphate	C5H11O8P	C5H9O8P	-2		C00231

## Sheet: Table S5di
Table S5d. Stand-alone Baumannia metabolic model i) reaction list.
Abbreviation	Description	Reaction	GPR	Genes	Proteins	Subsystem	Reversible	Lower bound	Upper bound	Objective	Confidence Score	EC Number	Notes	References
ASPTA	aspartate transaminase	glu-L[c] + oaa[c] <=> akg[c] + asp-L[c]	CEX73_03040	CEX73_03040		Glutamate Degradation	1	-1000	1000	0	2	2.6.1.1	aspC
AMPTASEPG	aminopeptidase (pro-gly)	h2o[c] + progly[c] => gly[c] + pro-L[c]	CEX73_00770	CEX73_00770		Arginine and Proline Metabolism	0	0	1000	0	2	3.4.11.2	pepB
DAPE	diaminopimelate epimerase	26dap-LL[c] <=> 26dap-M[c]	CEX73_02800	CEX73_02800		Lysine Biosynthesis	1	-1000	1000	0	2	5.1.1.7	dapF
SADT2	Sulfate adenyltransferase	atp[c] + gtp[c] + h2o[c] + so4[c] => aps[c] + gdp[c] + pi[c] + ppi[c]	(CEX73_01260 and CEX73_01255)	CEX73_01260 CEX73_01255		Sulfate Assimilation	0	0	1000	0	2	2.7.7.4	cysD
ADSK	adenylyl-sulfate kinase	aps[c] + atp[c] => adp[c] + h[c] + paps[c]	CEX73_01265	CEX73_01265		Sulfate Assimilation	0	0	1000	0	2	2.7.1.25	cysC
PAPSR	phosphoadenylyl-sulfate reductase (thioredoxin)	paps[c] + trdrd[c] => 2 h[c] + pap[c] + so3[c] + trdox[c]	(CEX73_01245 and CEX73_00105)	CEX73_01245 CEX73_00105		Sulfate Assimilation	0	0	1000	0	2	1.8.4.8	cysH trxA
PAPSR2	phosphoadenylyl-sulfate reductase (glutaredoxin)	grxrd[c] + paps[c] => grxox[c] + 2 h[c] + pap[c] + so3[c]	(CEX73_01245 and CEX73_01300) or (CEX73_01245 and CEX73_02045)	CEX73_01245 CEX73_01300 CEX73_01245 CEX73_02045		Sulfate Assimilation	0	0	1000	0	2	1.8.4.8	cysH grxAC
SULRi	sulfite reductase (NADPH2)	5 h[c] + 3 nadph[c] + so3[c] => 3 h2o[c] + h2s[c] + 3 nadp[c]	(CEX73_01240 and CEX73_01235)	CEX73_01240 CEX73_01235		Sulfate Assimilation	0	0	1000	0	2	1.8.2.2	cysIJ
PSERT	phosphoserine transaminase	3php[c] + glu-L[c] => akg[c] + pser-L[c]	CEX73_01520	CEX73_01520		Serine Biosynthesis	0	0	1000	0	2	2.6.1.52	serC
SERAT	serine O-acetyltransferase	accoa[c] + ser-L[c] => acser[c] + coa[c]	CEX73_02055	CEX73_02055		Cysteine Biosynthesis	0	0	1000	0	2	2.3.1.30	cysE
CYSS	cysteine synthase	acser[c] + h2s[c] => ac[c] + cys-L[c] + h[c]	CEX73_00375	CEX73_00375		Cysteine Biosynthesis	0	0	1000	0	2	2.5.1.47	cysK
BPNT	3',5'-bisphosphate nucleotidase	h2o[c] + pap[c] => amp[c] + pi[c]	CEX73_00055	CEX73_00055		Cysteine Metabolism	0	0	1000	0	2	3.1.3.7	cysQ
CYSDS	Cysteine Desulfhydrase	cys-L[c] + h2o[c] => h2s[c] + nh4[c] + pyr[c]	peg.276	peg.276		Cysteine Metabolism	0	0	1000	0	2	4.1.99.1	metC
AMPTASECG	alanyl aminopeptidase (cys-gly)	cgly[c] + h2o[c] => cys-L[c] + gly[c]	CEX73_00770	CEX73_00770		Cysteine Metabolism	0	0	1000	0	2	3.4.11.2	pepB
PRPPS	phosphoribosylpyrophosphate synthetase	atp[c] + r5p[c] <=> amp[c] + h[c] + prpp[c]	CEX73_01890	CEX73_01890		Histidine Biosynthesis	1	-1000	1000	0	2	2.7.6.1	prsA
ATPPRT	ATP phosphoribosyltransferase	atp[c] + prpp[c] => ppi[c] + prbatp[c]	CEX73_03055	CEX73_03055		Histidine Biosynthesis	0	0	1000	0	2	2.4.2.17	hisG
PRATPP	phosphoribosyl-ATP pyrophosphatase	h2o[c] + prbatp[c] => h[c] + ppi[c] + prbamp[c]	CEX73_03090	CEX73_03090		Histidine Biosynthesis	0	0	1000	0	2	3.6.1.31	hisI
PRAMPC	phosphoribosyl-AMP cyclohydrolase	h2o[c] + prbamp[c] => prfp[c]	CEX73_03090	CEX73_03090		Histidine Biosynthesis	0	0	1000	0	2	3.5.4.19	hisI
PRMICI	1-(5-phosphoribosyl)-5-[(5-phosphoribosylamino)methylideneamino)imidazole-4-carboxamide isomerase	prfp[c] <=> prlp[c]	CEX73_03080	CEX73_03080		Histidine Biosynthesis	1	-1000	1000	0	2	5.3.1.16	hisA
IG3PS	Imidazole-glycerol-3-phosphate synthase	gln-L[c] + prlp[c] => aicar[c] + eig3p[c] + glu-L[c] + h[c]	(CEX73_03075 and CEX73_03085)	CEX73_03075 CEX73_03085		Histidine Biosynthesis	0	0	1000	0	2	2.4.2.-	hisF
IGPDH	imidazoleglycerol-phosphate dehydratase	eig3p[c] => h2o[c] + imacp[c]	CEX73_03070	CEX73_03070		Histidine Biosynthesis	0	0	1000	0	2	4.2.1.19	hisB
HSTPT	histidinol-phosphate transaminase	glu-L[c] + imacp[c] => akg[c] + hisp[c]	CEX73_03065	CEX73_03065		Histidine Biosynthesis	0	0	1000	0	2	2.6.1.9	hisC
HISTP	histidinol-phosphatase	h2o[c] + hisp[c] => histd[c] + pi[c]	CEX73_03070	CEX73_03070		Histidine Biosynthesis	0	0	1000	0	2	3.1.3.15	hisB
HISTD	histidinol dehydrogenase	h2o[c] + histd[c] + 2 nad[c] => 3 h[c] + his-L[c] + 2 nadh[c]	CEX73_03060	CEX73_03060		Histidine Biosynthesis	0	0	1000	0	2	1.1.1.23	hisD
HSST	homoserine O-succinyltransferase	hom-L[c] + succoa[c] => coa[c] + suchms[c]				Methionine Biosynthesis	0	0	1000	0	2	2.3.1.46	metA
HSERTA	homoserine O-trans-acetylase	accoa[c] + hom-L[c] => achms[c] + coa[c]				Methionine Biosynthesis	0	0	1000	0	2	2.3.1.31	metX
SHSL1	O-succinylhomoserine lyase (L-cysteine)	cys-L[c] + suchms[c] => cyst-L[c] + h[c] + succ[c]	CEX73_03280	CEX73_03280		Methionine Biosynthesis	0	0	1000	0	2	2.5.1.48	metB
AHSL	acetylhomoserine succinate-lyase (L-cysteine)	cys-L[c] + achms[c] => cyst-L[c] + ac[c] + h[c]	CEX73_03280	CEX73_03280		Methionine Biosynthesis	0	0	1000	0	2	2.5.1.48	metB
CYSTL	cystathionine b-lyase	cyst-L[c] + h2o[c] => hcys-L[c] + nh4[c] + pyr[c]	peg.276	peg.276		Methionine Biosynthesis	0	0	1000	0	2	4.4.1.8	metC
METS	methionine synthase	5mthf[c] + hcys-L[c] => h[c] + met-L[c] + thf[c]	CEX73_03360	CEX73_03360		Methionine Biosynthesis	0	0	1000	0	2	2.1.1.13	metE
AHCYSNS	S-adenosylhomocysteine nucleosidase	ahcys[c] + h2o[c] => ade[c] + rhcys[c]	CEX73_01795	CEX73_01795		S-Adenosyl-L-Methionine Cycle I	0	0	1000	0	2	3.2.2.9	mtn
METAT	methionine adenosyltransferase	atp[c] + h2o[c] + met-L[c] => amet[c] + pi[c] + ppi[c]	CEX73_03370	CEX73_03370		Methionine Metabolism	0	0	1000	0	2	2.5.1.6	metK
DDPA	3-deoxy-D-arabino-heptulosonate 7-phosphate synthetase	e4p[c] + h2o[c] + pep[c] => 2dda7p[c] + pi[c]				Chorismate Biosynthesis	0	0	1000	0	2	4.1.2.15	aroFGH
DHQS	3-dehydroquinate synthase	2dda7p[c] => 3dhq[c] + pi[c]	CEX73_00695	CEX73_00695		Chorismate Biosynthesis	0	0	1000	0	2	4.2.3.4	aroB
DHQTi	3-dehydroquinate dehydratase, irreversible	3dhq[c] => 3dhsk[c] + h2o[c]	peg.467	peg.467		Chorismate Biosynthesis	0	0	1000	0	2	4.2.1.10	aroD
SHK3Dr	shikimate dehydrogenase	3dhsk[c] + h[c] + nadph[c] <=> nadp[c] + skm[c]				Chorismate Biosynthesis	1	-1000	1000	0	2	1.1.1.25	aroE
SHKK	shikimate kinase	atp[c] + skm[c] => adp[c] + h[c] + skm5p[c]	CEX73_00690	CEX73_00690		Chorismate Biosynthesis	0	0	1000	0	2	2.7.1.71	aroK
PSCVT	3-phosphoshikimate 1-carboxyvinyltransferase	pep[c] + skm5p[c] <=> 3psme[c] + pi[c]	CEX73_01525	CEX73_01525		Chorismate Biosynthesis	1	-1000	1000	0	2	2.5.1.19	aroA
CHORS	chorismate synthase	3psme[c] => chor[c] + pi[c]	CEX73_00595	CEX73_00595		Chorismate Biosynthesis	0	0	1000	0	2	4.2.3.5	aroC
ADCS	4-amino-4-deoxychorismate synthase	chor[c] + gln-L[c] => 4adcho[c] + glu-L[c]	(CEX73_02815 and CEX73_03130)	CEX73_02815 CEX73_03130		4-Aminobenzoate Biosynthesis	0	0	1000	0	2		pabAB
ADCL	4-aminobenzoate synthase	4adcho[c] => 4abz[c] + h[c] + pyr[c]	CEX73_00840	CEX73_00840		4-Aminobenzoate Biosynthesis	0	0	1000	0	2	4.1.3.38	pabC
GTPCI	GTP cyclohydrolase I	gtp[c] + h2o[c] => ahdt[c] + for[c] + h[c]	CEX73_01480	CEX73_01480		Tetrahydrofolate Biosynthesis	0	0	1000	0	2	3.5.4.16	folE
DNTPPA	Dihydroneopterin triphosphate pyrophosphatase	ahdt[c] + h2o[c] => dhpmp[c] + h[c] + ppi[c]	CEX73_03375	CEX73_03375		Tetrahydrofolate Biosynthesis	0	0	1000	0	2	3.6.1.67	mutT
DNMPPA	Dihydroneopterin monophosphate dephosphorylase	dhpmp[c] + h2o[c] => dhnpt[c] + pi[c]				Tetrahydrofolate Biosynthesis	0	0	1000	0	2
DHNPA2	dihydroneopterin aldolase	dhnpt[c] => 6hmhpt[c] + gcald[c]				Tetrahydrofolate Biosynthesis	0	0	1000	0	2	4.1.2.25	folB
HPPK2	6-hydroxymethyl-dihydropterin pyrophosphokinase	6hmhpt[c] + atp[c] => 6hmhptpp[c] + amp[c] + h[c]	CEX73_01770	CEX73_01770		Tetrahydrofolate Biosynthesis	0	0	1000	0	2	2.7.6.3	folK
DHPS2	dihydropteroate synthase	4abz[c] + 6hmhptpp[c] => dhpt[c] + ppi[c]	CEX73_01550	CEX73_01550		Tetrahydrofolate Biosynthesis	0	0	1000	0	2	2.5.1.15	folP
DHFS	dihydrofolate synthase	atp[c] + dhpt[c] + glu-L[c] => adp[c] + dhf[c] + h[c] + pi[c]	CEX73_00570	CEX73_00570		Tetrahydrofolate Biosynthesis	0	0	1000	0	2	6.3.2.12	folC
DHFR	dihydrofolate reductase	dhf[c] + h[c] + nadph[c] <=> nadp[c] + thf[c]	CEX73_00655	CEX73_00655		Tetrahydrofolate Biosynthesis	1	-1000	1000	0	2	1.5.1.3	folA
GHMT2r	glycine hydroxymethyltransferase, reversible	ser-L[c] + thf[c] <=> gly[c] + h2o[c] + mlthf[c]	CEX73_02195	CEX73_02195		N10-Formyl-Tetrahydrofolate Biosynthesis	1	-1000	1000	0	2	2.1.2.1	glyA
MTHFD	methylenetetrahydrofolate dehydrogenase (NADP)	mlthf[c] + nadp[c] <=> methf[c] + nadph[c]	CEX73_01725	CEX73_01725		N10-Formyl-Tetrahydrofolate Biosynthesis	1	-1000	1000	0	2	1.5.1.5	folD
MTHFR2	5,10-methylenetetrahydrofolate reductase (NADH)	2 h[c] + mlthf[c] + nadh[c] => 5mthf[c] + nad[c]	CEX73_03275	CEX73_03275		N10-Formyl-Tetrahydrofolate Biosynthesis	0	0	1000	0	2	1.5.1.20	metF
THFAT	Tetrahydrofolate aminomethyltransferase	h2o[c] + methf[c] => 5fthf[c] + h[c]	CEX73_02195	CEX73_02195		N10-Formyl-Tetrahydrofolate Biosynthesis	0	0	1000	0	2	2.1.2.10	glyA
FOMETRi	Aminomethyltransferase	5fthf[c] + h[c] => h2o[c] + methf[c]	CEX73_01690	CEX73_01690		N10-Formyl-Tetrahydrofolate Biosynthesis	0	0	1000	0	2	2.1.2.10	ygfA/fau
MTHFC	methenyltetrahydrofolate cyclohydrolase	h2o[c] + methf[c] <=> 10fthf[c] + h[c]	CEX73_01725	CEX73_01725		N10-Formyl-Tetrahydrofolate Biosynthesis	1	-1000	1000	0	2	3.5.4.9	folD
GTPCII2	GTP cyclohydrolase II (25drapp)	gtp[c] + 3 h2o[c] => 25drapp[c] + for[c] + 2 h[c] + ppi[c]	CEX73_03400	CEX73_03400		Flavin Biosynthesis I	0	0	1000	0	2	3.5.4.25	ribA
DHPPDA2	diaminohydroxyphosphoribosylaminopryrimidine deaminase (25drapp)	25drapp[c] + h[c] + h2o[c] => 5apru[c] + nh4[c]	CEX73_00255	CEX73_00255		Flavin Biosynthesis I	0	0	1000	0	2	3.5.4.26	ribD
APRAUR	5-amino-6-(5-phosphoribosylamino)uracil reductase	5apru[c] + h[c] + nadph[c] => 5aprbu[c] + nadp[c]	CEX73_00255	CEX73_00255		Flavin Biosynthesis I	0	0	1000	0	2	1.1.1.193	ribD
DB4PS	3,4-Dihydroxy-2-butanone-4-phosphate synthase	ru5p-D[c] => db4p[c] + for[c] + h[c]				Flavin Biosynthesis I	0	0	1000	0	2	4.1.99.12	ribB
PMDPHT	pyrimidine phosphatase	5aprbu[c] + h2o[c] => 4r5au[c] + pi[c]				Flavin Biosynthesis I	0	0	1000	0	2		yigB/ybjI
RBFSb	6,7-dimethyl-8-ribityllumazine synthase	4r5au[c] + db4p[c] => dmlz[c] + 2 h2o[c] + pi[c]	CEX73_00250	CEX73_00250		Flavin Biosynthesis I	0	0	1000	0	2	2.5.1.78	ribE
RBFSa	riboflavin synthase	2 dmlz[c] => 4r5au[c] + ribflv[c]	CEX73_01330	CEX73_01330		Flavin Biosynthesis I	0	0	1000	0	2	2.5.1.9	ribC
RBFK	riboflavin kinase	atp[c] + ribflv[c] => adp[c] + fmn[c] + h[c]	CEX73_02845	CEX73_02845		Flavin Biosynthesis I	0	0	1000	0	2	2.7.1.26	ribF
FMNAT	FMN adenylyltransferase	atp[c] + fmn[c] + h[c] => fad[c] + ppi[c]	CEX73_02845	CEX73_02845		Flavin Biosynthesis I	0	0	1000	0	2	2.7.7.2	ribF
FLVRx	flavin reductase (NAD)	h[c] + nadh[c] + ribflv[c] => nad[c] + rbflvrd[c]	CEX73_02165	CEX73_02165		Flavin Reduction	0	0	1000	0	2	1.5.1.30	fre
FLVR	flavin reductase	h[c] + nadph[c] + ribflv[c] => nadp[c] + rbflvrd[c]	(CEX73_02165 or (CEX73_01240 and CEX73_01235))	CEX73_02165 CEX73_01240 CEX73_01235		Flavin Reduction	0	0	1000	0	2	1.5.1.30	fre cysIJ
FMNRx	FMN reductase	fmn[c] + h[c] + nadh[c] => fmnh2[c] + nad[c]	CEX73_02165	CEX73_02165		Flavin Reduction	0	0	1000	0	2		fre
FMNRx2	FMN reductase	fmn[c] + h[c] + nadph[c] <=> fmnh2[c] + nadp[c]	(CEX73_02165 or (CEX73_01240 and CEX73_01235))	CEX73_02165 CEX73_01240 CEX73_01235		Flavin Reduction	1	-1000	1000	0	2	1.5.1.30	fre cysIJ
FADRx	FAD reductase	fad[c] + h[c] + nadh[c] => fadh2[c] + nad[c]	CEX73_02165	CEX73_02165		Flavin Reduction	0	0	1000	0	2		fre
FADRx2	FAD reductase	fad[c] + h[c] + nadph[c] => fadh2[c] + nadp[c]	(CEX73_01240 and CEX73_01235)	CEX73_01240 CEX73_01235		Flavin Reduction	0	0	1000	0	2	1.8.2.2	cysIJ
ASPO3	L-aspartate oxidase	asp-L[c] + q8[c] => h[c] + iasp[c] + q8h2[c]	CEX73_00285	CEX73_00285		NAD Biosynthesis I	0	0	1000	0	2	1.4.3.16	nadB
QULNS	quinolinate synthase	dhap[c] + iasp[c] => 2 h2o[c] + pi[c] + quln[c]	CEX73_01175	CEX73_01175		NAD Biosynthesis I	0	0	1000	0	2		nadA
NNDPR	nicotinate-nucleotide diphosphorylase (carboxylating)	2 h[c] + prpp[c] + quln[c] => co2[c] + nicrnt[c] + ppi[c]	CEX73_02985	CEX73_02985		NAD Biosynthesis I	0	0	1000	0	2	2.4.2.19	nadC
NNAT	nicotinate-nucleotide adenylyltransferase	atp[c] + h[c] + nicrnt[c] => dnad[c] + ppi[c]	CEX73_00220	CEX73_00220		NAD Biosynthesis I	0	0	1000	0	2	2.7.7.18	nadD
NADS1	NAD synthase (nh3)	atp[c] + dnad[c] + nh4[c] => amp[c] + h[c] + nad[c] + ppi[c]	CEX73_01955	CEX73_01955		NAD Biosynthesis I	0	0	1000	0	2	6.3.1.5	nadE
NADK	NAD kinase	atp[c] + nad[c] => adp[c] + h[c] + nadp[c]	CEX73_02665	CEX73_02665		NAD Phosphorylation	0	0	1000	0	2	2.7.1.23	nadK
NADDP	NAD diphosphatase	h2o[c] + nad[c] => amp[c] + 2 h[c] + nmn[c]	CEX73_00385	CEX73_00385		NAD Salvage Pathway I	0	0	1000	0	2	3.6.1.22	ligA
NMNAT	nicotinamide-nucleotide adenylyltransferase	atp[c] + h[c] + nmn[c] => nad[c] + ppi[c]	CEX73_00220	CEX73_00220		NAD Salvage Pathway I	0	0	1000	0	2	2.7.7.18	nadD
MALCOAMT	Malonyl-CoA methyltransferase	amet[c] + malcoa[c] => ahcys[c] + malcoame[c]	CEX73_02455	CEX73_02455		Biotin biosynthesis I	0	0	1000	0	2		bioC
OGMEACPS	3-Oxo-glutaryl-[ACP] methyl ester synthase	h[c] + malACP[c] + malcoame[c] => co2[c] + coa[c] + ogmeACP[c]	CEX73_02575	CEX73_02575		Biotin biosynthesis I	0	0	1000	0	2		fabH
OGMEACPR	3-Oxo-glutaryl-[ACP] methyl ester reductase	h[c] + nadph[c] + ogmeACP[c] => hgmeACP[c] + nadp[c]	CEX73_02565	CEX73_02565		Biotin biosynthesis I	0	0	1000	0	2	1.1.1.100	fabG
OGMEACPD	3-Oxo-glutaryl-[ACP] methyl ester dehydratase	hgmeACP[c] => egmeACP[c] + h2o[c]	CEX73_02350	CEX73_02350		Biotin biosynthesis I	0	0	1000	0	2	4.2.1.59	fabZ
EGMEACPR	Enoylglutaryl-[ACP] methyl ester reductase	egmeACP[c] + h[c] + nadph[c] => gmeACP[c] + nadp[c]	CEX73_03255	CEX73_03255		Biotin biosynthesis I	0	0	1000	0	2	1.3.1.10	fabI
OPMEACPS	3-Oxo-pimeloyl-[ACP] methyl ester synthase	gmeACP[c] + h[c] + malACP[c] => ACP[c] + co2[c] + opmeACP[c]	CEX73_00590	CEX73_00590		Biotin biosynthesis I	0	0	1000	0	2	2.3.1.41	fabB
OPMEACPR	3-Oxo-pimeloyl-[ACP] methyl ester reductase	h[c] + nadph[c] + opmeACP[c] => hpmeACP[c] + nadp[c]	CEX73_02565	CEX73_02565		Biotin biosynthesis I	0	0	1000	0	2	1.1.1.100	fabG
OPMEACPD	3-Oxo-pimeloyl-[ACP] methyl ester dehydratase	hpmeACP[c] => epmeACP[c] + h2o[c]	CEX73_02350	CEX73_02350		Biotin biosynthesis I	0	0	1000	0	2	4.2.1.59	fabZ
EPMEACPR	Enoylpimeloyl-[ACP] methyl ester reductase	epmeACP[c] + h[c] + nadph[c] => nadp[c] + pmeACP[c]	CEX73_03255	CEX73_03255		Biotin biosynthesis I	0	0	1000	0	2	1.3.1.10	fabI
PMEACPE	Pimeloyl-[ACP] methyl ester esterase	h2o[c] + pmeACP[c] => meoh[c] + pimACP[c]				Biotin biosynthesis I	0	0	1000	0	2	3.1.1.85	bioH
AOXSr2	8-amino-7-oxononanoate synthase	ala-L[c] + pimACP[c] => 8aonn[c] + ACP[c] + co2[c]	CEX73_02450	CEX73_02450		Biotin biosynthesis I	0	0	1000	0	2	2.3.1.47	bioF
AMAOTr	adenosylmethionine-8-amino-7-oxononanoate transaminase	8aonn[c] + amet[c] <=> amob[c] + dann[c]	CEX73_02440	CEX73_02440		Biotin biosynthesis I	1	-1000	1000	0	2	2.6.1.62	bioA
DBTS	dethiobiotin synthase	atp[c] + co2[c] + dann[c] => adp[c] + dtbt[c] + 3 h[c] + pi[c]	CEX73_02460	CEX73_02460		Biotin biosynthesis I	0	0	1000	0	2	6.3.3.3	bioD
BTS5	Biotin synthase	2fe2s[c] + amet[c] + dtbt[c] => 2fe1s[c] + btn[c] + dad-5[c] + h[c] + met-L[c]	CEX73_02445	CEX73_02445		Biotin biosynthesis I	0	0	1000	0	2	2.8.1.6	bioB
MOHMT	3-methyl-2-oxobutanoate hydroxymethyltransferase	3mob[c] + h2o[c] + mlthf[c] => 2dhp[c] + thf[c]	CEX73_01765	CEX73_01765		Phosphopantothenate Biosynthesis I	0	0	1000	0	2	2.1.2.11	panB
DPR	2-dehydropantoate 2-reductase	2dhp[c] + h[c] + nadph[c] => nadp[c] + pant-R[c]				Phosphopantothenate Biosynthesis I	0	0	1000	0	2	1.1.1.169	panE/ilvC
PANTS	pantothenate synthase	ala-B[c] + atp[c] + pant-R[c] => amp[c] + h[c] + pnto-R[c] + ppi[c]	CEX73_01760	CEX73_01760		Phosphopantothenate Biosynthesis I	0	0	1000	0	2	6.3.2.1	panC
PNTK	pantothenate kinase	atp[c] + pnto-R[c] => 4ppan[c] + adp[c] + h[c]				Phosphopantothenate Biosynthesis I	0	0	1000	0	2	2.7.1.33	coaA
PPNCL2	phosphopantothenate-cysteine ligase	4ppan[c] + ctp[c] + cys-L[c] => 4ppcys[c] + cmp[c] + h[c] + ppi[c]	CEX73_01620	CEX73_01620		Coenzyme A Biosynthesis I	0	0	1000	0	2	6.3.2.5	dfp
PPCDC	phosphopantothenoylcysteine decarboxylase	4ppcys[c] + h[c] => co2[c] + pan4p[c]	CEX73_01620	CEX73_01620		Coenzyme A Biosynthesis I	0	0	1000	0	2	4.1.1.36	dfp
PTPATi	pantetheine-phosphate adenylyltransferase	atp[c] + h[c] + pan4p[c] => dpcoa[c] + ppi[c]	peg.263	peg.263		Coenzyme A Biosynthesis I	0	0	1000	0	2	2.7.7.3	coaD
DPCOAK	dephospho-CoA kinase	atp[c] + dpcoa[c] => adp[c] + coa[c] + h[c]				Coenzyme A Biosynthesis I	0	0	1000	0	2	2.7.1.24	coaE
GLUTRS	Glutamyl-tRNA synthetase	atp[c] + glu-L[c] + trnaglu[c] => amp[c] + glutrna[c] + ppi[c]	CEX73_03145	CEX73_03145		Heme Biosynthesis	0	0	1000	0	2	6.1.1.17	gltX
PPBNGS	porphobilinogen synthase	2 5aop[c] => h[c] + 2 h2o[c] + ppbng[c]	CEX73_01555	CEX73_01555		Heme Biosynthesis	0	0	1000	0	2	4.2.1.24	hemB
HMBS	hydroxymethylbilane synthase	h2o[c] + 4 ppbng[c] => hmbil[c] + 4 nh4[c]	CEX73_02615	CEX73_02615		Heme Biosynthesis	0	0	1000	0	2	4.3.1.8	hemC
UPP3S	uroporphyrinogen-III synthase	hmbil[c] => h2o[c] + uppg3[c]	CEX73_02610	CEX73_02610		Heme Biosynthesis	0	0	1000	0	2	4.2.1.75	hemD
HEMEOS	Heme O synthase	frdp[c] + h2o[c] + pheme[c] => hemeO[c] + ppi[c]	CEX73_02545	CEX73_02545		Heme Biosynthesis	0	0	1000	0	2		cyoE
OCTDPS	Octaprenyl pyrophosphate synthase	frdp[c] + 5 ipdp[c] => octdp[c] + 5 ppi[c]	CEX73_01150	CEX73_01150		Ubiquinol-8 Biosynthesis	0	0	1000	0	2	2.5.1.90	ispB
CHRPL	Chorismate pyruvate lyase	chor[c] => 4hbz[c] + pyr[c]				Ubiquinol-8 Biosynthesis	0	0	1000	0	2		ubiC
HBZOPT	Hydroxybenzoate octaprenyltransferase	4hbz[c] + octdp[c] => 3ophb[c] + ppi[c]				Ubiquinol-8 Biosynthesis	0	0	1000	0	2	2.5.1.39	ubiA
OPHBDC	Octaprenyl-hydroxybenzoate decarboxylase	3ophb[c] + h[c] => 2oph[c] + co2[c]	(CEX73_02170 and CEX73_00550)	CEX73_02170 CEX73_00550		Ubiquinol-8 Biosynthesis	0	0	1000	0	2	4.1.1.98	ubiDX
OPHHX	2-Octaprenylphenol hydroxylase	2oph[c] + 0.5 o2[c] => 2ohph[c]	CEX73_02635	CEX73_02635		Ubiquinol-8 Biosynthesis	0	0	1000	0	2		ubiB
OHPHM	2-octaprenyl-6-hydroxyphenol methylase	2ohph[c] + amet[c] => 2omph[c] + ahcys[c] + h[c]	CEX73_01990	CEX73_01990		Ubiquinol-8 Biosynthesis	0	0	1000	0	2	2.1.1.222	ubiG
OMPHHX	2-octaprenyl-6-methoxyphenol hydroxylase	2omph[c] + 0.5 o2[c] => 2ombzl[c]	CEX73_01985	CEX73_01985		Ubiquinol-8 Biosynthesis	0	0	1000	0	2		ubiH
OMBZLM	2-Octaprenyl-6-methoxy-benzoquinol methylase	2ombzl[c] + amet[c] => 2ommbl[c] + ahcys[c] + h[c]	CEX73_02625	CEX73_02625		Ubiquinol-8 Biosynthesis	0	0	1000	0	2	2.1.1.201	ubiE
OMMBLHX	2-Octaprenyl-3-methyl-6-methoxy-1,4-benzoquinol hydroxylase	2ommbl[c] + 0.5 o2[c] => 2omhmbl[c]	CEX73_00390	CEX73_00390		Ubiquinol-8 Biosynthesis	0	0	1000	0	2		ubiF
DMQMT	3-Dimethylubiquinonol 3-methyltransferase	2omhmbl[c] + amet[c] => ahcys[c] + h[c] + q8h2[c]	CEX73_01990	CEX73_01990		Ubiquinol-8 Biosynthesis	0	0	1000	0	2	2.1.1.64	ubiG
E4PD	Erythrose 4-phosphate dehydrogenase	e4p[c] + h2o[c] + nad[c] <=> 4per[c] + 2 h[c] + nadh[c]	CEX73_00625	CEX73_00625		Cofactor and Prosthetic Group Biosynthesis	1	-1000	1000	0	2		gapA
PERD	Erythronate 4-phosphate (4per) dehydrogenase	4per[c] + nad[c] <=> h[c] + nadh[c] + ohpb[c]	CEX73_00585	CEX73_00585		Pyridoxal 5'-Phosphate Biosynthesis I	1	-1000	1000	0	2	1.1.1.290	pdxB
OHPBAT	O-Phospho-4-hydroxy-L-threonine:2-oxoglutarate aminotransferase	glu-L[c] + ohpb[c] <=> akg[c] + phthr[c]	CEX73_01520	CEX73_01520		Pyridoxal 5'-Phosphate Biosynthesis I	1	-1000	1000	0	2	2.6.1.52	serC
PDX5PS	Pyridoxine 5'-phosphate synthase	dxyl5p[c] + nad[c] + phthr[c] => co2[c] + h[c] + 2 h2o[c] + nadh[c] + pdx5p[c] + pi[c]	CEX73_00635	CEX73_00635		Pyridoxal 5'-Phosphate Biosynthesis I	0	0	1000	0	2	1.1.1.262/2.6.99.2	pdxJA
PDX5POi	pyridoxine 5'-phosphate oxidase	o2[c] + pdx5p[c] => h2o2[c] + pydx5p[c]	CEX73_02905	CEX73_02905		Pyridoxal 5'-Phosphate Biosynthesis I	0	0	1000	0	2	1.4.3.5	pdxH
PYAM5PO	pyridoxamine 5'-phosphate oxidase	h2o[c] + o2[c] + pyam5p[c] => h2o2[c] + nh4[c] + pydx5p[c]	CEX73_02905	CEX73_02905		Pyridoxal 5'-Phosphate Salvage I	0	0	0	0	2	1.4.3.5	pdxH
HMPK1	hydroxymethylpyrimidine kinase (ATP)	4ahmmp[c] + atp[c] => 4ampm[c] + adp[c] + h[c]	CEX73_01110	CEX73_01110		Hydroxymethylpyrimidine Salvage	0	0	1000	0	2	2.7.1.49	thiD
AMPMS2	4-amino-2-methyl-5-phosphomethylpyrimidine synthetase	air[c] + h2o[c] + nad[c] => 4ampm[c] + 2 for[c] + 3 h[c] + nadh[c]	CEX73_01420	CEX73_01420		Thiamine Diphosphate Biosynthesis I	0	0	1000	0	2	4.1.99.17	thiC
PMPK	phosphomethylpyrimidine kinase	4ampm[c] + atp[c] => 2mahmp[c] + adp[c]	CEX73_01110	CEX73_01110		Thiamine Diphosphate Biosynthesis I	0	0	1000	0	2	2.7.4.7	thiD
ICYSDS	ISC Cysteine desulfuration	cys-L[c] + iscs[c] => ala-L[c] + iscssh[c]	CEX73_00350	CEX73_00350		Thiamine Diphosphate Biosynthesis I	0	0	1000	0	2	2.8.1.7	iscS
TYRL	tyrosine lyase	amet[c] + nadph[c] + tyr-L[c] => 4crsol[c] + dad-5[c] + dhgly[c] + h[c] + met-L[c] + nadp[c]	CEX73_01395	CEX73_01395		Thiamine Diphosphate Biosynthesis I	0	0	1000	0	2	4.1.99.19	thiH
THZPSN3	thiazole phosphate synthesis	atp[c] + dhgly[c] + dxyl5p[c] + h[c] + iscssh[c] + nadph[c] => 4mpetz[c] + amp[c] + co2[c] + 2 h2o[c] + iscs[c] + nadp[c] + ppi[c]	(CEX73_01400 and CEX73_01405 and CEX73_01410)	CEX73_01400 CEX73_01405 CEX73_01410		Thiamine Diphosphate Biosynthesis I	0	0	1000	0	2	2.8.1.10	thiGSF
TMPPP	thiamine-phosphate diphosphorylase	2mahmp[c] + 4mpetz[c] + h[c] => ppi[c] + thmmp[c]	CEX73_01415	CEX73_01415		Thiamine Diphosphate Biosynthesis I	0	0	1000	0	2	2.5.1.3	thiE
TMPK	thiamine-phosphate kinase	atp[c] + thmmp[c] => adp[c] + thmpp[c]	CEX73_00240	CEX73_00240		Thiamine Diphosphate Biosynthesis I	0	0	1000	0	2	2.7.4.16	thiL
GLUCYS	gamma-glutamylcysteine synthetase	atp[c] + cys-L[c] + glu-L[c] => adp[c] + glucys[c] + h[c] + pi[c]	CEX73_00200	CEX73_00200		Glutathione Biosynthesis	0	0	1000	0	2	6.3.2.2	gshA
GTHS	glutathione synthetase	atp[c] + glucys[c] + gly[c] => adp[c] + gthrd[c] + h[c] + pi[c]	CEX73_03410	CEX73_03410		Glutathione Biosynthesis	0	0	1000	0	2	6.3.2.3	gshB
GRXR	glutaredoxin reductase	grxox[c] + 2 gthrd[c] => grxrd[c] + gthox[c]	(CEX73_02045 or CEX73_01300)	CEX73_02045 CEX73_01300		Glutathione-Glutaredoxin Redox Reactions	0	0	1000	0	2	1.8.4.2	grxAC
S2FE2SR	SUF [2Fe-2S] regeneration	2fe1s[c] + atp[c] + h2o[c] + sufbcd[c] + sufsesh[c] => adp[c] + 5 h[c] + pi[c] + sufbcd-2fe2s[c] + sufse[c]	(CEX73_02725 and CEX73_02720 and CEX73_01230 and CEX73_01220 and CEX73_01225)	CEX73_02725 CEX73_02720 CEX73_01230 CEX73_01220 CEX73_01225		Cofactor and Prosthetic Group Biosynthesis	0	0	1000	0	2		sufBCDSE
S2FE2ST	SUF [2Fe-2S] Transfer	4 h[c] + sufbcd-2fe2s[c] => 2fe2s[c] + sufbcd[c]	(CEX73_02730 and CEX73_02725 and CEX73_02720 and CEX73_01230)	CEX73_02730 CEX73_02725 CEX73_02720 CEX73_01230		Cofactor and Prosthetic Group Biosynthesis	0	0	1000	0	2		sufABCD
S2FE2SS2	SUF [2Fe-2S] Synthesis II	atp[c] + fadh2[c] + 2 fe2[c] + h2o[c] + sufbcd-2fe2s[c] + 2 sufsesh[c] => adp[c] + fad[c] + 7 h[c] + pi[c] + sufbcd-2fe2s2[c] + 2 sufse[c]	(CEX73_02725 and CEX73_02720 and CEX73_01230 and CEX73_01220 and CEX73_01225)	CEX73_02725 CEX73_02720 CEX73_01230 CEX73_01220 CEX73_01225		Cofactor and Prosthetic Group Biosynthesis	0	0	1000	0	2		sufBCDSE
S2FE2SS	SUF [2Fe-2S] Synthesis	atp[c] + fadh2[c] + 2 fe2[c] + h2o[c] + sufbcd[c] + 2 sufsesh[c] => adp[c] + fad[c] + 7 h[c] + pi[c] + sufbcd-2fe2s[c] + 2 sufse[c]	(CEX73_02725 and CEX73_02720 and CEX73_01230 and CEX73_01220 and CEX73_01225)	CEX73_02725 CEX73_02720 CEX73_01230 CEX73_01220 CEX73_01225		Cofactor and Prosthetic Group Biosynthesis	0	0	1000	0	2		sufBCDSE
S4FE4SR	SUF [4Fe-4S] Reduction	fadh2[c] + 2 h[c] + sufbcd-2fe2s2[c] => fad[c] + sufbcd-4fe4s[c]	(CEX73_02725 and CEX73_02720 and CEX73_01230)	CEX73_02725 CEX73_02720 CEX73_01230		Cofactor and Prosthetic Group Biosynthesis	0	0	1000	0	2		sufBCD
S4FE4ST	SUF [4Fe-4S] Transfer	4 h[c] + sufbcd-4fe4s[c] => 4fe4s[c] + sufbcd[c]	(CEX73_02730 and CEX73_02725 and CEX73_02720 and CEX73_01230)	CEX73_02730 CEX73_02725 CEX73_02720 CEX73_01230		Cofactor and Prosthetic Group Biosynthesis	0	0	1000	0	2		sufABCD
SCYSDS	SUF Cysteine desulfuration	cys-L[c] + sufse[c] => ala-L[c] + sufsesh[c]	(CEX73_01220 and CEX73_01225)	CEX73_01220 CEX73_01225		Cofactor and Prosthetic Group Biosynthesis	0	0	1000	0	2		sufES
SPODM	superoxide dismutase	2 h[c] + 2 o2s[c] => h2o2[c] + o2[c]	CEX73_01925	CEX73_01925		Superoxide Radicals Degradation	0	0	1000	0	2	1.15.1.1	sodA
PGI	glucose-6-phosphate isomerase	g6p[c] <=> f6p[c]	CEX73_01210	CEX73_01210		Glycolysis/Gluconeogenesis	1	-1000	1000	0	2	5.3.1.9	pgi
PFK	phosphofructokinase	atp[c] + f6p[c] => adp[c] + fdp[c] + h[c]	CEX73_02060	CEX73_02060		Glycolysis/Gluconeogenesis	0	0	1000	0	2	2.7.1.11	pfkA
FBA	fructose-bisphosphate aldolase	fdp[c] <=> dhap[c] + g3p[c]	CEX73_02335	CEX73_02335		Glycolysis/Gluconeogenesis	1	-1000	1000	0	2	4.1.2.13	fba
TPI	triose-phosphate isomerase	dhap[c] <=> g3p[c]	CEX73_02070	CEX73_02070		Glycolysis/Gluconeogenesis	1	-1000	1000	0	2	5.3.1.1	tpiA
GAPD	glyceraldehyde-3-phosphate dehydrogenase	g3p[c] + nad[c] + pi[c] <=> 13dpg[c] + h[c] + nadh[c]	CEX73_00625	CEX73_00625		Glycolysis/Gluconeogenesis	1	-1000	1000	0	2	1.2.1.12	gapA
PGK	phosphoglycerate kinase	13dpg[c] + adp[c] <=> 3pg[c] + atp[c]	CEX73_02340	CEX73_02340		Glycolysis/Gluconeogenesis	1	-1000	1000	0	2	2.7.2.3	pgk
PGM	phosphoglycerate mutase	3pg[c] => 2pg[c]	CEX73_01515	CEX73_01515		Glycolysis/Gluconeogenesis	1	-1000	1000	0	2	5.4.2.1	gpmA
ENO	enolase	2pg[c] <=> h2o[c] + pep[c]	CEX73_01815	CEX73_01815		Glycolysis/Gluconeogenesis	1	-1000	1000	0	2	4.2.1.11	eno
PYK	pyruvate kinase	adp[c] + h[c] + pep[c] => atp[c] + pyr[c]	CEX73_02885	CEX73_02885		Glycolysis/Gluconeogenesis	0	0	1000	0	2	2.7.1.40	pykF
FUM	fumarase	fum[c] + h2o[c] <=> mal-L[c]	CEX73_01560	CEX73_01560		Citric Acid Cycle	1	-1000	1000	0	2	4.2.1.2	fumC
G6PDH2r	glucose 6-phosphate dehydrogenase	g6p[c] + nadp[c] <=> 6pgl[c] + h[c] + nadph[c]	CEX73_02270	CEX73_02270		Pentose Phosphate Pathway	1	-1000	1000	0	2	1.1.1.49	zwf
PGL	6-phosphogluconolactonase	6pgl[c] + h2o[c] => 6pgc[c] + h[c]	CEX73_02435	CEX73_02435		Pentose Phosphate Pathway	0	0	1000	0	2	3.1.1.31	pgl
GND	phosphogluconate dehydrogenase	6pgc[c] + nadp[c] => co2[c] + nadph[c] + ru5p-D[c]	CEX73_03095	CEX73_03095		Pentose Phosphate Pathway	0	0	1000	0	2	1.1.1.44	gnd
RPE	ribulose 5-phosphate 3-epimerase	ru5p-D[c] <=> xu5p-D[c]	CEX73_00700	CEX73_00700		Pentose Phosphate Pathway	1	-1000	1000	0	2	5.1.3.1	rpe
RPI	ribose-5-phosphate isomerase	ru5p-D[c] => r5p[c]	CEX73_01685	CEX73_01685		Pentose Phosphate Pathway	0	0	1000	0	2	5.3.1.6	rpiA
TKT1	transketolase	r5p[c] + xu5p-D[c] <=> g3p[c] + s7p[c]				Pentose Phosphate Pathway	1	-1000	1000	0	2	2.2.1.1	tktA/B
TALA	transaldolase	g3p[c] + s7p[c] <=> e4p[c] + f6p[c]	CEX73_01190	CEX73_01190		Pentose Phosphate Pathway	1	-1000	1000	0	2	2.2.1.2	talAB
TKT2	transketolase	e4p[c] + xu5p-D[c] <=> f6p[c] + g3p[c]				Pentose Phosphate Pathway	1	-1000	1000	0	2	2.2.1.1	tktA/B
PFK_3	phosphofructokinase (s7p)	atp[c] + s7p[c] => adp[c] + h[c] + s17bp[c]	CEX73_02060	CEX73_02060		Sedoheptulose Bisphosphate Bypass	0	0	1000	0	2	2.7.1.11	pfkA
FBA3	Sedoheptulose 1,7-bisphosphate D-glyceraldehyde-3-phosphate-lyase	s17bp[c] <=> dhap[c] + e4p[c]	CEX73_02335	CEX73_02335		Sedoheptulose Bisphosphate Bypass	1	-1000	1000	0	2	4.1.2.13	fbaA
ATPS4rpp	ATP synthase (four protons for one ATP) (periplasm)	adp[c] + pi[c] + 4 h[e] <=> atp[c] + 3 h[c] + h2o[c]	(CEX73_01425 and CEX73_01430 and CEX73_03180 and CEX73_02370 and CEX73_02375 and CEX73_03175)	CEX73_01425 CEX73_01430 CEX73_03180 CEX73_02370 CEX73_02375 CEX73_03175		Oxidative Phosphorylation	1	-1000	1000	0	2	3.6.3.14	atpBFEDGAHC
CYTBO3_4pp	cytochrome oxidase bo3 (ubiquinol-8: 4 protons) (periplasm)	4 h[c] + 0.5 o2[c] + q8h2[c] => h2o[c] + q8[c] + 4 h[e]	(CEX73_02525 and CEX73_02530 and CEX73_02535)	CEX73_02525 CEX73_02530 CEX73_02535		Oxidative Phosphorylation	0	0	1000	0	2		cyoABC
NADH16pp	NADH dehydrogenase (ubiquinone-8 & 3 protons) (periplasm)	4 h[c] + nadh[c] + q8[c] => nad[c] + q8h2[c] + 3 h[e]	(CEX73_00545 and CEX73_00540 and CEX73_00150 and CEX73_00145 and CEX73_00140 and CEX73_00135 and CEX73_00130 and CEX73_00125 and CEX73_00120 and CEX73_00115 and CEX73_00110 and CEX73_02875 and CEX73_02870)	CEX73_00545 CEX73_00540 CEX73_00150 CEX73_00145 CEX73_00140 CEX73_00135 CEX73_00130 CEX73_00125 CEX73_00120 CEX73_00115 CEX73_00110 CEX73_02875 CEX73_02870		Oxidative Phosphorylation	0	0	1000	0	2	1.6.5.3	nuoNMLKJIHGFECDBA
PPA	inorganic diphosphatase	h2o[c] + ppi[c] => h[c] + 2 pi[c]	CEX73_02685	CEX73_02685		Oxidative Phosphorylation	0	0	1000	0	2	3.6.1.1	ppa
TRDR	thioredoxin reductase (NADPH)	h[c] + nadph[c] + trdox[c] => nadp[c] + trdrd[c]	(CEX73_00105 and CEX73_02600)	CEX73_00105 CEX73_02600		Oxidative Phosphorylation	0	0	1000	0	2	1.8.1.9	trxAB
PTA	phosphotransacetylase	accoa[c] + pi[c] => actp[c] + coa[c]	CEX73_02010	CEX73_02010		Acetate Formation From Acetyl-CoA I	0	0	1000	0	2	2.3.1.8	pta
ACKr	acetate kinase	actp[c] + adp[c] <=> ac[c] + atp[c]	CEX73_02015	CEX73_02015		Acetate Formation From Acetyl-CoA I	1	-1000	1000	0	2	2.7.2.1	ackA
CBPS	carbamoyl-phosphate synthase (glutamine-hydrolysing)	2 atp[c] + gln-L[c] + h2o[c] + hco3[c] => 2 adp[c] + cbp[c] + glu-L[c] + 2 h[c] + pi[c]	(CEX73_00665 and peg.286)	CEX73_00665 peg.286		UMP Biosynthesis	0	0	1000	0	2	6.3.5.5	carAB
ASPCT	aspartate carbamoyltransferase	asp-L[c] + cbp[c] => cbasp[c] + h[c] + pi[c]	(CEX73_03345 and CEX73_03340)	CEX73_03345 CEX73_03340		UMP Biosynthesis	0	0	1000	0	2	2.1.3.2	pyrB
DHORTS	dihydroorotase	cbasp[c] + h[c] <=> dhor-S[c] + h2o[c]	CEX73_02285	CEX73_02285		UMP Biosynthesis	1	-1000	1000	0	2	3.5.2.3	pyrC
DHORD2	dihydoorotic acid dehydrogenase (quinone8)	dhor-S[c] + q8[c] => orot[c] + q8h2[c]	CEX73_02345	CEX73_02345		UMP Biosynthesis	0	0	1000	0	2	1.3.3.1	pyrD
ORPT	orotate phosphoribosyltransferase	orot[c] + prpp[c] <=> orot5p[c] + ppi[c]	CEX73_01630	CEX73_01630		UMP Biosynthesis	1	-1000	1000	0	2	2.4.2.10	pyrE
OMPDC	orotidine-5'-phosphate decarboxylase	h[c] + orot5p[c] => co2[c] + ump[c]	CEX73_03245	CEX73_03245		UMP Biosynthesis	0	0	1000	0	2	4.1.1.23	pyrF
UMPK	UMP kinase	atp[c] + ump[c] <=> adp[c] + udp[c]	CEX73_00725	CEX73_00725		UTP and CTP de novo biosynthesis	1	-1000	1000	0	2	2.7.4.14	pyrH
NDPK2	nucleoside-diphosphate kinase (ATP:UDP)	atp[c] + udp[c] <=> adp[c] + utp[c]	CEX73_00355	CEX73_00355		UTP and CTP de novo biosynthesis	1	-1000	1000	0	2	2.7.4.6	ndk
CTPS2	CTP synthase (glutamine)	atp[c] + gln-L[c] + h2o[c] + utp[c] => adp[c] + ctp[c] + glu-L[c] + 2 h[c] + pi[c]	CEX73_01810	CEX73_01810		UTP and CTP de novo biosynthesis	0	0	1000	0	2	6.3.4.2	pyrG
GLUPRT	glutamine phosphoribosyldiphosphate amidotransferase	gln-L[c] + h2o[c] + prpp[c] => glu-L[c] + ppi[c] + pram[c]	CEX73_00555	CEX73_00555		5-Aminoimidazole Ribonucleotide Biosynthesis I	0	0	1000	0	2	2.4.2.14	purF
PRAGSr	phosphoribosylglycinamide synthase	atp[c] + gly[c] + pram[c] <=> adp[c] + gar[c] + h[c] + pi[c]	CEX73_03110	CEX73_03110		5-Aminoimidazole Ribonucleotide Biosynthesis I	1	-1000	1000	0	2	6.3.4.13	purD
GARFT	phosphoribosylglycinamide formyltransferase	10fthf[c] + gar[c] <=> fgam[c] + h[c] + thf[c]	CEX73_02795	CEX73_02795		5-Aminoimidazole Ribonucleotide Biosynthesis I	1	-1000	1000	0	2	2.1.2.2	purN
PRFGS	phosphoribosylformylglycinamidine synthase	atp[c] + fgam[c] + gln-L[c] + h2o[c] => adp[c] + fpram[c] + glu-L[c] + h[c] + pi[c]	CEX73_01170	CEX73_01170		5-Aminoimidazole Ribonucleotide Biosynthesis I	0	0	1000	0	2	6.3.5.3	purL
PRAIS	phosphoribosylaminoimidazole synthase	atp[c] + fpram[c] => adp[c] + air[c] + 2 h[c] + pi[c]	CEX73_02790	CEX73_02790		5-Aminoimidazole Ribonucleotide Biosynthesis I	0	0	1000	0	2	6.3.3.1	purM
AIRC2	phosphoribosylaminoimidazole carboxylase	air[c] + atp[c] + hco3[c] => 5caiz[c] + adp[c] + h[c] + pi[c]	CEX73_02980	CEX73_02980		IMP Biosynthesis	0	0	1000	0	2	6.3.4.18	purK
AIRC3i	phosphoribosylaminoimidazole carboxylase (mutase rxn)	5caiz[c] => 5aizc[c]	CEX73_02975	CEX73_02975		IMP Biosynthesis	0	0	1000	0	2	5.4.99.18	purE
PRASCSi	phosphoribosylaminoimidazolesuccinocarboxamide synthase	5aizc[c] + asp-L[c] + atp[c] => 25aics[c] + adp[c] + h[c] + pi[c]				IMP Biosynthesis	0	0	1000	0	2	6.3.2.6	purC
ADSL2	adenylosuccinate lyase	25aics[c] => aicar[c] + fum[c]	CEX73_00885	CEX73_00885		IMP Biosynthesis	0	0	1000	0	2	4.3.2.2	purB
AICART	phosphoribosylaminoimidazolecarboxamide formyltransferase	10fthf[c] + aicar[c] <=> fprica[c] + thf[c]	CEX73_03115	CEX73_03115		IMP Biosynthesis	1	-1000	1000	0	2	2.1.2.3	purH
IMPC	IMP cyclohydrolase	fprica[c] <=> h2o[c] + imp[c]	CEX73_03115	CEX73_03115		IMP Biosynthesis	1	-1000	1000	0	2	3.5.4.10	purH
IMPD	IMP dehydrogenase	h2o[c] + imp[c] + nad[c] => h[c] + nadh[c] + xmp[c]	CEX73_01120	CEX73_01120		Guanosine Nucleotides Biosynthesis II	0	0	1000	0	2	1.1.1.205	guaB
GMPS2	GMP synthase	atp[c] + gln-L[c] + h2o[c] + xmp[c] => amp[c] + glu-L[c] + gmp[c] + 2 h[c] + ppi[c]	CEX73_01115	CEX73_01115		Guanosine Nucleotides Biosynthesis II	0	0	1000	0	2	6.3.5.2	guaA
GK1	guanylate kinase (GMP:ATP)	atp[c] + gmp[c] <=> adp[c] + gdp[c]	CEX73_00605	CEX73_00605		Guanosine Nucleotides Biosynthesis II	1	-1000	1000	0	2	2.7.4.8	gmk
NDPK1	nucleoside-diphosphate kinase (ATP:GDP)	atp[c] + gdp[c] <=> adp[c] + gtp[c]	CEX73_00355	CEX73_00355		Guanosine Nucleotides Biosynthesis II	1	-1000	1000	0	2	2.7.4.6	ndk
RNDR2	ribonucleoside-diphosphate reductase (GDP)	gdp[c] + trdrd[c] => dgdp[c] + h2o[c] + trdox[c]	(CEX73_01995 and CEX73_02000 and CEX73_00105)	CEX73_01995 CEX73_02000 CEX73_00105		Guanosine Nucleotides Biosynthesis II	0	0	1000	0	2	1.17.4.1	nrdBA trxA
NDPK5	nucleoside-diphosphate kinase (ATP:dGDP)	atp[c] + dgdp[c] <=> adp[c] + dgtp[c]	CEX73_00355	CEX73_00355		Guanosine Nucleotides Biosynthesis II	1	-1000	1000	0	2	2.7.4.6	ndk
ADSS	adenylosuccinate synthase	asp-L[c] + gtp[c] + imp[c] => dcamp[c] + gdp[c] + 2 h[c] + pi[c]	CEX73_00020	CEX73_00020		Adenosine Ribonucleotides Biosynthesis	0	0	1000	0	2	6.3.4.4	purA
ADSL1	adenylsuccinate lyase	dcamp[c] => amp[c] + fum[c]	CEX73_00885	CEX73_00885		Adenosine Ribonucleotides Biosynthesis	0	0	1000	0	2	4.3.2.2	purB
ADK1	adenylate kinase	amp[c] + atp[c] <=> 2 adp[c]				Adenosine Ribonucleotides Biosynthesis	0	0	1000	0	2	2.7.4.3	adk
DGK1	deoxyguanylate kinase (dGMP:ATP)	atp[c] + dgmp[c] <=> adp[c] + dgdp[c]	CEX73_00605	CEX73_00605		Adenosine Deoxyribonucleotides de novo Biosynthesis II	1	-1000	1000	0	2	2.7.4.8	gmk
RNDR1	ribonucleoside-diphosphate reductase (ADP)	adp[c] + trdrd[c] => dadp[c] + h2o[c] + trdox[c]	(CEX73_01995 and CEX73_02000 and CEX73_00105)	CEX73_01995 CEX73_02000 CEX73_00105		Adenosine Deoxyribonucleotides de novo Biosynthesis II	0	0	1000	0	2	1.17.4.1	nrdBA trxA
NDPK8	nucleoside-diphosphate kinase (ATP:dADP)	atp[c] + dadp[c] <=> adp[c] + datp[c]	CEX73_00355	CEX73_00355		Adenosine Deoxyribonucleotides de novo Biosynthesis II	1	-1000	1000	0	2	2.7.4.6	ndk
RNDR3	ribonucleoside-diphosphate reductase (CDP)	cdp[c] + trdrd[c] => dcdp[c] + h2o[c] + trdox[c]	(CEX73_01995 and CEX73_02000 and CEX73_00105)	CEX73_01995 CEX73_02000 CEX73_00105		Pyrimidine Deoxyribonucleotides de novo Biosynthesis-Superpathway	0	0	1000	0	2	1.17.4.1	nrdBA trxA
NDPK7	nucleoside-diphosphate kinase (ATP:dCDP)	atp[c] + dcdp[c] <=> adp[c] + dctp[c]	CEX73_00355	CEX73_00355		Pyrimidine Deoxyribonucleotides de novo Biosynthesis-Superpathway	1	-1000	1000	0	2	2.7.4.6	ndk
DCTPD	dCTP deaminase	dctp[c] + h[c] + h2o[c] => dutp[c] + nh4[c]	CEX73_01475	CEX73_01475		Pyrimidine Deoxyribonucleotides de novo Biosynthesis-Superpathway	0	0	1000	0	2	3.5.4.13	dcd
RNDR4	ribonucleoside-diphosphate reductase (UDP)	trdrd[c] + udp[c] => dudp[c] + h2o[c] + trdox[c]	(CEX73_01995 and CEX73_02000 and CEX73_00105)	CEX73_01995 CEX73_02000 CEX73_00105		Pyrimidine Deoxyribonucleotides de novo Biosynthesis-Superpathway	0	0	1000	0	2	1.17.4.1	nrdBA trxA
NDPK6	nucleoside-diphosphate kinase (ATP:dUDP)	atp[c] + dudp[c] <=> adp[c] + dutp[c]	CEX73_00355	CEX73_00355		Pyrimidine Deoxyribonucleotides de novo Biosynthesis-Superpathway	1	-1000	1000	0	2	2.7.4.6	ndk
DUTPDP	dUTP diphosphatase	dutp[c] + h2o[c] => dump[c] + h[c] + ppi[c]	CEX73_01625	CEX73_01625		Pyrimidine Deoxyribonucleotides de novo Biosynthesis-Superpathway	0	0	1000	0	2	3.6.1.23	dut
TMDS	thymidylate synthase	dump[c] + mlthf[c] => dhf[c] + dtmp[c]	CEX73_03305	CEX73_03305		Pyrimidine Deoxyribonucleotides de novo Biosynthesis-Superpathway	0	0	1000	0	2	2.1.1.45	thyA
DTMPK	dTMP kinase	atp[c] + dtmp[c] <=> adp[c] + dtdp[c]	CEX73_00845	CEX73_00845		Pyrimidine Deoxyribonucleotides de novo Biosynthesis-Superpathway	1	-1000	1000	0	2	2.7.4.9	tmk
NDPK4	nucleoside-diphosphate kinase (ATP:dTDP)	atp[c] + dtdp[c] <=> adp[c] + dttp[c]	CEX73_00355	CEX73_00355		Pyrimidine Deoxyribonucleotides de novo Biosynthesis-Superpathway	1	-1000	1000	0	2	2.7.4.6	ndk
CYTK1	cytidylate kinase (CMP)	atp[c] + cmp[c] <=> adp[c] + cdp[c]	CEX73_01530	CEX73_01530		CMP phosphorylation	1	-1000	1000	0	2	2.7.4.14	cmk
NDPK3	nucleoside-diphosphate kinase (ATP:CDP)	atp[c] + cdp[c] <=> adp[c] + ctp[c]	CEX73_00355	CEX73_00355		CMP phosphorylation	1	-1000	1000	0	2	2.7.4.6	ndk
CYTK2	cytidylate kinase (dCMP)	atp[c] + dcmp[c] <=> adp[c] + dcdp[c]	CEX73_01530	CEX73_01530		Pyrimidine Deoxyribonucleotide Phosphorylation	1	-1000	1000	0	2	2.7.4.14	cmk
DXPS	1-deoxy-D-xylulose 5-phosphate synthase	g3p[c] + h[c] + pyr[c] => co2[c] + dxyl5p[c]	CEX73_02205	CEX73_02205		Methylerythritol Phosphate Pathway I	0	0	1000	0	2	2.2.1.7	dxs
DXPRIi	1-deoxy-D-xylulose reductoisomerase	dxyl5p[c] + h[c] + nadph[c] => 2me4p[c] + nadp[c]	CEX73_00735	CEX73_00735		Methylerythritol Phosphate Pathway I	0	0	1000	0	2	1.1.1.267	dxr
MEPCT	2-C-methyl-D-erythritol 4-phosphate cytidylyltransferase	2me4p[c] + ctp[c] + h[c] => 4c2me[c] + ppi[c]	CEX73_01275	CEX73_01275		Methylerythritol Phosphate Pathway I	0	0	1000	0	2	2.7.7.60	ispD
CDPMEK	4-(cytidine 5'-diphospho)-2-C-methyl-D-erythritol kinase	4c2me[c] + atp[c] => 2p4c2me[c] + adp[c] + h[c]	CEX73_01885	CEX73_01885		Methylerythritol Phosphate Pathway I	0	0	1000	0	2	2.7.1.48	ispE
MECDPS	2-C-methyl-D-erythritol 2,4-cyclodiphosphate synthase	2p4c2me[c] => 2mecdp[c] + cmp[c]				Methylerythritol Phosphate Pathway I	0	0	1000	0	2	4.6.1.12	ispF
MECDPDH5	2C-methyl-D-erythritol 2,4 cyclodiphosphate dehydratase	2mecdp[c] + 2 flxr[c] + h[c] => 2 flxso[c] + h2mb4p[c] + h2o[c]	(CEX73_00800 and CEX73_03265)	CEX73_00800 CEX73_03265		Methylerythritol Phosphate Pathway I	0	0	1000	0	2	1.17.7.3	ispG fldA
DMPPS	1-hydroxy-2-methyl-2-(E)-butenyl 4-diphosphate reductase (dmpp)	h[c] + h2mb4p[c] + nadh[c] => dmpp[c] + h2o[c] + nad[c]	CEX73_02860	CEX73_02860		Methylerythritol Phosphate Pathway I	0	0	1000	0	2	1.17.7.-	ispH
IPDPS	1-hydroxy-2-methyl-2-(E)-butenyl 4-diphosphate reductase (ipdp)	h[c] + h2mb4p[c] + nadh[c] => h2o[c] + ipdp[c] + nad[c]	CEX73_02860	CEX73_02860		Methylerythritol Phosphate Pathway I	0	0	1000	0	2	1.17.7.-	ispH
DMATT	dimethylallyltranstransferase	dmpp[c] + ipdp[c] => grdp[c] + ppi[c]	CEX73_02200	CEX73_02200		Polyisoprenoid Biosynthesis	0	0	1000	0	2	2.5.1.1	ispA
GRTT	geranyltranstransferase	grdp[c] + ipdp[c] => frdp[c] + ppi[c]	CEX73_02200	CEX73_02200		Polyisoprenoid Biosynthesis	0	0	1000	0	2	2.5.1.10	ispA
UDCPDPS	Undecaprenyl diphosphate synthase	frdp[c] + 8 ipdp[c] => 8 ppi[c] + udcpdp[c]	CEX73_00740	CEX73_00740		Polyisoprenoid Biosynthesis	0	0	1000	0	2	2.5.1.31	ispU
UDCPDP	undecaprenyl-diphosphatase	h2o[c] + udcpdp[c] => h[c] + pi[c] + udcpp[c]	CEX73_01840	CEX73_01840		Polyisoprenoid Biosynthesis	0	0	1000	0	2	3.6.1.27	uppP/bacA
GF6PTA	glutamine-fructose-6-phosphate transaminase	f6p[c] + gln-L[c] => gam6p[c] + glu-L[c]	CEX73_00070	CEX73_00070		UDP-N-Acetyl-D-Glucosamine Biosynthesis I	0	0	1000	0	2	2.6.1.16	glmS
PGAMT	phosphoglucosamine mutase	gam6p[c] <=> gam1p[c]	CEX73_01545	CEX73_01545		UDP-N-Acetyl-D-Glucosamine Biosynthesis I	1	-1000	1000	0	2	5.4.2.10	glmM
G1PACT	glucosamine-1-phosphate N-acetyltransferase	accoa[c] + gam1p[c] => acgam1p[c] + coa[c] + h[c]	CEX73_00065	CEX73_00065		UDP-N-Acetyl-D-Glucosamine Biosynthesis I	0	0	1000	0	2	2.3.1.157	glmU
UAGDP	UDP-N-acetylglucosamine diphosphorylase	acgam1p[c] + h[c] + utp[c] => ppi[c] + uacgam[c]	CEX73_00065	CEX73_00065		UDP-N-Acetyl-D-Glucosamine Biosynthesis I	0	0	1000	0	2	2.7.7.23	glmU
UAGCVT	UDP-N-acetylglucosamine 1-carboxyvinyltransferase	pep[c] + uacgam[c] => pi[c] + uaccg[c]	CEX73_02415	CEX73_02415		Peptidoglycan Biosynthesis I	0	0	1000	0	2	2.5.1.7	murA
UAPGR	UDP-N-acetylenolpyruvoylglucosamine reductase	h[c] + nadph[c] + uaccg[c] => nadp[c] + uamr[c]	CEX73_03425	CEX73_03425		Peptidoglycan Biosynthesis I	0	0	1000	0	2	1.3.1.98	murB
UAMAS	UDP-N-acetylmuramoyl-L-alanine synthetase	ala-L[c] + atp[c] + uamr[c] => adp[c] + h[c] + pi[c] + uama[c]				Peptidoglycan Biosynthesis I	0	0	1000	0	2	6.3.2.8	murC
GLUR	glutamate racemase	glu-L[c] <=> glu-D[c]				Peptidoglycan Biosynthesis I	1	-1000	1000	0	2	5.1.1.3	murI
UAMAGS	UDP-N-acetylmuramoyl-L-alanyl-D-glutamate synthetase	atp[c] + glu-D[c] + uama[c] => adp[c] + h[c] + pi[c] + uamag[c]	CEX73_01705	CEX73_01705		Peptidoglycan Biosynthesis I	0	0	1000	0	2	6.3.2.9	murD
ALAALA	D-alanine-D-alanine ligase (reversible)	2 ala-D[c] + atp[c] => adp[c] + alaala[c] + h[c] + pi[c]	CEX73_03015	CEX73_03015		Peptidoglycan Biosynthesis I	0	0	1000	0	2	6.3.2.4	ddlA
UAAGDS	UDP-N-acetylmuramoyl-L-alanyl-D-glutamyl-meso-2,6-diaminopimelate synthetase	26dap-M[c] + atp[c] + uamag[c] => adp[c] + h[c] + pi[c] + ugmd[c]				Peptidoglycan Biosynthesis I	0	0	1000	0	2	6.3.2.13	murE
UGMDDS	UDP-N-acetylmuramoyl-L-alanyl-D-glutamyl-meso-2,6-diaminopimeloyl-D-alanyl-D-alanine synthetase	alaala[c] + atp[c] + ugmd[c] => adp[c] + h[c] + pi[c] + ugmda[c]	CEX73_01695	CEX73_01695		Peptidoglycan Biosynthesis I	0	0	1000	0	2	6.3.2.10	murF
PAPPT3	phospho-N-acetylmuramoyl-pentapeptide-transferase (meso-2,6-diaminopimelate)	udcpp[c] + ugmda[c] => uagmda[c] + ump[c]	CEX73_01700	CEX73_01700		Peptidoglycan Biosynthesis I	0	0	1000	0	2	2.7.8.13	mraY
UAGPT3	UDP-N-acetylglucosamine-N-acetylmuramyl-(pentapeptide)pyrophosphoryl-undecaprenol N-acetylglucosamine transferase	uacgam[c] + uagmda[c] => h[c] + uaagmda[c] + udp[c]				Peptidoglycan Biosynthesis I	0	0	1000	0	2	2.4.1.227	murG
MPTG	murein polymerizing transglycosylase	2 uaagmda[c] => 2 h[c] + 2 udcpdp[c] + murein5p5p[c]	(CEX73_01785 and CEX73_02215)	CEX73_01785 CEX73_02215		Peptidoglycan Maturation	0	0	1000	0	2	2.4.1.129	mrcB murJ
MPTG2	murein polymerizing transglycosylase 2 (three linked units)	uaagmda[c] + murein5p5p[c] => h[c] + udcpdp[c] + murein5p5p5p[c]	(CEX73_01785 and CEX73_02215)	CEX73_01785 CEX73_02215		Peptidoglycan Maturation	0	0	1000	0	2	2.4.1.129	mrcB murJ
MCTP2App	murein crosslinking transpeptidase 1A:(A2pm=>D-ala) (periplasm)	murein5p5p5p[c] => 2 ala-D[c] + murein5px4px4p[c]	(CEX73_01785 or CEX73_02705 or CEX73_00215)	CEX73_01785 CEX73_02705 CEX73_00215		Peptidoglycan Maturation	0	0	1000	0	2	3.4.16.4	mrcB mrdA ftsI
MCTP1App	murein crosslinking transpeptidase 1A:(A2pm=>D-ala) (periplasm)	murein5p5p[c] => ala-D[c] + murein5px4p[c]	(CEX73_01785 or CEX73_02705 or CEX73_00215)	CEX73_01785 CEX73_02705 CEX73_00215		Peptidoglycan Maturation	0	0	1000	0	2	3.4.16.4	mrcB mrdA ftsI
MCTP1Bpp	murein crosslinking transpeptidase 1B:(A2pm=>A2pm) (periplasm)	murein5p5p[c] => alaala[c] + murein5px3p[c]	CEX73_01785	CEX73_01785		Peptidoglycan Maturation	0	0	1000	0	2		mrcB
ACCOAC	acetyl-CoA carboxylase	accoa[c] + atp[c] + hco3[c] => adp[c] + h[c] + malcoa[c] + pi[c]	(CEX73_03330 and CEX73_00575 and CEX73_01370 and CEX73_01365)	CEX73_03330 CEX73_00575 CEX73_01370 CEX73_01365		Fatty Acid Biosynthesis Initiation I	0	0	1000	0	2	6.4.1.2	accCBDA
MCOATA	Malonyl-CoA-ACP transacylase	ACP[c] + malcoa[c] <=> coa[c] + malACP[c]	(CEX73_02560 and CEX73_02570)	CEX73_02560 CEX73_02570		Fatty Acid Biosynthesis Initiation I	1	-1000	1000	0	2	2.3.1.39	fabD acpP
KAS15	beta-ketoacyl-ACP synthase (2)	accoa[c] + h[c] + malACP[c] => actACP[c] + co2[c] + coa[c]	CEX73_02575	CEX73_02575		Fatty Acid Biosynthesis Initiation I	0	0	1000	0	2		fabH
MACPD	Malonyl-ACP decarboxylase	h[c] + malACP[c] => acACP[c] + co2[c]	CEX73_00590	CEX73_00590		Fatty Acid Biosynthesis Initiation	0	0	1000	0	2		fabB
ACOATA	Acetyl-CoA ACP transacylase	ACP[c] + accoa[c] <=> acACP[c] + coa[c]	(CEX73_02560 and CEX73_02575)	CEX73_02560 CEX73_02575		Fatty Acid Biosynthesis Initiation II	1	-1000	1000	0	2	2.3.1.38	fabH acpP
KAS14	beta-ketoacyl-ACP synthase	acACP[c] + h[c] + malACP[c] => ACP[c] + actACP[c] + co2[c]	CEX73_00590	CEX73_00590		Fatty Acid Biosynthesis Initiation II	0	0	1000	0	2	2.3.1.41	fabB
3OAR40	3-oxoacyl-[acyl-carrier-protein] reductase (n-C4:0)	actACP[c] + h[c] + nadph[c] => 3haACP[c] + nadp[c]	CEX73_02565	CEX73_02565		Fatty Acid Elongation-Saturated	0	0	1000	0	2	1.1.1.100	fabG
3HAD40	3-hydroxyacyl-[acyl-carrier-protein] dehydratase (n-C4:0)	3haACP[c] => but2eACP[c] + h2o[c]	CEX73_02350	CEX73_02350		Fatty Acid Elongation-Saturated	0	0	1000	0	2	4.2.1.58	fabA
EAR40x	enoyl-[acyl-carrier-protein] reductase (NADH) (n-C4:0)	but2eACP[c] + h[c] + nadh[c] => butACP[c] + nad[c]	CEX73_03255	CEX73_03255		Fatty Acid Elongation-Saturated	0	0	1000	0	2	1.3.1.9	fabI
EAR40y	enoyl-[acyl-carrier-protein] reductase (NADPH) (n-C4:0)	but2eACP[c] + h[c] + nadph[c] => butACP[c] + nadp[c]	CEX73_03255	CEX73_03255		Fatty Acid Elongation-Saturated	0	0	1000	0	2	1.3.1.10	fabI
3OAS60	3-oxoacyl-[acyl-carrier-protein] synthase (n-C6:0)	butACP[c] + h[c] + malACP[c] => 3ohexACP[c] + ACP[c] + co2[c]	CEX73_00590	CEX73_00590		Fatty Acid Elongation-Saturated	0	0	1000	0	2	2.3.1.41	fabB
3OAR60	3-oxoacyl-[acyl-carrier-protein] reductase (n-C6:0)	3ohexACP[c] + h[c] + nadph[c] => 3hhexACP[c] + nadp[c]	CEX73_02565	CEX73_02565		Fatty Acid Elongation-Saturated	0	0	1000	0	2	1.1.1.100	fabG
3HAD60	3-hydroxyacyl-[acyl-carrier-protein] dehydratase (n-C6:0)	3hhexACP[c] => h2o[c] + thex2eACP[c]	CEX73_02350	CEX73_02350		Fatty Acid Elongation-Saturated	0	0	1000	0	2	4.2.1.58	fabA
EAR60x	enoyl-[acyl-carrier-protein] reductase (NADH) (n-C6:0)	h[c] + nadh[c] + thex2eACP[c] => hexACP[c] + nad[c]	CEX73_03255	CEX73_03255		Fatty Acid Elongation-Saturated	0	0	1000	0	2	1.3.1.9	fabI
EAR60y	enoyl-[acyl-carrier-protein] reductase (NADPH) (n-C6:0)	h[c] + nadph[c] + thex2eACP[c] => hexACP[c] + nadp[c]	CEX73_03255	CEX73_03255		Fatty Acid Elongation-Saturated	0	0	1000	0	2	1.3.1.10	fabI
3OAS80	3-oxoacyl-[acyl-carrier-protein] synthase (n-C8:0)	h[c] + hexACP[c] + malACP[c] => 3ooctACP[c] + ACP[c] + co2[c]	CEX73_00590	CEX73_00590		Fatty Acid Elongation-Saturated	0	0	1000	0	2	2.3.1.41	fabB
3OAR80	3-oxoacyl-[acyl-carrier-protein] reductase (n-C8:0)	3ooctACP[c] + h[c] + nadph[c] => 3hoctACP[c] + nadp[c]	CEX73_02565	CEX73_02565		Fatty Acid Elongation-Saturated	0	0	1000	0	2	1.1.1.100	fabG
3HAD80	3-hydroxyacyl-[acyl-carrier-protein] dehydratase (n-C8:0)	3hoctACP[c] => h2o[c] + toct2eACP[c]	CEX73_02350	CEX73_02350		Fatty Acid Elongation-Saturated	0	0	1000	0	2	4.2.1.58	fabA
EAR80x	enoyl-[acyl-carrier-protein] reductase (NADH) (n-C8:0)	h[c] + nadh[c] + toct2eACP[c] => nad[c] + ocACP[c]	CEX73_03255	CEX73_03255		Fatty Acid Elongation-Saturated	0	0	1000	0	2	1.3.1.9	fabI
EAR80y	enoyl-[acyl-carrier-protein] reductase (NADPH) (n-C8:0)	h[c] + nadph[c] + toct2eACP[c] => nadp[c] + ocACP[c]	CEX73_03255	CEX73_03255		Fatty Acid Elongation-Saturated	0	0	1000	0	2	1.3.1.10	fabI
3OAS100	3-oxoacyl-[acyl-carrier-protein] synthase (n-C10:0)	h[c] + malACP[c] + ocACP[c] => 3odecACP[c] + ACP[c] + co2[c]	CEX73_00590	CEX73_00590		Fatty Acid Elongation-Saturated	0	0	1000	0	2	2.3.1.41	fabB
3OAR100	3-oxoacyl-[acyl-carrier-protein] reductase (n-C10:0)	3odecACP[c] + h[c] + nadph[c] => 3hdecACP[c] + nadp[c]	CEX73_02565	CEX73_02565		Fatty Acid Elongation-Saturated	0	0	1000	0	2	1.1.1.100	fabG
3HAD100	3-hydroxyacyl-[acyl-carrier-protein] dehydratase (n-C10:0)	3hdecACP[c] => h2o[c] + tdec2eACP[c]	CEX73_02350	CEX73_02350		Fatty Acid Elongation-Saturated	0	0	1000	0	2	4.2.1.60	fabA
EAR100x	enoyl-[acyl-carrier-protein] reductase (NADH) (n-C10:0)	h[c] + nadh[c] + tdec2eACP[c] => dcaACP[c] + nad[c]	CEX73_03255	CEX73_03255		Fatty Acid Elongation-Saturated	0	0	1000	0	2	1.3.1.9	fabI
EAR100y	enoyl-[acyl-carrier-protein] reductase (NADPH) (n-C10:0)	h[c] + nadph[c] + tdec2eACP[c] => dcaACP[c] + nadp[c]	CEX73_03255	CEX73_03255		Fatty Acid Elongation-Saturated	0	0	1000	0	2	1.3.1.10	fabI
3OAS120	3-oxoacyl-[acyl-carrier-protein] synthase (n-C12:0)	dcaACP[c] + h[c] + malACP[c] => 3oddecACP[c] + ACP[c] + co2[c]	CEX73_00590	CEX73_00590		Fatty Acid Elongation-Saturated	0	0	1000	0	2	2.3.1.41	fabB
3OAR120	3-oxoacyl-[acyl-carrier-protein] reductase (n-C12:0)	3oddecACP[c] + h[c] + nadph[c] <=> 3hddecACP[c] + nadp[c]	CEX73_02565	CEX73_02565		Fatty Acid Elongation-Saturated	1	-1000	1000	0	2	1.1.1.100	fabG
3HAD120	3-hydroxyacyl-[acyl-carrier-protein] dehydratase (n-C12:0)	3hddecACP[c] => h2o[c] + tddec2eACP[c]	CEX73_02350	CEX73_02350		Fatty Acid Elongation-Saturated	0	0	1000	0	2	4.2.1.61	fabA
EAR120x	enoyl-[acyl-carrier-protein] reductase (NADH) (n-C12:0)	h[c] + nadh[c] + tddec2eACP[c] => ddcaACP[c] + nad[c]	CEX73_03255	CEX73_03255		Fatty Acid Elongation-Saturated	0	0	1000	0	2	1.3.1.9	fabI
EAR120y	enoyl-[acyl-carrier-protein] reductase (NADPH) (n-C12:0)	h[c] + nadph[c] + tddec2eACP[c] => ddcaACP[c] + nadp[c]	CEX73_03255	CEX73_03255		Fatty Acid Elongation-Saturated	0	0	1000	0	2	1.3.1.10	fabI
3OAS140	3-oxoacyl-[acyl-carrier-protein] synthase (n-C14:0)	ddcaACP[c] + h[c] + malACP[c] => 3omrsACP[c] + ACP[c] + co2[c]	CEX73_00590	CEX73_00590		Fatty Acid Elongation-Saturated	0	0	1000	0	2	2.3.1.41	fabB
3OAR140	3-oxoacyl-[acyl-carrier-protein] reductase (n-C14:0)	3omrsACP[c] + h[c] + nadph[c] <=> 3hmrsACP[c] + nadp[c]	CEX73_02565	CEX73_02565		Fatty Acid Elongation-Saturated	1	-1000	1000	0	2	1.1.1.100	fabG
3HAD140	3-hydroxyacyl-[acyl-carrier-protein] dehydratase (n-C14:0)	3hmrsACP[c] => h2o[c] + tmrs2eACP[c]	CEX73_02350	CEX73_02350		Fatty Acid Elongation-Saturated	0	0	1000	0	2	4.2.1.61	fabA
EAR140x	enoyl-[acyl-carrier-protein] reductase (NADH) (n-C14:0)	h[c] + nadh[c] + tmrs2eACP[c] => myrsACP[c] + nad[c]	CEX73_03255	CEX73_03255		Fatty Acid Elongation-Saturated	0	0	1000	0	2	1.3.1.9	fabI
EAR140y	enoyl-[acyl-carrier-protein] reductase (NADPH) (n-C14:0)	h[c] + nadph[c] + tmrs2eACP[c] => myrsACP[c] + nadp[c]	CEX73_03255	CEX73_03255		Fatty Acid Elongation-Saturated	0	0	1000	0	2	1.3.1.10	fabI
3OAS160	3-oxoacyl-[acyl-carrier-protein] synthase (n-C16:0)	h[c] + malACP[c] + myrsACP[c] => 3opalmACP[c] + ACP[c] + co2[c]	CEX73_00590	CEX73_00590		Fatty Acid Elongation-Saturated	0	0	1000	0	2	2.3.1.41	fabB
3OAR160	3-oxoacyl-[acyl-carrier-protein] reductase (n-C16:0)	3opalmACP[c] + h[c] + nadph[c] <=> 3hpalmACP[c] + nadp[c]	CEX73_02565	CEX73_02565		Fatty Acid Elongation-Saturated	1	-1000	1000	0	2	1.1.1.100	fabG
3HAD160	3-hydroxyacyl-[acyl-carrier-protein] dehydratase (n-C16:0)	3hpalmACP[c] => h2o[c] + tpalm2eACP[c]	CEX73_02350	CEX73_02350		Fatty Acid Elongation-Saturated	0	0	1000	0	2	4.2.1.61	fabA
EAR160x	enoyl-[acyl-carrier-protein] reductase (NADH) (n-C16:0)	h[c] + nadh[c] + tpalm2eACP[c] => nad[c] + palmACP[c]	CEX73_03255	CEX73_03255		Fatty Acid Elongation-Saturated	0	0	1000	0	2	1.3.1.9	fabI
EAR160y	enoyl-[acyl-carrier-protein] reductase (NADPH) (n-C16:0)	h[c] + nadph[c] + tpalm2eACP[c] => nadp[c] + palmACP[c]	CEX73_03255	CEX73_03255		Fatty Acid Elongation-Saturated	0	0	1000	0	2	1.3.1.10	fabI
3OAS180	3-oxoacyl-[acyl-carrier-protein] synthase (n-C18:0)	h[c] + malACP[c] + palmACP[c] => 3ooctdACP[c] + ACP[c] + co2[c]	CEX73_00590	CEX73_00590		Fatty Acid Elongation-Saturated	0	0	1000	0	2	2.3.1.41	fabB
3OAR180	3-oxoacyl-[acyl-carrier-protein] reductase (n-C18:0)	3ooctdACP[c] + h[c] + nadph[c] <=> 3hoctaACP[c] + nadp[c]	CEX73_02565	CEX73_02565		Fatty Acid Elongation-Saturated	1	-1000	1000	0	2	1.1.1.100	fabG
3HAD180	3-hydroxyacyl-[acyl-carrier-protein] dehydratase (n-C18:0)	3hoctaACP[c] => h2o[c] + toctd2eACP[c]	CEX73_02350	CEX73_02350		Fatty Acid Elongation-Saturated	0	0	1000	0	2	4.2.1.61	fabA
EAR180x	enoyl-[acyl-carrier-protein] reductase (NADH) (n-C18:0)	h[c] + nadh[c] + toctd2eACP[c] => nad[c] + ocdcaACP[c]	CEX73_03255	CEX73_03255		Fatty Acid Elongation-Saturated	0	0	1000	0	2	1.3.1.9	fabI
EAR180y	enoyl-[acyl-carrier-protein] reductase (NADPH) (n-C18:0)	h[c] + nadph[c] + toctd2eACP[c] => nadp[c] + ocdcaACP[c]	CEX73_03255	CEX73_03255		Fatty Acid Elongation-Saturated	0	0	1000	0	2	1.3.1.10	fabI
T2DECAI	trans-2-decenoyl-ACP isomerase	tdec2eACP[c] <=> cdec3eACP[c]	CEX73_02350	CEX73_02350		Fatty Acid Elongation	1	-1000	1000	0	2		fabA
3OAS121	3-oxoacyl-[acyl-carrier-protein] synthase (n-C12:1)	cdec3eACP[c] + h[c] + malACP[c] => 3ocddec5eACP[c] + ACP[c] + co2[c]	CEX73_00590	CEX73_00590		Fatty Acid Elongation-Unsaturated	0	0	1000	0	2	2.3.1.41	fabB
3OAR121	3-oxoacyl-[acyl-carrier-protein] reductase (n-C12:1)	3ocddec5eACP[c] + h[c] + nadph[c] => 3hcddec5eACP[c] + nadp[c]	CEX73_02565	CEX73_02565		Fatty Acid Elongation-Unsaturated	0	0	1000	0	2	1.1.1.100	fabG
3HAD121	3-hydroxyacyl-[acyl-carrier-protein] dehydratase (n-C12:1)	3hcddec5eACP[c] => h2o[c] + t3c5ddeceACP[c]	CEX73_02350	CEX73_02350		Fatty Acid Elongation-Unsaturated	0	0	1000	0	2	4.2.1.61	fabA
EAR121x	enoyl-[acyl-carrier-protein] reductase (NADH) (n-C12:1)	h[c] + nadh[c] + t3c5ddeceACP[c] => cddec5eACP[c] + nad[c]	CEX73_03255	CEX73_03255		Fatty Acid Elongation-Unsaturated	0	0	1000	0	2	1.3.1.9	fabI
EAR121y	enoyl-[acyl-carrier-protein] reductase (NADPH) (n-C12:1)	h[c] + nadph[c] + t3c5ddeceACP[c] => cddec5eACP[c] + nadp[c]	CEX73_03255	CEX73_03255		Fatty Acid Elongation-Unsaturated	0	0	1000	0	2	1.3.1.10	fabI
3OAS141	3-oxoacyl-[acyl-carrier-protein] synthase (n-C14:1)	cddec5eACP[c] + h[c] + malACP[c] => 3ocmrs7eACP[c] + ACP[c] + co2[c]	CEX73_00590	CEX73_00590		Fatty Acid Elongation-Unsaturated	0	0	1000	0	2	2.3.1.41	fabB
3OAR141	3-oxoacyl-[acyl-carrier-protein] reductase (n-C14:1)	3ocmrs7eACP[c] + h[c] + nadph[c] => 3hcmrs7eACP[c] + nadp[c]	CEX73_02565	CEX73_02565		Fatty Acid Elongation-Unsaturated	0	0	1000	0	2	1.1.1.100	fabG
3HAD141	3-hydroxyacyl-[acyl-carrier-protein] dehydratase (n-C14:1)	3hcmrs7eACP[c] => h2o[c] + t3c7mrseACP[c]	CEX73_02350	CEX73_02350		Fatty Acid Elongation-Unsaturated	0	0	1000	0	2	4.2.1.61	fabA
EAR141x	enoyl-[acyl-carrier-protein] reductase (NADH) (n-C14:1)	h[c] + nadh[c] + t3c7mrseACP[c] => nad[c] + tdeACP[c]	CEX73_03255	CEX73_03255		Fatty Acid Elongation-Unsaturated	0	0	1000	0	2	1.3.1.9	fabI
EAR141y	enoyl-[acyl-carrier-protein] reductase (NADPH) (n-C14:1)	h[c] + nadph[c] + t3c7mrseACP[c] => nadp[c] + tdeACP[c]	CEX73_03255	CEX73_03255		Fatty Acid Elongation-Unsaturated	0	0	1000	0	2	1.3.1.10	fabI
3OAS161	3-oxoacyl-[acyl-carrier-protein] synthase (n-C16:1)	h[c] + malACP[c] + tdeACP[c] => 3ocpalm9eACP[c] + ACP[c] + co2[c]	CEX73_00590	CEX73_00590		Fatty Acid Elongation-Unsaturated	0	0	1000	0	2	2.3.1.41	fabB
3OAR161	3-oxoacyl-[acyl-carrier-protein] reductase (n-C16:1)	3ocpalm9eACP[c] + h[c] + nadph[c] => 3hcpalm9eACP[c] + nadp[c]	CEX73_02565	CEX73_02565		Fatty Acid Elongation-Unsaturated	0	0	1000	0	2	1.1.1.100	fabG
3HAD161	3-hydroxyacyl-[acyl-carrier-protein] dehydratase (n-C16:1)	3hcpalm9eACP[c] => h2o[c] + t3c9palmeACP[c]	CEX73_02350	CEX73_02350		Fatty Acid Elongation-Unsaturated	0	0	1000	0	2	4.2.1.61	fabA
EAR161x	enoyl-[acyl-carrier-protein] reductase (NADH) (n-C16:1)	h[c] + nadh[c] + t3c9palmeACP[c] => hdeACP[c] + nad[c]	CEX73_03255	CEX73_03255		Fatty Acid Elongation-Unsaturated	0	0	1000	0	2	1.3.1.9	fabI
EAR161y	enoyl-[acyl-carrier-protein] reductase (NADPH) (n-C16:1)	h[c] + nadph[c] + t3c9palmeACP[c] => hdeACP[c] + nadp[c]	CEX73_03255	CEX73_03255		Fatty Acid Elongation-Unsaturated	0	0	1000	0	2	1.3.1.10	fabI
3OAS181	3-oxoacyl-[acyl-carrier-protein] synthase (n-C18:1)	h[c] + hdeACP[c] + malACP[c] => 3ocvac11eACP[c] + ACP[c] + co2[c]	CEX73_00590	CEX73_00590		Fatty Acid Elongation-Unsaturated	0	0	1000	0	2	2.3.1.41	fabB
3OAR181	3-oxoacyl-[acyl-carrier-protein] reductase (n-C18:1)	3ocvac11eACP[c] + h[c] + nadph[c] => 3hcvac11eACP[c] + nadp[c]	CEX73_02565	CEX73_02565		Fatty Acid Elongation-Unsaturated	0	0	1000	0	2	1.1.1.100	fabG
3HAD181	3-hydroxyacyl-[acyl-carrier-protein] dehydratase (n-C18:1)	3hcvac11eACP[c] => h2o[c] + t3c11vaceACP[c]	CEX73_02350	CEX73_02350		Fatty Acid Elongation-Unsaturated	0	0	1000	0	2	4.2.1.61	fabA
EAR181x	enoyl-[acyl-carrier-protein] reductase (NADH) (n-C18:1)	h[c] + nadh[c] + t3c11vaceACP[c] => nad[c] + octeACP[c]	CEX73_03255	CEX73_03255		Fatty Acid Elongation-Unsaturated	0	0	1000	0	2	1.3.1.9	fabI
EAR181y	enoyl-[acyl-carrier-protein] reductase (NADPH) (n-C18:1)	h[c] + nadph[c] + t3c11vaceACP[c] => nadp[c] + octeACP[c]	CEX73_03255	CEX73_03255		Fatty Acid Elongation-Unsaturated	0	0	1000	0	2	1.3.1.10	fabI
LIPOCT	Lipoyl(octanoyl) transferase	h[c] + ocACP[c] => ACP[c] + octapb[c]	CEX73_00205	CEX73_00205		Lipoate Biosynthesis and Incorporation I	0	0	1000	0	2	2.3.1.181	lipB
LIPOS	Lipoate synthase	4fe4s[c] + 2 amet[c] + h[c] + nad[c] + octapb[c] => 2fe2s[c] + 2 dad-5[c] + 2 fe2[c] + lipopb[c] + 2 met-L[c] + nadh[c]	CEX73_01045	CEX73_01045		Lipoate Biosynthesis and Incorporation I	0	0	1000	0	2	2.8.1.8	lipA
G3PD2i	glycerol-3-phosphate dehydrogenase (NADP)	dhap[c] + h[c] + nadph[c] => glyc3p[c] + nadp[c]	CEX73_02050	CEX73_02050		CDP-diacylglycerol biosynthesis II	0	0	1000	0	2	1.1.1.94	gpsA
G3PAT120	glycerol-3-phosphate acyltransferase (C12:0)	ddcaACP[c] + glyc3p[c] => 1ddecg3p[c] + ACP[c]	(CEX73_02560 and peg.377)	CEX73_02560 peg.377		CDP-diacylglycerol biosynthesis II	0	0	1000	0	2		plsX acpP
AGPAT120	1-tetradecanoyl-sn-glycerol 3-phosphate O-acyltransferase (n-C12:0)	1ddecg3p[c] + ddcaACP[c] => ACP[c] + pa120[c]	CEX73_01085	CEX73_01085		CDP-diacylglycerol biosynthesis II	0	0	1000	0	2	2.3.1.51	plsC
DASYN120	CDP-diacylglycerol synthetase (n-C12:0)	ctp[c] + h[c] + pa120[c] => cdpdddecg[c] + ppi[c]				Cardiolipin Biosynthesis I	0	0	1000	0	2	2.7.7.41	cdsA
PGSA120	Phosphatidylglycerol synthase (n-C12:0)	cdpdddecg[c] + glyc3p[c] => cmp[c] + h[c] + pgp120[c]	CEX73_01055	CEX73_01055		Cardiolipin Biosynthesis I	0	0	1000	0	2	2.7.8.5	pgsA
PGPP120	phosphatidylglycerol phosphate phosphatase (n-C12:0)	h2o[c] + pgp120[c] => pg120[c] + pi[c]	CEX73_00235	CEX73_00235		Cardiolipin Biosynthesis I	0	0	1000	0	2	3.1.3.27	pgpA
CLPNS120pp	cardiolipin synthase (periplasmic, n-C12:0)	2 pg120[c] => clpn120[c] + glyc[c]	CEX73_03225	CEX73_03225		Cardiolipin Biosynthesis I	0	0	1000	0	2	2.7.8.-	clsA
PSSA120	Phosphatidylserine syntase (n-C12:0)	cdpdddecg[c] + ser-L[c] => cmp[c] + h[c] + ps120[c]	CEX73_00685	CEX73_00685		Phosphatidylethanolamine Biosynthesis I	0	0	1000	0	2	2.7.8.8	pssA
PSD120	Phosphatidylserine decarboxylase (n-C12:0)	h[c] + ps120[c] => co2[c] + pe120[c]	CEX73_02735	CEX73_02735		Phosphatidylethanolamine Biosynthesis I	0	0	1000	0	2	4.1.1.65	psd
G3PAT140	glycerol-3-phosphate acyltransferase (C14:0)	glyc3p[c] + myrsACP[c] => 1tdecg3p[c] + ACP[c]	(CEX73_02560 and peg.377)	CEX73_02560 peg.377		CDP-diacylglycerol biosynthesis II	0	0	1000	0	2	2.3.1.15	plsX acpP
AGPAT140	1-tetradecanoyl-sn-glycerol 3-phosphate O-acyltransferase (n-C14:0)	1tdecg3p[c] + myrsACP[c] => ACP[c] + pa140[c]	CEX73_01085	CEX73_01085		CDP-diacylglycerol biosynthesis II	0	0	1000	0	2	2.3.1.51	plsC
DASYN140	CDP-diacylglycerol synthetase (n-C14:0)	ctp[c] + h[c] + pa140[c] => cdpdtdecg[c] + ppi[c]				Cardiolipin Biosynthesis I	0	0	1000	0	2	2.7.7.41	cdsA
PGSA140	Phosphatidylglycerol synthase (n-C14:0)	cdpdtdecg[c] + glyc3p[c] => cmp[c] + h[c] + pgp140[c]	CEX73_01055	CEX73_01055		Cardiolipin Biosynthesis I	0	0	1000	0	2	2.7.8.5	pgsA
PGPP140	phosphatidylglycerol phosphate phosphatase (n-C14:0)	h2o[c] + pgp140[c] => pg140[c] + pi[c]	CEX73_00235	CEX73_00235		Cardiolipin Biosynthesis I	0	0	1000	0	2	3.1.3.27	pgpA
CLPNS140pp	cardiolipin synthase (periplasmic, n-C14:0)	2 pg140[c] => clpn140[c] + glyc[c]	CEX73_03225	CEX73_03225		Cardiolipin Biosynthesis I	0	0	1000	0	2	2.7.8.-	clsA
PSD140	Phosphatidylserine decarboxylase (n-C14:0)	h[c] + ps140[c] => co2[c] + pe140[c]	CEX73_02735	CEX73_02735		Phosphatidylethanolamine Biosynthesis I	0	0	1000	0	2	4.1.1.65	psd
PSSA140	Phosphatidylserine syntase (n-C14:0)	cdpdtdecg[c] + ser-L[c] => cmp[c] + h[c] + ps140[c]	CEX73_00685	CEX73_00685		Phosphatidylethanolamine Biosynthesis I	0	0	1000	0	2	2.7.8.8	pssA
G3PAT141	glycerol-3-phosphate acyltransferase (C14:1)	glyc3p[c] + tdeACP[c] => 1tdec7eg3p[c] + ACP[c]	(CEX73_02560 and peg.377)	CEX73_02560 peg.377		CDP-diacylglycerol biosynthesis II	0	0	1000	0	2	2.3.1.15	plsX acpP
AGPAT141	1-tetradec-7-enoyl-sn-glycerol 3-phosphate O-acyltransferase (n-C14:1)	1tdec7eg3p[c] + tdeACP[c] => ACP[c] + pa141[c]	CEX73_01085	CEX73_01085		CDP-diacylglycerol biosynthesis II	0	0	1000	0	2	2.3.1.51	plsC
DASYN141	CDP-diacylglycerol synthetase (n-C14:1)	ctp[c] + h[c] + pa141[c] => cdpdtdec7eg[c] + ppi[c]				Cardiolipin Biosynthesis I	0	0	1000	0	2	2.7.7.41	cdsA
PGSA141	Phosphatidylglycerol synthase (n-C14:1)	cdpdtdec7eg[c] + glyc3p[c] => cmp[c] + h[c] + pgp141[c]	CEX73_01055	CEX73_01055		Cardiolipin Biosynthesis I	0	0	1000	0	2	2.7.8.5	pgsA
PGPP141	phosphatidylglycerol phosphate phosphatase (n-C14:1)	h2o[c] + pgp141[c] => pg141[c] + pi[c]	CEX73_00235	CEX73_00235		Cardiolipin Biosynthesis I	0	0	1000	0	2	3.1.3.27	pgpA
CLPNS141pp	cardiolipin synthase (periplasmic, n-C14:1)	2 pg141[c] => clpn141[c] + glyc[c]	CEX73_03225	CEX73_03225		Cardiolipin Biosynthesis I	0	0	1000	0	2	2.7.8.-	clsA
PSD141	Phosphatidylserine decarboxylase (n-C14:1)	h[c] + ps141[c] => co2[c] + pe141[c]	CEX73_02735	CEX73_02735		Phosphatidylethanolamine Biosynthesis I	0	0	1000	0	2	4.1.1.65	psd
PSSA141	Phosphatidylserine syntase (n-C14:1)	cdpdtdec7eg[c] + ser-L[c] => cmp[c] + h[c] + ps141[c]	CEX73_00685	CEX73_00685		Phosphatidylethanolamine Biosynthesis I	0	0	1000	0	2	2.7.8.8	pssA
G3PAT160	glycerol-3-phosphate acyltransferase (C16:0)	glyc3p[c] + palmACP[c] => 1hdecg3p[c] + ACP[c]	(CEX73_02560 and peg.377)	CEX73_02560 peg.377		CDP-diacylglycerol biosynthesis II	0	0	1000	0	2	2.3.1.15	plsX acpP
AGPAT160	1-hexadecanoyl-sn-glycerol 3-phosphate O-acyltransferase (n-C16:0)	1hdecg3p[c] + palmACP[c] => ACP[c] + pa160[c]	CEX73_01085	CEX73_01085		CDP-diacylglycerol biosynthesis II	0	0	1000	0	2	2.3.1.51	plsC
DASYN160	CDP-diacylglycerol synthetase (n-C16:0)	ctp[c] + h[c] + pa160[c] => cdpdhdecg[c] + ppi[c]				Cardiolipin Biosynthesis I	0	0	1000	0	2	2.7.7.41	cdsA
PGSA160	Phosphatidylglycerol synthase (n-C16:0)	cdpdhdecg[c] + glyc3p[c] => cmp[c] + h[c] + pgp160[c]	CEX73_01055	CEX73_01055		Cardiolipin Biosynthesis I	0	0	1000	0	2	2.7.8.5	pgsA
PGPP160	phosphatidylglycerol phosphate phosphatase (n-C16:0)	h2o[c] + pgp160[c] => pg160[c] + pi[c]	CEX73_00235	CEX73_00235		Cardiolipin Biosynthesis I	0	0	1000	0	2	3.1.3.27	pgpA
CLPNS160pp	cardiolipin synthase (periplasmic, n-C16:0)	2 pg160[c] => clpn160[c] + glyc[c]	CEX73_03225	CEX73_03225		Cardiolipin Biosynthesis I	0	0	1000	0	2	2.7.8.-	clsA
PSD160	Phosphatidylserine decarboxylase (n-C16:0)	h[c] + ps160[c] => co2[c] + pe160[c]	CEX73_02735	CEX73_02735		Phosphatidylethanolamine Biosynthesis I	0	0	1000	0	2	4.1.1.65	psd
PSSA160	Phosphatidylserine syntase (n-C16:0)	cdpdhdecg[c] + ser-L[c] => cmp[c] + h[c] + ps160[c]	CEX73_00685	CEX73_00685		Phosphatidylethanolamine Biosynthesis I	0	0	1000	0	2	2.7.8.8	pssA
G3PAT161	glycerol-3-phosphate acyltransferase (C16:1)	glyc3p[c] + hdeACP[c] => 1hdec9eg3p[c] + ACP[c]	(CEX73_02560 and peg.377)	CEX73_02560 peg.377		CDP-diacylglycerol biosynthesis II	0	0	1000	0	2	2.3.1.15	plsX acpP
AGPAT161	1-hexadec-7-enoyl-sn-glycerol 3-phosphate O-acyltransferase (n-C16:1)	1hdec9eg3p[c] + hdeACP[c] => ACP[c] + pa161[c]	CEX73_01085	CEX73_01085		CDP-diacylglycerol biosynthesis II	0	0	1000	0	2	2.3.1.51	plsC
DASYN161	CDP-diacylglycerol synthetase (n-C16:1)	ctp[c] + h[c] + pa161[c] => cdpdhdec9eg[c] + ppi[c]				Cardiolipin Biosynthesis I	0	0	1000	0	2	2.7.7.41	cdsA
PGSA161	Phosphatidylglycerol synthase (n-C16:1)	cdpdhdec9eg[c] + glyc3p[c] => cmp[c] + h[c] + pgp161[c]	CEX73_01055	CEX73_01055		Cardiolipin Biosynthesis I	0	0	1000	0	2	2.7.8.5	pgsA
PGPP161	phosphatidylglycerol phosphate phosphatase (n-C16:1)	h2o[c] + pgp161[c] => pg161[c] + pi[c]	CEX73_00235	CEX73_00235		Cardiolipin Biosynthesis I	0	0	1000	0	2	3.1.3.27	pgpA
CLPNS161pp	cardiolipin synthase (periplasmic, n-C16:1)	2 pg161[c] => clpn161[c] + glyc[c]	CEX73_03225	CEX73_03225		Cardiolipin Biosynthesis I	0	0	1000	0	2	2.7.8.-	clsA
PSD161	Phosphatidylserine decarboxylase (n-C16:1)	h[c] + ps161[c] => co2[c] + pe161[c]	CEX73_02735	CEX73_02735		Phosphatidylethanolamine Biosynthesis I	0	0	1000	0	2	4.1.1.65	psd
PSSA161	Phosphatidylserine syntase (n-C16:1)	cdpdhdec9eg[c] + ser-L[c] => cmp[c] + h[c] + ps161[c]	CEX73_00685	CEX73_00685		Phosphatidylethanolamine Biosynthesis I	0	0	1000	0	2	2.7.8.8	pssA
G3PAT180	glycerol-3-phosphate acyltransferase (C18:0)	glyc3p[c] + ocdcaACP[c] => 1odecg3p[c] + ACP[c]	(CEX73_02560 and peg.377)	CEX73_02560 peg.377		CDP-diacylglycerol biosynthesis II	0	0	1000	0	2	2.3.1.15	plsX acpP
AGPAT180	1-octadecanoyl-sn-glycerol 3-phosphate O-acyltransferase (n-C18:0)	1odecg3p[c] + ocdcaACP[c] => ACP[c] + pa180[c]	CEX73_01085	CEX73_01085		CDP-diacylglycerol biosynthesis II	0	0	1000	0	2	2.3.1.51	plsC
DASYN180	CDP-diacylglycerol synthetase (n-C18:0)	ctp[c] + h[c] + pa180[c] => cdpdodecg[c] + ppi[c]				Cardiolipin Biosynthesis I	0	0	1000	0	2	2.7.7.41	cdsA
PGSA180	Phosphatidylglycerol synthase (n-C18:0)	cdpdodecg[c] + glyc3p[c] => cmp[c] + h[c] + pgp180[c]	CEX73_01055	CEX73_01055		Cardiolipin Biosynthesis I	0	0	1000	0	2	2.7.8.5	pgsA
PGPP180	phosphatidylglycerol phosphate phosphatase (n-C18:0)	h2o[c] + pgp180[c] => pg180[c] + pi[c]	CEX73_00235	CEX73_00235		Cardiolipin Biosynthesis I	0	0	1000	0	2	3.1.3.27	pgpA
CLPNS180pp	cardiolipin synthase (periplasmic, n-C18:0)	2 pg180[c] => clpn180[c] + glyc[c]	CEX73_03225	CEX73_03225		Cardiolipin Biosynthesis I	0	0	1000	0	2	2.7.8.-	clsA
PSD180	Phosphatidylserine decarboxylase (n-C18:0)	h[c] + ps180[c] => co2[c] + pe180[c]	CEX73_02735	CEX73_02735		Phosphatidylethanolamine Biosynthesis I	0	0	1000	0	2	4.1.1.65	psd
PSSA180	Phosphatidylserine syntase (n-C18:0)	cdpdodecg[c] + ser-L[c] => cmp[c] + h[c] + ps180[c]	CEX73_00685	CEX73_00685		Phosphatidylethanolamine Biosynthesis I	0	0	1000	0	2	2.7.8.8	pssA
G3PAT181	glycerol-3-phosphate acyltransferase (C18:1)	glyc3p[c] + octeACP[c] => 1odec11eg3p[c] + ACP[c]	(CEX73_02560 and peg.377)	CEX73_02560 peg.377		CDP-diacylglycerol biosynthesis II	0	0	1000	0	2	2.3.1.15	plsX acpP
AGPAT181	1-octadec-7-enoyl-sn-glycerol 3-phosphate O-acyltransferase (n-C18:1)	1odec11eg3p[c] + octeACP[c] => ACP[c] + pa181[c]	CEX73_01085	CEX73_01085		CDP-diacylglycerol biosynthesis II	0	0	1000	0	2	2.3.1.51	plsC
DASYN181	CDP-diacylglycerol synthetase (n-C18:1)	ctp[c] + h[c] + pa181[c] => cdpdodec11eg[c] + ppi[c]				Cardiolipin Biosynthesis I	0	0	1000	0	2	2.7.7.41	cdsA
PGSA181	Phosphatidylglycerol synthase (n-C18:1)	cdpdodec11eg[c] + glyc3p[c] => cmp[c] + h[c] + pgp181[c]	CEX73_01055	CEX73_01055		Cardiolipin Biosynthesis I	0	0	1000	0	2	2.7.8.5	pgsA
PGPP181	phosphatidylglycerol phosphate phosphatase (n-C18:1)	h2o[c] + pgp181[c] => pg181[c] + pi[c]	CEX73_00235	CEX73_00235		Cardiolipin Biosynthesis I	0	0	1000	0	2	3.1.3.27	pgpA
CLPNS181pp	cardiolipin synthase (periplasmic, n-C18:1)	2 pg181[c] => clpn181[c] + glyc[c]	CEX73_03225	CEX73_03225		Cardiolipin Biosynthesis I	0	0	1000	0	2	2.7.8.-	clsA
PSD181	Phosphatidylserine decarboxylase (n-C18:1)	h[c] + ps181[c] => co2[c] + pe181[c]	CEX73_02735	CEX73_02735		Phosphatidylethanolamine Biosynthesis I	0	0	1000	0	2	4.1.1.65	psd
PSSA181	Phosphatidylserine syntase (n-C18:1)	cdpdodec11eg[c] + ser-L[c] => cmp[c] + h[c] + ps181[c]	CEX73_00685	CEX73_00685		Phosphatidylethanolamine Biosynthesis I	0	0	1000	0	2	2.7.8.8	pssA
POR5	pyruvate synthase	coa[c] + 2 flxso[c] + pyr[c] <=> accoa[c] + co2[c] + 2 flxr[c] + h[c]	(CEX73_00800 and CEX73_01565)	CEX73_00800 CEX73_01565		Pyruvate Metabolism	1	-1000	1000	0	2	1.2.7.1	ydbK fldA
5DOAN	5'-deoxyadenosine nuclosidase	dad-5[c] + h2o[c] => 5drib[c] + ade[c]	CEX73_01795	CEX73_01795		Cofactor and Prosthetic Group Biosynthesis	0	0	1000	0	2	3.2.2.9	mtn
ACPS1	acyl-carrier protein synthase	apoACP[c] + coa[c] => ACP[c] + h[c] + pap[c]	CEX73_02220	CEX73_02220		Cofactor and Prosthetic Group Biosynthesis	0	0	1000	0	2	2.7.8.7	acpS
B_GROW	Biomass objective function	0.3208 ala-L[c] + 0.21594 arg-L[c] + 0.27238 asn-L[c] + 0.28334 asp-L[c] + 0.03231 cys-L[c] + 0.1607 gln-L[c] + 0.37901 glu-L[c] + 0.32163 gly[c] + 0.082 his-L[c] + 0.43019 ile-L[c] + 0.42814 leu-L[c] + 0.43881 lys-L[c] + 0.14595 met-L[c] + 0.15598 phe-L[c] + 0.15415 pro-L[c] + 0.32982 ser-L[c] + 0.25236 thr-L[c] + 0.03107 trp-L[c] + 0.12909 tyr-L[c] + 0.36104 val-L[c] + 0.02995 datp[c] + 0.01993…				Biomass	0	0	1000	1	2
BAU_H2Otex	H2O transport via diffusion	h2o[e] <=> h2o[c]				Transport	1	-1000	1000	0	2
BAU_CO2tex	CO2 transport via diffusion	co2[c] <=> co2[e]				Transport	1	-1000	1000	0	2
BAU_O2tex	oxygen transport via diffusion	o2[e] <=> o2[c]				Transport	1	-1000	1000	0	2
BAU_Htex	proton transport via diffusion	h[c] <=> h[e]				Transport	1	-1000	1000	0	2
BAU_Pitex	phosphate transport via diffusion	pi[c] <=> pi[e]				Transport	1	-1000	1000	0	2
BAU_PPitex	Diphosphate transport via diffusion	ppi[e] <=> ppi[c]				Transport	1	-1000	1000	0	2
BAU_Fetex	iron (II) transport via diffusion	fe2[e] <=> fe2[c]	CEX73_01865	CEX73_01865		Transport	1	-1000	1000	0
BAU_NH4tex	ammonia transport via diffusion	nh4[c] <=> nh4[e]				Transport	1	-1000	1000	0	2
BAU_HCO3tcy	Bicarbonate transport	hco3[e] <=> hco3[c]				Transport	1	-1000	1000	0	2
BAU_FRUpts2pp	Fructose transport via PEP:Pyr PTS (f6p generating) (periplasm)	pep[c] + fru[e] => f6p[c] + pyr[c]	(CEX73_02650 and CEX73_02655 and CEX73_02660 and CEX73_00370 and CEX73_00365)	CEX73_02650 CEX73_02655 CEX73_02660 CEX73_00370 CEX73_00365		Transport	0	0	1000	0	2
BAU_SULabcpp	sulfate transport via ABC system (periplasm)	atp[c] + h2o[c] + so4[e] => adp[c] + h[c] + pi[c] + so4[c]	(CEX73_02925 and CEX73_02935 and CEX73_02930 and CEX73_02065)	CEX73_02925 CEX73_02935 CEX73_02930 CEX73_02065		Transport	0	0	1000	0	2		cysAUWTP
BAU_DM_ALA_D	Source to provide D-Alanine for system	=> ala-D[c]				Source	0	0	1000	0	2
BAU_DM_APOACP	Source to provide apoprotein ACP for system	=> apoACP[c]				Source	0	0	1000	0	2
BAUM_DM_UDCPDP	Sink to allow Undecaprenyl diphosphate to leave system	udcpdp[c] =>				Sink	0	0	1000	0	2
BAU_DM_LIPOPB	Sink to allow lipoate to leave system	lipopb[c] =>				Sink	0	0	1000	0	2
BAU_DM_GLYC	Sink to allow Glycerol to leave system	glyc[c] =>				Sink	0	0	1000	0	2
BAU_DM_4CRSOL	Sink to allow p-Cresol to leave system	4crsol[c] =>				Sink	0	0	1000	0	2
BAU_UP_ARG-L	Import L-Arginine	arg-L[e] => arg-L[c]				Transport	0	0	1000	0	2
BAU_UP_ILE-L	Import L-Isoleucine	ile-L[e] => ile-L[c]				Transport	0	0	1000	0	2
BAU_UP_LEU-L	Import L-Leucine	leu-L[e] => leu-L[c]				Transport	0	0	1000	0	2
BAU_UP_LYS	Import L-Lysine	lys-L[e] => lys-L[c]	CEX73_01485	CEX73_01485		Transport	0	0	1000	0	2
BAU_UP_PHE-L	Import L-Phenlyalanine	phe-L[e] => phe-L[c]				Transport	0	0	1000	0	2
BAU_UP_THR-L	Import L-Threonine	thr-L[e] => thr-L[c]				Transport	0	0	1000	0	2
BAU_UP_TRP-L	Import L-Tryptophan	trp-L[e] => trp-L[c]				Transport	0	0	1000	0	2
BAU_UP_VAL-L	Import L-Valine	val-L[e] => val-L[c]				Transport	0	0	1000	0	2
BAU_UP_ALA-L	Import L-Alanine	ala-L[e] => ala-L[c]				Transport	0	0	1000	0	2
BAU_UP_ASN-L	Import L-Asparagine	asn-L[e] => asn-L[c]				Transport	0	0	1000	0	2
BAU_UP_GLN-L	Import L-Glutamine	gln-L[e] => gln-L[c]				Transport	0	0	1000	0	2
BAU_UP_GLU-L	Import L-Glutamate	glu-L[e] => glu-L[c]				Transport	0	0	1000	0	2
BAU_UP_PRO-L	Import L-Proline	pro-L[e] => pro-L[c]				Transport	0	0	1000	0	2
BAU_UP_SER-L	Import L-Serine	ser-L[e] => ser-L[c]				Transport	0	0	1000	0	2
BAU_UP_TYR-L	Import L-Tyrosine	tyr-L[e] => tyr-L[c]				Transport	0	0	1000	0	2
BAU_UP_HOM-L	Import L-Homoserine	hom-L[e] => hom-L[c]				Transport	0	0	1000	0	2
BAU_UP_3PHP	Import 3-Phosphohydroxypyruvate	3php[e] => 3php[c]				Transport	0	0	1000	0	2
BAU_UP_OAA	Import Oxaloacetate	oaa[e] => oaa[c]				Transport	0	0	1000	0	2
BAU_UP_26DAP-LL	Import LL-2,6-Diaminoheptanedioate	26dap-LL[e] => 26dap-LL[c]				Transport	0	0	1000	0	2
BAU_UP_ALA-B	Import beta-Alanine	ala-B[e] => ala-B[c]				Transport	0	0	1000	0	2
BAU_UP_PHEME	Import Protoheme	pheme[e] => pheme[c]				Transport	0	0	1000	0	2
BAU_UP_3MOB	Import 3-Methyl-2-oxobutanoate	3mob[e] => 3mob[c]				Transport	0	0	1000	0	2
BAU_UP_5AOP	Import 5-Amino-4-oxopentanoate	5aop[e] => 5aop[c]				Transport	0	0	1000	0	2
BAU_EF_HIS-L	Export Histidine	his-L[c] => his-L[e]				Transport	0	0	1000	0	2
BAU_EF_MET-L	Export L-Methionine	met-L[c] => met-L[e]				Transport	0	0	1000	0	2
BAU_EF_PSER-L	Export O-Phospho-L-serine	pser-L[c] => pser-L[e]				Transport	0	0	1000	0	2
BAU_EF_THMPP	Export Thiamine diphosphate	thmpp[c] => thmpp[e]				Transport	0	0	1000	0	2
BAU_EF_RIBFLV	Export Riboflavin	ribflv[c] => ribflv[e]				Transport	0	0	1000	0	2
BAU_EF_NICRNT	Import Nicotinate D-ribonucleotide	nicrnt[c] => nicrnt[e]				Transport	0	0	1000	0	2
BAU_EF_PNTO-R	Export (R)-Pantothenate	pnto-R[c] => pnto-R[e]				Transport	0	0	1000	0	2
BAU_EF_PYDX5P	Export Pyridoxal 5'-phosphate	pydx5p[c] => pydx5p[e]				Transport	0	0	1000	0	2
BAU_EF_BTN	Export Biotin	btn[c] => btn[e]				Transport	0	0	1000	0	2
BAU_EF_10FTH	Export 10-Formyltetrahydrofolate	10fthf[c] => 10fthf[e]				Transport	0	0	1000	0	2
BAU_EF_UPPG3	Export Uroporphyrinogen III	uppg3[c] => uppg3[e]				Transport	0	0	1000	0	2
BAU_EF_MAL-L	Export L-Malate	mal-L[c] => mal-L[e]				Transport	0	0	1000	0	2
BAU_EF_AKG	Export 2-Oxoglutarate	akg[c] => akg[e]				Transport	0	0	1000	0	2
BAU_EF_AMOB	Export S-Adenosyl-4-methylthio-2-oxobutanoate	amob[c] => amob[e]				Transport	0	0	1000	0	2
BAU_EF_FOR	Export Formate	for[c] => for[e]				Transport	0	0	1000	0	2
BAU_EF_GCALD	Export Glycolaldehyde	gcald[c] => gcald[e]				Transport	0	0	1000	0	2
BAU_EF_MEOH	Export Methanol	meoh[c] => meoh[e]				Transport	0	0	1000	0	2
BAU_EF_5DRIB	Export 5'-deoxyribose	5drib[c] => 5drib[e]				Transport	0	0	1000	0	2
BAU_EF_ADE	Export Adenine	ade[c] => ade[e]				Transport	0	0	1000	0	2
BAU_EF_AC	Export Acetate	ac[c] => ac[e]				Transport	0	0	1000	0	2
BAU_EF_GTHOX	Export Oxidized glutathione	gthox[c] => gthox[e]				Transport	0	0	1000	0	2
BAU_EF_H202	Export Hydrogen peroxide	h2o2[c] => h2o2[e]				Transport	0	0	1000	0	2
BAU_EF_AHCYS	Export S-Adenosyl-L-homocysteine	ahcys[c] => ahcys[e]				Transport	0	0	1000	0	2
EX_h2o(e)	Exchange H2O	h2o[e] <=>				Exchange	1	-1000	1000	0	2
EX_co2(e)	Exchange CO2	co2[e] <=>				Exchange	1	-1000	1000	0	2
EX_o2(e)	Exchange oxygen	o2[e] <=>				Exchange	1	-1000	1000	0	2
EX_h(e)	Exchange proton	h[e] <=>				Exchange	1	-1000	1000	0	2
EX_pi(e)	Exchange phosphate	pi[e] <=>				Exchange	1	-1000	1000	0	2
EX_ppi(e)	Exchange Diphosphate	ppi[e] <=>				Exchange	1	-1000	1000	0	2
EX_fe(e)	Exchange iron (II)	fe2[e] <=>				Exchange	1	-1000	1000	0	2
EX_nh4(e)	Exchange ammonia	nh4[e] <=>				Exchange	1	-1000	1000	0	2
EX_hco3(e)	Exchange Bicarbonate	hco3[e] <=>				Exchange	1	-1000	1000	0	2
EX_fru(e)	Exchange Fructose	fru[e] <=>				Exchange	1	-1000	1000	0	2
EX_sul(e)	Exchange sulfate	so4[e] <=>				Exchange	1	-1000	1000	0	2
EX_arg-L(e)	Exchange L-Arginine	arg-L[e] <=>				Exchange	1	-1000	1000	0	2
EX_ile-L(e)	Exchange L-Isoleucine	ile-L[e] <=>				Exchange	1	-1000	1000	0	2
EX_leu-L(e)	Exchange L-Leucine	leu-L[e] <=>				Exchange	1	-1000	1000	0	2
EX_lys(e)	Exchange L-lysine	lys-L[e] <=>				Exchange	1	-1000	1000	0	2
EX_phe-L(e)	Exchange Phenlyalanine	phe-L[e] <=>				Exchange	1	-1000	1000	0	2
EX_thr-L(e)	Exchange L-Threonine	thr-L[e] <=>				Exchange	1	-1000	1000	0	2
EX_trp-L(e)	Exchange L-Tryptophan	trp-L[e] <=>				Exchange	1	-1000	1000	0	2
EX_val-L(e)	Exchange L-Valine	val-L[e] <=>				Exchange	1	-1000	1000	0	2
EX_ala-L(e)	Exchange L-Alanine	ala-L[e] <=>				Exchange	1	-1000	1000	0	2
EX_asn-L(e)	Exchange L-Asparagine	asn-L[e] <=>				Exchange	1	-1000	1000	0	2
EX_gln-L(e)	Exchange L-Glutamine	gln-L[e] <=>				Exchange	1	-1000	1000	0	2
EX_glu-L(e)	Exchange L-Glutamate	glu-L[e] <=>				Exchange	1	-1000	1000	0	2
EX_pro-L(e)	Exchange L-Proline	pro-L[e] <=>				Exchange	1	-1000	1000	0	2
EX_ser-L(e)	Exchange L-Serine	ser-L[e] <=>				Exchange	1	-1000	1000	0	2
EX_tyr-L(e)	Exchange L-Tyrosine	tyr-L[e] <=>				Exchange	1	-1000	1000	0	2
EX_hom-L(e)	Exchange L-Homoserine	hom-L[e] <=>				Exchange	1	-1000	1000	0	2
EX_3php(e)	Exchange 3-Phosphohydroxypyruvate	3php[e] <=>				Exchange	1	-1000	1000	0	2
EX_ahcys(e)	Exchange S-Adenosyl-L-homocysteine	ahcys[e] <=>				Exchange	1	-1000	1000	0	2
EX_oaa(e)	Exchange Oxaloacetate	oaa[e] <=>				Exchange	1	-1000	1000	0	2
EX_26dap-LL(e)	Exchange LL-2,6-Diaminoheptanedioate	26dap-LL[e] <=>				Exchange	1	-1000	1000	0	2
EX_ala-B(e)	Exchange beta-Alanine	ala-B[e] <=>				Exchange	1	-1000	1000	0	2
EX_pheme(e)	Exchange Protoheme	pheme[e] <=>				Exchange	1	-1000	1000	0	2
EX_3mob(e)	Exchange 3-Methyl-2-oxobutanoate	3mob[e] <=>				Exchange	1	-1000	1000	0	2
EX_5aop(e)	Exchange 5-Amino-4-oxopentanoate	5aop[e] <=>				Exchange	1	-1000	1000	0	2
EX_his-L(e)	Exchange Histidine	his-L[e] <=>				Exchange	1	-1000	1000	0	2
EX_met-L(e)	Exchange L-Methionine	met-L[e] <=>				Exchange	1	-1000	1000	0	2
EX_pser-L(e)	Exchange O-Phospho-L-serine	pser-L[e] <=>				Exchange	1	-1000	1000	0	2
EX_thmpp(e)	Exchange Thiamine diphosphate	thmpp[e] <=>				Exchange	1	-1000	1000	0	2
EX_ribflv(e)	Exchange Riboflavin	ribflv[e] <=>				Exchange	1	-1000	1000	0	2
EX_nicrnt(e)	Exchange Nicotinate D-ribonucleotide	nicrnt[e] <=>				Exchange	1	-1000	1000	0	2
EX_pnto-R(e)	Exchange (R)-Pantothenate	pnto-R[e] <=>				Exchange	1	-1000	1000	0	2
EX_pydx5p(e)	Exchange Pyridoxal 5'-phosphate	pydx5p[e] <=>				Exchange	1	-1000	1000	0	2
EX_btn(e)	Exchange Biotin	btn[e] <=>				Exchange	1	-1000	1000	0	2
EX_10fth(e)	Exchange 10-Formyltetrahydrofolate	10fthf[e] <=>				Exchange	1	-1000	1000	0	2
EX_uppg3(e)	Exchange Uroporphyrinogen III	uppg3[e] <=>				Exchange	1	-1000	1000	0	2
EX_mal-L(e)	Exchange L-Malate	mal-L[e] <=>				Exchange	1	-1000	1000	0	2
EX_akg(e)	Exchange 2-Oxoglutarate	akg[e] <=>				Exchange	1	-1000	1000	0	2
EX_amob(e)	Exchange S-Adenosyl-4-methylthio-2-oxobutanoate	amob[e] <=>				Exchange	1	-1000	1000	0	2
EX_for(e)	Exchange Formate	for[e] <=>				Exchange	1	-1000	1000	0	2
EX_gcald(e)	Exchange Glycolaldehyde	gcald[e] <=>				Exchange	1	-1000	1000	0	2
EX_meoh(e)	Exchange Methanol	meoh[e] <=>				Exchange	1	-1000	1000	0	2
EX_5drib(e)	Exchange 5'-deoxyribose	5drib[e] <=>				Exchange	1	-1000	1000	0	2
EX_ade(e)	Exchange Adenine	ade[e] <=>				Exchange	1	-1000	1000	0	2
EX_ac(e)	Exchange Acetate	ac[e] <=>				Exchange	1	-1000	1000	0	2
EX_gthox(e)	Exchange Oxidized glutathione	gthox[e] <=>				Exchange	1	-1000	1000	0	2
EX_h202(e)	Exchange Hydrogen peroxide	h2o2[e] <=>				Exchange	1	-1000	1000	0	2

## Sheet: Table S5dii
Table S5d. Stand-alone Baumannia metabolic model ii) metabolite list.
Abbreviation	Description	Neutral formula	Charged formula	Charge	Compartment	KEGG ID	PubChem ID	ChEBI ID	InChI String	SMILES	HMDB ID
10fthf[c]	10-Formyltetrahydrofolate	C20H23N7O7	C20H21N7O7	-2		C00234
10fthf[e]	10-Formyltetrahydrofolate	C20H23N7O7	C20H21N7O7	-2		C00234
13dpg[c]	3-Phospho-D-glyceroyl phosphate	C3H8O10P2	C3H4O10P2	-4		C00236
1ddecg3p[c]	1-dodecanoyl-sn-glycerol 3-phosphate	C15H31O7P1	C15H29O7P1	-2		C00681
1hdec9eg3p[c]	1-hexadec-9-enoyl-sn-glycerol 3-phosphate	C19H37O7P1	C19H35O7P1	-2		C00681
1hdecg3p[c]	1-hexadecanoyl-sn-glycerol 3-phosphate	C19H39O7P1	C19H37O7P1	-2		C00681
1odec11eg3p[c]	1-octadec-11-enoyl-sn-glycerol 3-phosphate	C21H41O7P1	C21H39O7P1	-2		C00681
1odecg3p[c]	1-octadecanoyl-sn-glycerol 3-phosphate	C21H43O7P1	C21H41O7P1	-2		C00681
1tdec7eg3p[c]	1-tetradec-7-enoyl-sn-glycerol 3-phosphate	C17H33O7P1	C17H31O7P1	-2		C00681
1tdecg3p[c]	1-tetradecanoyl-sn-glycerol 3-phosphate	C17H35O7P1	C17H33O7P1	-2		C00681
25aics[c]	(S)-2-[5-Amino-1-(5-phospho-D-ribosyl)imidazole-4-carboxamido]succinate	C13H19N4O12P	C13H15N4O12P	-4		C04823
25drapp[c]	2,5-Diamino-6-(ribosylamino)-4-(3H)-pyrimidinone 5-phosphate	C9H16N5O8P	C9H14N5O8P	-2		C01304
26dap-LL[c]	LL-2,6-Diaminoheptanedioate	C7H14N2O4	C7H14N2O4	0		C00666
26dap-LL[e]	LL-2,6-Diaminoheptanedioate	C7H14N2O4	C7H14N2O4	0		C00666
26dap-M[c]	meso-2,6-Diaminoheptanedioate	C7H14N2O4	C7H14N2O4	0		C00680
2dda7p[c]	2-Dehydro-3-deoxy-D-arabino-heptonate 7-phosphate	C7H13O10P	C7H10O10P	-3		C04691
2dhp[c]	2-Dehydropantoate	C6H10O4	C6H9O4	-1		C00966
2fe1s[c]	[2Fe-1S] desulfurated iron-sulfur cluster	SFe2	SFe2	2
2fe2s[c]	[2Fe-2S] iron-sulfur cluster	S2Fe2	S2Fe2	2
2mahmp[c]	2-Methyl-4-amino-5-hydroxymethylpyrimidine diphosphate	C6H11N3O7P2	C6H8N3O7P2	-3		C04752
2me4p[c]	2-C-methyl-D-erythritol 4-phosphate	C5H13O7P	C5H11O7P	-2		C11434
2mecdp[c]	2-C-methyl-D-erythritol 2,4-cyclodiphosphate	C5H12O9P2	C5H10O9P2	-2		C11453
2ohph[c]	2-Octaprenyl-6-hydroxyphenol	C46H70O2	C46H70O2	0		C05811
2ombzl[c]	2-Octaprenyl-6-methoxy-1,4-benzoquinol	C47H72O3	C47H72O3	0
2omhmbl[c]	2-Octaprenyl-3-methyl-5-hydroxy-6-methoxy-1,4-benzoquinol	C48H74O4	C48H74O4	0
2ommbl[c]	2-Octaprenyl-3-methyl-6-methoxy- 1,4-benzoquinol	C48H74O3	C48H74O3	0
2omph[c]	2-Octaprenyl-6-methoxyphenol	C47H72O2	C47H72O2	0		C05812
2oph[c]	2-Octaprenylphenol	C46H70O	C46H70O	0		C05810
2p4c2me[c]	2-phospho-4-(cytidine 5-diphospho)-2-C-methyl-D-erythritol	C14H26N3O17P3	C14H22N3O17P3	-4		C11436
2pg[c]	D-Glycerate 2-phosphate	C3H7O7P	C3H4O7P	-3		C00631
3dhq[c]	3-Dehydroquinate	C7H10O6	C7H9O6	-1		C00944
3dhsk[c]	3-Dehydroshikimate	C7H8O5	C7H7O5	-1		C02637
3haACP[c]	(3R)-3-Hydroxyacyl-[acyl-carrier protein]	C15H28N2O9PRS	C15H27N2O9PRS	-1		C01271
3hcddec5eACP[c]	(R)-3-hydroxy-cis-dodec-5-enoyl-[acyl-carrier protein]	C23H42N2O9PRS	C23H41N2O9PRS	-1
3hcmrs7eACP[c]	(R)-3-hydroxy-cis-myristol-7-eoyl-[acyl-carrier protein]	C25H46N2O9PRS	C25H45N2O9PRS	-1
3hcpalm9eACP[c]	(R)-3-hydroxy-cis-palm-9-eoyl-[acyl-carrier protein]	C27H50N2O9PRS	C27H49N2O9PRS	-1
3hcvac11eACP[c]	(R)-3-hydroxy-cis-vacc-11-enoyl-[acyl-carrier protein]	C29H54N2O9PRS	C29H53N2O9PRS	-1
3hddecACP[c]	(R)-3-Hydroxydodecanoyl-[acyl-carrier protein]	C23H44N2O9PRS	C23H43N2O9PRS	-1		C05757
3hdecACP[c]	(R)-3-Hydroxydecanoyl-[acyl-carrier protein]	C21H40N2O9PRS	C21H39N2O9PRS	-1		C04619
3hhexACP[c]	(R)-3-Hydroxyhexanoyl-[acyl-carrier protein]	C17H32N2O9PRS	C17H31N2O9PRS	-1		C05747
3hmrsACP[c]	(R)-3-Hydroxytetradecanoyl-[acyl-carrier protein]	C25H48N2O9PRS	C25H47N2O9PRS	-1		C04688
3hoctaACP[c]	(R)-3-Hydroxyoctadecanoyl-[acyl-carrier protein]	C29H56N2O9PRS	C29H55N2O9PRS	-1		C16220
3hoctACP[c]	(R)-3-Hydroxyoctanoyl-[acyl-carrier protein]	C19H36N2O9PRS	C19H35N2O9PRS	-1		C04620
3hpalmACP[c]	R-3-hydroxypalmitoyl-[acyl-carrier protein]	C27H52N2O9PRS	C27H51N2O9PRS	-1		C04633
3mob[c]	3-Methyl-2-oxobutanoate	C5H8O3	C5H7O3	-1		C00141
3mob[e]	3-Methyl-2-oxobutanoate	C5H8O3	C5H7O3	-1		C00141
3ocddec5eACP[c]	3-oxo-cis-dodec-5-enoyl-[acyl-carrier protein]	C23H40N2O9PRS	C23H39N2O9PRS	-1
3ocmrs7eACP[c]	3-oxo-cis-myristol-7-eoyl-[acyl-carrier protein]	C25H44N2O9PRS	C25H43N2O9PRS	-1
3ocpalm9eACP[c]	3-oxo-cis-palm-9-eoyl-[acyl-carrier protein]	C27H48N2O9PRS	C27H47N2O9PRS	-1
3ocvac11eACP[c]	3-oxo-cis-vacc-11-enoyl-[acyl-carrier protein]	C29H52N2O9PRS	C29H51N2O9PRS	-1
3oddecACP[c]	3-Oxododecanoyl-[acyl-carrier protein]	C23H42N2O9PRS	C23H41N2O9PRS	-1		C05756
3odecACP[c]	3-Oxodecanoyl-[acyl-carrier protein]	C21H38N2O9PRS	C21H37N2O9PRS	-1		C05753
3ohexACP[c]	3-Oxohexanoyl-[acyl-carrier protein]	C17H30N2O9PRS	C17H29N2O9PRS	-1		C05746
3omrsACP[c]	3-Oxotetradecanoyl-[acyl-carrier protein]	C25H46N2O9PRS	C25H45N2O9PRS	-1		C05759
3ooctACP[c]	3-Oxooctanoyl-[acyl-carrier protein]	C19H34N2O9PRS	C19H33N2O9PRS	-1		C05750
3ooctdACP[c]	3-Oxooctadecanoyl-[acyl-carrier protein]	C29H54N2O9PRS	C29H53N2O9PRS	-1		C16219
3opalmACP[c]	3-Oxohexadecanoyl-[acyl-carrier protein]	C27H50N2O9PRS	C27H49N2O9PRS	-1		C05762
3ophb[c]	3-Octaprenyl-4-hydroxybenzoate	C47H70O3	C47H69O3	-1		C05809
3pg[c]	3-Phospho-D-glycerate	C3H7O7P	C3H4O7P	-3		C00197
3php[c]	3-Phosphohydroxypyruvate	C3H5O7P	C3H2O7P	-3		C03232
3php[e]	3-Phosphohydroxypyruvate	C3H5O7P	C3H2O7P	-3		C03232
3psme[c]	5-O-(1-Carboxyvinyl)-3-phosphoshikimate	C10H13O10P	C10H9O10P	-4		C01269
4abz[c]	4-Aminobenzoate	C7H7NO2	C7H6NO2	-1		C00568
4adcho[c]	4-amino-4-deoxychorismate	C10H11NO5	C10H10NO5	-1		C11355
4ahmmp[c]	4-Amino-5-hydroxymethyl-2-methylpyrimidine	C6H9N3O	C6H9N3O	0		C01279
4ampm[c]	4-Amino-2-methyl-5-phosphomethylpyrimidine	C6H10N3O4P	C6H8N3O4P	-2		C04556
4c2me[c]	4-(cytidine 5-diphospho)-2-C-methyl-D-erythritol	C14H25N3O14P2	C14H23N3O14P2	-2		C11435
4crsol[c]	p-Cresol	C7H8O	C7H8O	0		C01468
4fe4s[c]	[4Fe-4S] iron-sulfur cluster	S4Fe4	S4Fe4	2
4hbz[c]	4-Hydroxybenzoate	C7H6O3	C7H5O3	-1		C00156
4mpetz[c]	4-Methyl-5-(2-phosphoethyl)-thiazole	C6H10NO4PS	C6H8NO4PS	-2		C04327
4per[c]	4-Phospho-D-erythronate	C4H9O8P	C4H6O8P	-3		C03393
4ppan[c]	D-4-Phosphopantothenate	C9H18NO8P	C9H15NO8P	-3		C03492
4ppcys[c]	N-((R)-4-Phosphopantothenoyl)-L-cysteine	C12H23N2O9PS	C12H20N2O9PS	-3		C04352
4r5au[c]	4-(1-D-Ribitylamino)-5-aminouracil	C9H16N4O6	C9H16N4O6	0		C04732
5aizc[c]	5-amino-1-(5-phospho-D-ribosyl)imidazole-4-carboxylate	C9H14N3O9P	C9H11N3O9P	-3		C04751
5aop[c]	5-Amino-4-oxopentanoate	C5H9NO3	C5H9NO3	0		C00430
5aop[e]	5-Amino-4-oxopentanoate	C5H9NO3	C5H9NO3	0		C00430
5aprbu[c]	5-Amino-6-(5-phosphoribitylamino)uracil	C9H17N4O9P	C9H15N4O9P	-2		C04454
5apru[c]	5-Amino-6-(5-phosphoribosylamino)uracil	C9H15N4O9P	C9H13N4O9P	-2		C01268
5caiz[c]	5-phosphoribosyl-5-carboxyaminoimidazole	C9H14N3O9P	C9H11N3O9P	-3		C15667
5drib[c]	5-deoxyribose	C5H10O4	C5H10O4	0
5drib[e]	5-deoxyribose	C5H10O4	C5H10O4	0
5fthf[c]	5-Formyltetrahydrofolate	C20H23N7O7	C20H21N7O7	-2		C03479
5mthf[c]	5-Methyltetrahydrofolate	C20H25N7O6	C20H24N7O6	-1		C00440
6hmhpt[c]	6-hydroxymethyl dihydropterin	C7H9N5O2	C7H9N5O2	0
6hmhptpp[c]	6-hydroxymethyl-dihydropterin pyrophosphate	C7H11N5O8P2	C7H8N5O8P2	-3
6pgc[c]	6-Phospho-D-gluconate	C6H13O10P	C6H10O10P	-3		C00345
6pgl[c]	6-phospho-D-glucono-1,5-lactone	C6H11O9P	C6H9O9P	-2		C01236
8aonn[c]	8-Amino-7-oxononanoate	C9H17NO3	C9H17NO3	0		C01092
ac[c]	Acetate	C2H4O2	C2H3O2	-1		C00033
ac[e]	Acetate	C2H4O2	C2H3O2	-1		C00033
acACP[c]	Acetyl-ACP	C13H24N2O8PRS	C13H23N2O8PRS	-1		C03939
accoa[c]	Acetyl-CoA	C23H38N7O17P3S	C23H34N7O17P3S	-4		C00024
acgam1p[c]	N-Acetyl-D-glucosamine 1-phosphate	C8H16NO9P	C8H14NO9P	-2		C04256
achms[c]	O-Acetyl-L-homoserine	C6H11NO4	C6H11NO4	0		C01077
ACP[c]	acyl carrier protein	C11H22N2O7PRS	C11H21N2O7PRS	-1		C00229
acser[c]	O-Acetyl-L-serine	C5H9NO4	C5H9NO4	0		C00979
actACP[c]	Acetoacetyl-ACP	C15H26N2O9PRS	C15H25N2O9PRS	-1		C05744
actp[c]	Acetyl phosphate	C2H5O5P	C2H3O5P	-2		C00227
ade[c]	Adenine	C5H5N5	C5H5N5	0		C00147
ade[e]	Adenine	C5H5N5	C5H5N5	0		C00147
adp[c]	ADP	C10H15N5O10P2	C10H12N5O10P2	-3		C00008
ahcys[c]	S-Adenosyl-L-homocysteine	C14H20N6O5S	C14H20N6O5S	0		C00021
ahcys[e]	S-Adenosyl-L-homocysteine	C14H20N6O5S	C14H20N6O5S	0		C00021
ahdt[c]	2-Amino-4-hydroxy-6-(erythro-1,2,3-trihydroxypropyl)dihydropteridine triphosphate	C9H16N5O13P3	C9H12N5O13P3	-4		C04895
aicar[c]	5-Amino-1-(5-Phospho-D-ribosyl)imidazole-4-carboxamide	C9H15N4O8P	C9H13N4O8P	-2		C04677
air[c]	5-amino-1-(5-phospho-D-ribosyl)imidazole	C8H14N3O7P	C8H12N3O7P	-2		C03373
akg[c]	2-Oxoglutarate	C5H6O5	C5H4O5	-2		C00026
akg[e]	2-Oxoglutarate	C5H6O5	C5H4O5	-2		C00026
alaala[c]	D-Alanyl-D-alanine	C6H12N2O3	C6H12N2O3	0		C00993
ala-B[c]	beta-Alanine	C3H7NO2	C3H7NO2	0		C00099
ala-B[e]	beta-Alanine	C3H7NO2	C3H7NO2	0		C00099
ala-D[c]	D-Alanine	C3H7NO2	C3H7NO2	0		C00133
ala-L[c]	L-Alanine	C3H7NO2	C3H7NO2	0		C00041
ala-L[e]	L-Alanine	C3H7NO2	C3H7NO2	0		C00041
amet[c]	S-Adenosyl-L-methionine	C15H22N6O5S	C15H23N6O5S	1		C00019
amob[c]	S-Adenosyl-4-methylthio-2-oxobutanoate	C15H20N5O6S	C15H19N5O6S	0		C04425
amob[e]	S-Adenosyl-4-methylthio-2-oxobutanoate	C15H20N5O6S	C15H19N5O6S	0		C04425
amp[c]	AMP	C10H14N5O7P	C10H12N5O7P	-2		C00020
apoACP[c]	apoprotein [acyl carrier protein]	RHO	RHO	0		C03688
aps[c]	Adenosine 5-phosphosulfate	C10H14N5O10PS	C10H12N5O10PS	-2		C00224
arg-L[c]	L-Arginine	C6H14N4O2	C6H15N4O2	1		C00062
arg-L[e]	L-Arginine	C6H14N4O2	C6H15N4O2	1		C00062
asn-L[c]	L-Asparagine	C4H8N2O3	C4H8N2O3	0		C00152
asn-L[e]	L-Asparagine	C4H8N2O3	C4H8N2O3	0		C00152
asp-L[c]	L-Aspartate	C4H7NO4	C4H6NO4	-1		C00049
atp[c]	ATP	C10H16N5O13P3	C10H12N5O13P3	-4		C00002
btn[c]	Biotin	C10H16N2O3S	C10H15N2O3S	-1		C00120
btn[e]	Biotin	C10H16N2O3S	C10H15N2O3S	-1		C00120
but2eACP[c]	But-2-enoyl-[acyl-carrier protein]	C15H26N2O8PRS	C15H25N2O8PRS	-1		C04246
butACP[c]	Butyryl-ACP (n-C4:0ACP)	C15H28N2O8PRS	C15H27N2O8PRS	-1		C05745
cbasp[c]	N-Carbamoyl-L-aspartate	C5H8N2O5	C5H6N2O5	-2		C00438
cbp[c]	Carbamoyl phosphate	CH4NO5P	CH2NO5P	-2		C00169
cddec5eACP[c]	cis-dodec-5-enoyl-[acyl-carrier protein] (n-C12:1)	C23H42N2O8PRS	C23H41N2O8PRS	-1
cdec3eACP[c]	cis-dec-3-enoyl-[acyl-carrier protein] (n-C10:1)	C21H38N2O8PRS	C21H37N2O8PRS	-1
cdp[c]	CDP	C9H15N3O11P2	C9H12N3O11P2	-3		C00112
cdpdddecg[c]	CDP-1,2-didodecanoylglycerol	C36H65N3O15P2	C36H63N3O15P2	-2		C00269
cdpdhdec9eg[c]	CDP-1,2-dihexadec-9-enoylglycerol	C44H77N3O15P2	C44H75N3O15P2	-2		C00269
cdpdhdecg[c]	CDP-1,2-dihexadecanoylglycerol	C44H81N3O15P2	C44H79N3O15P2	-2		C00269
cdpdodec11eg[c]	CDP-1,2-dioctadec-11-enoylglycerol	C48H85N3O15P2	C48H83N3O15P2	-2		C00269
cdpdodecg[c]	CDP-1,2-dioctadecanoylglycerol	C48H89N3O15P2	C48H87N3O15P2	-2		C00269
cdpdtdec7eg[c]	CDP-1,2-ditetradec-7-enoylglycerol	C40H69N3O15P2	C40H67N3O15P2	-2		C00269
cdpdtdecg[c]	CDP-1,2-ditetradecanoylglycerol	C40H73N3O15P2	C40H71N3O15P2	-2		C00269
cgly[c]	Cys-Gly	C5H10N2O3S	C5H10N2O3S	0		C01419
chor[c]	Chorismate	C10H10O6	C10H8O6	-2		C00251
clpn120[c]	Cardiolipin (tetradodecanoyl, n-C12:0)	C57H110O17P2	C57H108O17P2	-2		C05980
clpn140[c]	Cardiolipin (tetratetradecanoyl, n-C14:0)	C65H126O17P2	C65H124O17P2	-2		C05980
clpn141[c]	Cardiolipin (tetratetradec-7-enoyl, n-C14:1)	C65H118O17P2	C65H116O17P2	-2		C05980
clpn160[c]	Cardiolipin (tetrahexadecanoyl, n-C16:0)	C73H142O17P2	C73H140O17P2	-2		C05980
clpn161[c]	Cardiolipin (tetrahexadec-9-enoyl, n-C16:1)	C73H134O17P2	C73H132O17P2	-2		C05980
clpn180[c]	Cardiolipin (tetraoctadecanoyl, n-C18:0)	C81H158O17P2	C81H156O17P2	-2		C05980
clpn181[c]	Cardiolipin (tetraoctadec-11-enoyl, n-C18:1)	C81H150O17P2	C81H148O17P2	-2		C05980
cmp[c]	CMP	C9H14N3O8P	C9H12N3O8P	-2		C00055
co2[c]	CO2	CO2	CO2	0		C00011
co2[e]	CO2	CO2	CO2	0		C00011
coa[c]	Coenzyme A	C21H36N7O16P3S	C21H32N7O16P3S	-4		C00010
ctp[c]	CTP	C9H16N3O14P3	C9H12N3O14P3	-4		C00063
cys-L[c]	L-Cysteine	C3H7NO2S	C3H7NO2S	0		C00097
cyst-L[c]	L-Cystathionine	C7H14N2O4S	C7H14N2O4S	0		C02291
dad-5[c]	5-Deoxyadenosine	C10H13N5O3	C10H13N5O3	0		C05198
dadp[c]	dADP	C10H15N5O9P2	C10H12N5O9P2	-3		C00206
dann[c]	7,8-Diaminononanoate	C9H20N2O2	C9H21N2O2	1		C01037
datp[c]	dATP	C10H16N5O12P3	C10H12N5O12P3	-4		C00131
db4p[c]	3,4-dihydroxy-2-butanone 4-phosphate	C4H9O6P	C4H7O6P	-2		C15556
dcaACP[c]	Decanoyl-ACP (n-C10:0ACP)	C21H40N2O8PRS	C21H39N2O8PRS	-1		C05755
dcamp[c]	N6-(1,2-Dicarboxyethyl)-AMP	C14H18N5O11P	C14H14N5O11P	-4		C03794
dcdp[c]	dCDP	C9H15N3O10P2	C9H12N3O10P2	-3		C00705
dcmp[c]	dCMP	C9H14N3O7P	C9H12N3O7P	-2		C00239
dctp[c]	dCTP	C9H16N3O13P3	C9H12N3O13P3	-4		C00458
ddcaACP[c]	Dodecanoyl-ACP (n-C12:0ACP)	C23H44N2O8PRS	C23H43N2O8PRS	-1		C05223
dgdp[c]	dGDP	C10H15N5O10P2	C10H12N5O10P2	-3		C00361
dgmp[c]	dGMP	C10H14N5O7P	C10H12N5O7P	-2		C00362
dgtp[c]	dGTP	C10H16N5O13P3	C10H12N5O13P3	-4		C00286
dhap[c]	Dihydroxyacetone phosphate	C3H7O6P	C3H5O6P	-2		C00111
dhf[c]	7,8-Dihydrofolate	C19H21N7O6	C19H19N7O6	-2		C00415
dhgly[c]	dehydroglycine	C2H3NO2	C2H2NO2	-1		C15809
dhnpt[c]	Dihydroneopterin	C9H13N5O4	C9H13N5O4	0		C04874
dhor-S[c]	(S)-Dihydroorotate	C5H6N2O4	C5H5N2O4	-1		C00337
dhpmp[c]	Dihydroneopterin monophosphate	C9H14N5O7P	C9H12N5O7P	-2		C05925
dhpt[c]	Dihydropteroate	C14H14N6O3	C14H13N6O3	-1		C00921
dmlz[c]	6,7-Dimethyl-8-(1-D-ribityl)lumazine	C13H18N4O6	C13H18N4O6	0		C04332
dmpp[c]	Dimethylallyl diphosphate	C5H12O7P2	C5H9O7P2	-3		C00235
dnad[c]	Deamino-NAD+	C21H27N6O15P2	C21H24N6O15P2	-2		C00857
dpcoa[c]	Dephospho-CoA	C21H35N7O13P2S	C21H33N7O13P2S	-2		C00882
dtbt[c]	Dethiobiotin	C10H18N2O3	C10H17N2O3	-1		C01909
dtdp[c]	dTDP	C10H16N2O11P2	C10H13N2O11P2	-3		C00363
dtmp[c]	dTMP	C10H15N2O8P	C10H13N2O8P	-2		C00364
dttp[c]	dTTP	C10H17N2O14P3	C10H13N2O14P3	-4		C00459
dudp[c]	dUDP	C9H14N2O11P2	C9H11N2O11P2	-3		C01346
dump[c]	dUMP	C9H13N2O8P	C9H11N2O8P	-2		C00365
dutp[c]	dUTP	C9H15N2O14P3	C9H11N2O14P3	-4		C00460
dxyl5p[c]	1-deoxy-D-xylulose 5-phosphate	C5H11O7P	C5H9O7P	-2		C11437
e4p[c]	D-Erythrose 4-phosphate	C4H9O7P	C4H7O7P	-2		C00279
egmeACP[c]	Enoylglutaryl-[acyl-carrier protein] methyl ester	C6H7O3R	C17H27N2O10PRS	-1
eig3p[c]	D-erythro-1-(Imidazol-4-yl)glycerol 3-phosphate	C6H11N2O6P	C6H9N2O6P	-2		C04666
epmeACP[c]	Enoylpimeloyl-[acyl-carrier protein] methyl ester	C8H11O3R	C19H31N2O10PRS	-1
f6p[c]	D-Fructose 6-phosphate	C6H13O9P	C6H11O9P	-2		C00085
fad[c]	Flavin adenine dinucleotide oxidized	C27H33N9O15P2	C27H31N9O15P2	-2		C00016
fadh2[c]	Flavin adenine dinucleotide reduced	C27H35N9O15P2	C27H33N9O15P2	-2		C01352
fdp[c]	D-Fructose 1,6-bisphosphate	C6H14O12P2	C6H10O12P2	-4		C00354
fe2[c]	Fe2+	Fe	Fe	2		C00023
fe2[e]	Fe2+	Fe	Fe	2		C00023
fgam[c]	N2-Formyl-N1-(5-phospho-D-ribosyl)glycinamide	C8H15N2O9P	C8H13N2O9P	-2		C04376
flxr[c]	Flavodoxin reduced	XH2	XH	-1		C02745
flxso[c]	flavodoxin semi oxidized	XH	XH	0		C02869
fmn[c]	FMN	C17H21N4O9P	C17H19N4O9P	-2		C00061
fmnh2[c]	Reduced FMN	C17H23N4O9P	C17H21N4O9P	-2		C01847
for[c]	Formate	CH2O2	CH1O2	-1		C00058
for[e]	Formate	CH2O2	CH1O2	-1		C00058
fpram[c]	2-(Formamido)-N1-(5-phospho-D-ribosyl)acetamidine	C8H16N3O8P	C8H15N3O8P	-1		C04640
fprica[c]	5-Formamido-1-(5-phospho-D-ribosyl)imidazole-4-carboxamide	C10H15N4O9P	C10H13N4O9P	-2		C04734
frdp[c]	Farnesyl diphosphate	C15H28O7P2	C15H25O7P2	-3		C00448
fru[e]	D-Fructose	C6H12O6	C6H12O6	0		C00095
fum[c]	Fumarate	C4H4O4	C4H2O4	-2		C00122
g3p[c]	Glyceraldehyde 3-phosphate	C3H7O6P	C3H5O6P	-2		C00661
g6p[c]	D-Glucose 6-phosphate	C6H13O9P	C6H11O9P	-2		C00092
gam1p[c]	D-Glucosamine 1-phosphate	C6H14NO8P	C6H13NO8P	-1		C06156
gam6p[c]	D-Glucosamine 6-phosphate	C6H14NO8P	C6H13NO8P	-1		C00352
gar[c]	N1-(5-Phospho-D-ribosyl)glycinamide	C7H15N2O8P	C7H14N2O8P	-1		C03838
gcald[c]	Glycolaldehyde	C2H4O2	C2H4O2	0		C00266
gcald[e]	Glycolaldehyde	C2H4O2	C2H4O2	0		C00266
gdp[c]	GDP	C10H15N5O11P2	C10H12N5O11P2	-3		C00035
gln-L[c]	L-Glutamine	C5H10N2O3	C5H10N2O3	0		C00064
gln-L[e]	L-Glutamine	C5H10N2O3	C5H10N2O3	0		C00064
glucys[c]	gamma-L-Glutamyl-L-cysteine	C8H14N2O5S	C8H13N2O5S	-1		C00669
glu-D[c]	D-Glutamate	C5H9NO4	C5H8NO4	-1		C00217
glu-L[c]	L-Glutamate	C5H9NO4	C5H8NO4	-1		C00025
glu-L[e]	L-Glutamate	C5H9NO4	C5H8NO4	-1		C00025
glutrna[c]	L-Glutamyl-tRNA(Glu)	C5H7NO3R	C5H7NO3R	0		C02987
gly[c]	Glycine	C2H5NO2	C2H5NO2	0		C00037
glyc[c]	Glycerol	C3H8O3	C3H8O3	0		C00116
glyc3p[c]	Glycerol 3-phosphate	C3H9O6P	C3H7O6P	-2		C00093
gmeACP[c]	Glutaryl-[acyl-carrier protein] methyl ester	C6H9O3R	C17H29N2O10PRS	-1
gmp[c]	GMP	C10H14N5O8P	C10H12N5O8P	-2		C00144
grdp[c]	Geranyl diphosphate	C10H20O7P2	C10H17O7P2	-3		C00341
grxox[c]	glutaredoxin (oxidized)	X	X	0		C07293
grxrd[c]	glutaredoxin (reduced)	XH2	XH2	0		C07292
gthox[c]	Oxidized glutathione	C20H32N6O12S2	C20H30N6O12S2	-2		C00127
gthox[e]	Oxidized glutathione	C20H32N6O12S2	C20H30N6O12S2	-2		C00127
gthrd[c]	Reduced glutathione	C10H17N3O6S	C10H16N3O6S	-1		C00051
gtp[c]	GTP	C10H16N5O14P3	C10H12N5O14P3	-4		C00044
h[c]	H+	H	H	1		C00080
h[e]	H+	H	H	1		C00080
h2mb4p[c]	1-hydroxy-2-methyl-2-(E)-butenyl 4-diphosphate	C5H12O8P2	C5H9O8P2	-3		C11811
h2o[c]	H2O	H2O	H2O	0		C00001
h2o[e]	H2O	H2O	H2O	0		C00001
h2o2[c]	Hydrogen peroxide	H2O2	H2O2	0		C00027
h2o2[e]	Hydrogen peroxide	H2O2	H2O2	0		C00027
h2s[c]	Hydrogen sulfide	H2S	H2S	0		C00283
hco3[c]	Bicarbonate	CH2O3	CHO3	-1		C00288
hco3[e]	Bicarbonate	CH2O3	CHO3	-1		C00288
hcys-L[c]	L-Homocysteine	C4H9NO2S	C4H9NO2S	0		C00155
hdeACP[c]	cis-hexadec-9-enoyl-[acyl-carrier protein] (n-C16:1)	C27H50N2O8PRS	C27H49N2O8PRS	-1
hemeO[c]	Heme O	C49H58FeN4O5	C49H56FeN4O5	-2		C15672
hexACP[c]	Hexanoyl-ACP (n-C6:0ACP)	C17H32N2O8PRS	C17H31N2O8PRS	-1		C05749
hgmeACP[c]	3-Hydroxyglutaryl-[acyl-carrier protein] methyl ester	C6H9O4R	C17H29N2O11PRS	-1
his-L[c]	L-Histidine	C6H9N3O2	C6H9N3O2	0		C00135
his-L[e]	L-Histidine	C6H9N3O2	C6H9N3O2	0		C00135
hisp[c]	L-Histidinol phosphate	C6H12N3O4P	C6H11N3O4P	-1		C01100
histd[c]	L-Histidinol	C6H11N3O	C6H12N3O	1		C00860
hmbil[c]	Hydroxymethylbilane	C40H46N4O17	C40H38N4O17	-8		C01024
hom-L[c]	L-Homoserine	C4H9NO3	C4H9NO3	0		C00263
hom-L[e]	L-Homoserine	C4H9NO3	C4H9NO3	0		C00263
hpmeACP[c]	3-Hydroxypimeloyl-[acyl-carrier protein] methyl ester	C8H13O4R	C19H33N2O11PRS	-1
iasp[c]	Iminoaspartate	C4H5NO4	C4H3NO4	-2		C05840
ile-L[c]	L-Isoleucine	C6H13NO2	C6H13NO2	0		C00407
ile-L[e]	L-Isoleucine	C6H13NO2	C6H13NO2	0		C00407
imacp[c]	3-(Imidazol-4-yl)-2-oxopropyl phosphate	C6H9N2O5P	C6H7N2O5P	-2		C01267
imp[c]	IMP	C10H13N4O8P	C10H11N4O8P	-2		C00130
ipdp[c]	Isopentenyl diphosphate	C5H12O7P2	C5H9O7P2	-3		C00129
iscs[c]	IscS sulfur acceptor protein	HSR	HSR	0
iscssh[c]	IscS with bound sulfur	HS2R	HS2R	0
leu-L[c]	L-Leucine	C6H13NO2	C6H13NO2	0		C00123
leu-L[e]	L-Leucine	C6H13NO2	C6H13NO2	0		C00123
lipopb[c]	lipoate (protein bound)	C8H12OS2	C8H13OS2	1
lys-L[c]	L-Lysine	C6H14N2O2	C6H15N2O2	1		C00047
lys-L[e]	L-Lysine	C6H14N2O2	C6H15N2O2	1		C00047
malACP[c]	Malonyl-[acyl-carrier protein]	C3H3O3R	C14H22N2O10PRS	-2		C01209
malcoa[c]	Malonyl-CoA	C24H38N7O19P3S	C24H33N7O19P3S	-5		C00083
malcoame[c]	malonyl-CoA methyl ester	C25H40N7O19P3S	C25H36N7O19P3S	-4
mal-L[c]	L-Malate	C4H6O5	C4H4O5	-2		C00149
mal-L[e]	L-Malate	C4H6O5	C4H4O5	-2		C00149
meoh[c]	Methanol	CH4O1	CH4O1	0		C00132
meoh[e]	Methanol	CH4O1	CH4O1	0		C00132
methf[c]	5,10-Methenyltetrahydrofolate	C20H22N7O6	C20H20N7O6	-1		C00445
met-L[c]	L-Methionine	C5H11NO2S	C5H11NO2S	0		C00073
met-L[e]	L-Methionine	C5H11NO2S	C5H11NO2S	0		C00073
mlthf[c]	5,10-Methylenetetrahydrofolate	C20H23N7O6	C20H21N7O6	-2		C00143
murein5p5p[c]	two linked disacharide pentapeptide murein units (uncrosslinked, middle of chain)	C80H128N16O42	C80H124N16O42	-4
murein5p5p5p[c]	three linked disacharide pentapeptide murein units (uncrosslinked, middle of chain)	C120H192N24O63	C120H186N24O63	-6
murein5px3p[c]	two disacharide linked murein units, pentapeptide corsslinked tripeptide (A2pm->A2pm) (middle of chain)	C74H116N14O39	C74H112N14O39	-4
murein5px4p[c]	two disacharide linked murein units, pentapeptide crosslinked tetrapeptide (A2pm->D-ala) (middle of chain)	C77H121N15O40	C77H117N15O40	-4
murein5px4px4p[c]	three disacharide linked murein units (pentapeptide crosslinked tetrapeptide (A2pm->D-ala) tetrapeptide corsslinked tetrapeptide (A2pm->D-ala)) (middle of chain)	C114H178N22O59	C114H172N22O59	-6
myrsACP[c]	Myristoyl-ACP (n-C14:0ACP)	C25H48N2O8PRS	C25H47N2O8PRS	-1		C05761
nad[c]	Nicotinamide adenine dinucleotide	C21H28N7O14P2	C21H26N7O14P2	-1		C00003
nadh[c]	Nicotinamide adenine dinucleotide - reduced	C21H29N7O14P2	C21H27N7O14P2	-2		C00004
nadp[c]	Nicotinamide adenine dinucleotide phosphate	C21H28N7O17P3	C21H25N7O17P3	-3		C00006
nadph[c]	Nicotinamide adenine dinucleotide phosphate - reduced	C21H30N7O17P3	C21H26N7O17P3	-4		C00005
nh4[c]	Ammonium	H3N	H4N	1		C01342
nh4[e]	Ammonium	H3N	H4N	1		C01342
nicrnt[c]	Nicotinate D-ribonucleotide	C11H15NO9P	C11H12NO9P	-2		C01185
nicrnt[e]	Nicotinate D-ribonucleotide	C11H15NO9P	C11H12NO9P	-2		C01185
nmn[c]	Nicotinamide D-ribonucleotide	C11H15N2O8P	C11H14N2O8P	-1		C00455
o2[c]	O2	O2	O2	0		C00007
o2[e]	O2	O2	O2	0		C00007
o2s[c]	Superoxide anion	O2	O2	-1		C00704
oaa[c]	Oxaloacetate	C4H4O5	C4H2O5	-2		C00036
oaa[e]	Oxaloacetate	C4H4O5	C4H2O5	-2		C00036
ocACP[c]	Octanoyl-ACP (n-C8:0ACP)	C19H36N2O8PRS	C19H35N2O8PRS	-1		C05752
ocdcaACP[c]	Octadecanoyl-ACP (n-C18:0ACP)	C29H56N2O8PRS	C29H55N2O8PRS	-1		C04088
octapb[c]	octanoate (protein bound)	C8H14O	C8H15O	1
octdp[c]	all-trans-Octaprenyl diphosphate	C40H68O7P2	C40H65O7P2	-3		C04146
octeACP[c]	cis-octadec-11-enoyl-[acyl-carrier protein] (n-C18:1)	C29H54N2O8PRS	C29H53N2O8PRS	-1
ogmeACP[c]	3-Oxo-glutaryl-[acyl-carrier protein] methyl ester	C6H7O4R	C17H27N2O11PRS	-1
ohpb[c]	2-Oxo-3-hydroxy-4-phosphobutanoate	C4H7O8P	C4H4O8P	-3		C06054
opmeACP[c]	3-Oxo-pimeloyl-[acyl-carrier protein] methyl ester	C8H11O4R	C19H31N2O11PRS	-1
orot[c]	Orotate	C5H4N2O4	C5H3N2O4	-1		C00295
orot5p[c]	Orotidine 5-phosphate	C10H13N2O11P	C10H10N2O11P	-3		C01103
pa120[c]	1,2-didodecanoyl-sn-glycerol 3-phosphate	C27H53O8P1	C27H51O8P1	-2		C00416
pa140[c]	1,2-ditetradecanoyl-sn-glycerol 3-phosphate	C31H61O8P1	C31H59O8P1	-2		C00416
pa141[c]	1,2-ditetradec-7-enoyl-sn-glycerol 3-phosphate	C31H57O8P1	C31H55O8P1	-2		C00416
pa160[c]	1,2-dihexadecanoyl-sn-glycerol 3-phosphate	C35H69O8P1	C35H67O8P1	-2		C00416
pa161[c]	1,2-dihexadec-9-enoyl-sn-glycerol 3-phosphate	C35H67O8P1	C35H63O8P1	-2		C00416
pa180[c]	1,2-dioctadecanoyl-sn-glycerol 3-phosphate	C39H77O8P1	C39H75O8P1	-2		C00416
pa181[c]	1,2-dioctadec-11-enoyl-sn-glycerol 3-phosphate	C39H73O8P1	C39H71O8P1	-2		C00416
palmACP[c]	Palmitoyl-ACP (n-C16:0ACP)	C27H52N2O8PRS	C27H51N2O8PRS	-1		C05764
pan4p[c]	Pantetheine 4-phosphate	C11H23N2O7PS	C11H21N2O7PS	-2		C01134
pant-R[c]	(R)-Pantoate	C6H12O4	C6H11O4	-1		C00522
pap[c]	Adenosine 3,5-bisphosphate	C10H15N5O10P2	C10H11N5O10P2	-4		C00054
paps[c]	3-Phosphoadenylyl sulfate	C10H15N5O13P2S	C10H11N5O13P2S	-4		C00053
pdx5p[c]	Pyridoxine 5-phosphate	C8H12NO6P	C8H10NO6P	-2		C00627
pe120[c]	phosphatidylethanolamine (didodecanoyl, n-C12:0)	C29H58N1O8P1	C29H58N1O8P1	0		C00350
pe140[c]	phosphatidylethanolamine (ditetradecanoyl, n-C14:0)	C33H66N1O8P1	C33H66N1O8P1	0		C00350
pe141[c]	phosphatidylethanolamine (ditetradec-7-enoyl, n-C14:1)	C33H62N1O8P1	C33H62N1O8P1	0		C00350
pe160[c]	phosphatidylethanolamine (dihexadecanoyl, n-C16:0)	C37H74N1O8P1	C37H74N1O8P1	0		C00350
pe161[c]	phosphatidylethanolamine (dihexadec-9enoyl, n-C16:1)	C37H70N1O8P1	C37H70N1O8P1	0		C00350
pe180[c]	phosphatidylethanolamine (dioctadecanoyl, n-C18:0)	C41H82N1O8P1	C41H82N1O8P1	0		C00350
pe181[c]	phosphatidylethanolamine (dioctadec-11-enoyl, n-C18:1)	C41H78N1O8P1	C41H78N1O8P1	0		C00350
pep[c]	Phosphoenolpyruvate	C3H5O6P	C3H2O6P	-3		C00074
pg120[c]	Phosphatidylglycerol (didodecanoyl, n-C12:0)	C30H59O10P1	C30H58O10P1	-1		C00344
pg140[c]	Phosphatidylglycerol (ditetradecanoyl, n-C14:0)	C34H67O10P1	C34H66O10P1	-1		C00344
pg141[c]	Phosphatidylglycerol (ditetradec-7-enoyl, n-C14:1)	C34H63O10P1	C34H62O10P1	-1		C00344
pg160[c]	Phosphatidylglycerol (dihexadecanoyl, n-C16:0)	C38H75O10P1	C38H74O10P1	-1		C00344
pg161[c]	Phosphatidylglycerol (dihexadec-9-enoyl, n-C16:1)	C38H71O10P1	C38H70O10P1	-1		C00344
pg180[c]	Phosphatidylglycerol (dioctadecanoyl, n-C18:0)	C42H83O10P1	C42H82O10P1	-1		C00344
pg181[c]	Phosphatidylglycerol (dioctadec-11-enoyl, n-C18:1)	C42H79O10P1	C42H78O10P1	-1		C00344
pgp120[c]	Phosphatidylglycerophosphate (didodecanoyl, n-C12:0)	C30H60O13P2	C30H57O13P2	-3		C03892
pgp140[c]	Phosphatidylglycerophosphate (ditetradecanoyl, n-C14:0)	C34H68O13P2	C34H65O13P2	-3		C03892
pgp141[c]	Phosphatidylglycerophosphate (ditetradec-7-enoyl, n-C14:1)	C34H64O13P2	C34H61O13P2	-3		C03892
pgp160[c]	Phosphatidylglycerophosphate (dihexadecanoyl, n-C16:0)	C38H76O13P2	C38H73O13P2	-3		C03892
pgp161[c]	Phosphatidylglycerophosphate (dihexadec-9-enoyl, n-C16:1)	C38H72O13P2	C38H69O13P2	-3		C03892
pgp180[c]	Phosphatidylglycerophosphate (dioctadecanoyl, n-C18:0)	C42H84O13P2	C42H81O13P2	-3		C03892
pgp181[c]	Phosphatidylglycerophosphate (dioctadec-11-enoyl, n-C18:1)	C42H80O13P2	C42H77O13P2	-3		C03892
phe-L[c]	L-Phenylalanine	C9H11NO2	C9H11NO2	0		C00079
phe-L[e]	L-Phenylalanine	C9H11NO2	C9H11NO2	0		C00079
pheme[c]	Protoheme	C34H32FeN4O4	C34H30FeN4O4	-2		C00032
pheme[e]	Protoheme	C34H32FeN4O4	C34H30FeN4O4	-2		C00032
phthr[c]	O-Phospho-4-hydroxy-L-threonine	C4H10NO7P	C4H8NO7P	-2		C06055
pi[c]	Phosphate	H3O4P	HO4P	-2		C00009
pi[e]	Phosphate	H3O4P	HO4P	-2		C00009
pimACP[c]	Pimeloyl-[acyl-carrier protein]	C7H10O3R	C18H31N2O10PRS	-1
pmeACP[c]	Pimeloyl-[acyl-carrier protein] methyl ester	C8H13O3R	C19H33N2O10PRS	-1
pnto-R[c]	(R)-Pantothenate	C9H17NO5	C9H16NO5	-1		C00864
pnto-R[e]	(R)-Pantothenate	C9H17NO5	C9H16NO5	-1		C00864
ppbng[c]	Porphobilinogen	C10H14N2O4	C10H13N2O4	-1		C00931
ppi[c]	Diphosphate	H4O7P2	HO7P2	-3		C00013
ppi[e]	Diphosphate	H4O7P2	HO7P2	-3		C00013
pram[c]	5-Phospho-beta-D-ribosylamine	C5H12NO7P	C5H11NO7P	-1		C03090
prbamp[c]	1-(5-Phosphoribosyl)-AMP	C15H23N5O14P2	C15H19N5O14P2	-4		C02741
prbatp[c]	1-(5-Phosphoribosyl)-ATP	C15H25N5O20P4	C15H19N5O20P4	-6		C02739
prfp[c]	1-(5-Phosphoribosyl)-5-[(5-phosphoribosylamino)methylideneamino]imidazole-4-carboxamide	C15H25N5O15P2	C15H21N5O15P2	-4		C04896
prlp[c]	5-[(5-phospho-1-deoxyribulos-1-ylamino)methylideneamino]-1-(5-phosphoribosyl)imidazole-4-carboxamide	C15H25N5O15P2	C15H21N5O15P2	-4		C04916
progly[c]	L-Prolinylglycine	C7H12N2O3	C7H12N2O3	0
pro-L[c]	L-Proline	C5H9NO2	C5H9NO2	0		C00148
pro-L[e]	L-Proline	C5H9NO2	C5H9NO2	0		C00148
prpp[c]	5-Phospho-alpha-D-ribose 1-diphosphate	C5H13O14P3	C5H8O14P3	-5		C00119
ps120[c]	phosphatidylserine (didodecanoyl, n-C12:0)	C30H58N1O10P1	C30H57N1O10P1	-1		C02737
ps140[c]	phosphatidylserine (ditetradecanoyl, n-C14:0)	C34H66N1O10P1	C34H65N1O10P1	-1		C02737
ps141[c]	phosphatidylserine (ditetradec-7-enoyl, n-C14:1)	C34H62N1O10P1	C34H61N1O10P1	-1		C02737
ps160[c]	phosphatidylserine (dihexadecanoyl, n-C16:0)	C38H74N1O10P1	C38H73N1O10P1	-1		C02737
ps161[c]	phosphatidylserine (dihexadec-9-enoyl, n-C16:1)	C38H70N1O10P1	C38H69N1O10P1	-1		C02737
ps180[c]	phosphatidylserine (dioctadecanoyl, n-C18:0)	C42H82N1O10P1	C42H81N1O10P1	-1		C02737
ps181[c]	phosphatidylserine (dioctadec-11-enoyl, n-C18:1)	C42H78N1O10P1	C42H77N1O10P1	-1		C02737
pser-L[c]	O-Phospho-L-serine	C3H8NO6P	C3H6NO6P	-2		C01005
pser-L[e]	O-Phospho-L-serine	C3H8NO6P	C3H6NO6P	-2		C01005
pyam5p[c]	Pyridoxamine 5-phosphate	C8H13N2O5P	C8H12N2O5P	-1		C00647
pydx5p[c]	Pyridoxal 5-phosphate	C8H10NO6P	C8H8NO6P	-2		C00018
pydx5p[e]	Pyridoxal 5-phosphate	C8H10NO6P	C8H8NO6P	-2		C00018
pyr[c]	Pyruvate	C3H4O3	C3H3O3	-1		C00022
q8[c]	Ubiquinone-8	C49H74O4	C49H74O4	0		C00399
q8h2[c]	Ubiquinol-8	C49H76O4	C49H76O4	0		C00390
quln[c]	Quinolinate	C7H5NO4	C7H3NO4	-2		C03722
r5p[c]	alpha-D-Ribose 5-phosphate	C5H11O8P	C5H9O8P	-2		C00117
rbflvrd[c]	Reduced riboflavin	C17H22N4O6	C17H22N4O6	0		C01007
rhcys[c]	S-Ribosyl-L-homocysteine	C9H17NO6S	C9H17NO6S	0		C03539
ribflv[c]	Riboflavin	C17H20N4O6	C17H20N4O6	0		C00255
ribflv[e]	Riboflavin	C17H20N4O6	C17H20N4O6	0		C00255
ru5p-D[c]	D-Ribulose 5-phosphate	C5H11O8P	C5H9O8P	-2		C00199
s17bp[c]	Sedoheptulose 1,7-bisphosphate	C7H16O13P2	C7H12O13P2	-4		C00447
s7p[c]	Sedoheptulose 7-phosphate	C7H15O10P	C7H13O10P	-2		C05382
ser-L[c]	L-Serine	C3H7NO3	C3H7NO3	0		C00065
ser-L[e]	L-Serine	C3H7NO3	C3H7NO3	0		C00065
skm[c]	Shikimate	C7H10O5	C7H9O5	-1		C00493
skm5p[c]	Shikimate 5-phosphate	C7H11O8P	C7H8O8P	-3		C03175
so3[c]	Sulfite	H2O3S	O3S	-2		C00094
so4[c]	Sulfate	H2O4S	O4S	-2		C00059
so4[e]	Sulfate	H2O4S	O4S	-2		C00059
succ[c]	Succinate	C4H6O4	C4H4O4	-2		C00042
succoa[c]	Succinyl-CoA	C25H40N7O19P3S	C25H35N7O19P3S	-5		C00091
suchms[c]	O-Succinyl-L-homoserine	C8H13NO6	C8H12NO6	-1		C01118
sufbcd[c]	SufBCD scaffold complex	H8O2S6R	H8O2S6R	0
sufbcd-2fe2s[c]	SufBCD with bound [2Fe-2S] cluster	H6O2S8Fe2R	H4O2S8Fe2R	-2
sufbcd-2fe2s2[c]	SufBCD with two bound [2Fe-2S] clusters	H4O2S10Fe4R	O2S10Fe4R	-4
sufbcd-4fe4s[c]	SufBCD with bound [4Fe-4S] cluster	H6O2S10Fe4R	H4O2S10Fe4R	-2
sufse[c]	SufSE sulfur acceptor complex	HSR	HSR	0
sufsesh[c]	SufSE with bound sulfur	HS2R	HS2R	0
t3c11vaceACP[c]	trans-3-cis-11-vacceoyl-[acyl-carrier protein]	C29H52N2O8PRS	C29H51N2O8PRS	-1
t3c5ddeceACP[c]	trans-3-cis-5-dodecenoyl-[acyl-carrier protein]	C23H40N2O8PRS	C23H39N2O8PRS	-1
t3c7mrseACP[c]	trans-3-cis-7-myristoleoyl-[acyl-carrier protein]	C25H44N2O8PRS	C25H43N2O8PRS	-1
t3c9palmeACP[c]	trans-3-cis-9-palmitoleoyl-[acyl-carrier protein]	C27H48N2O8PRS	C27H47N2O8PRS	-1
tddec2eACP[c]	trans-Dodec-2-enoyl-[acyl-carrier protein]	C23H42N2O8PRS	C23H41N2O8PRS	-1		C05758
tdeACP[c]	cis-tetradec-7-enoyl-[acyl-carrier protein] (n-C14:1)	C25H46N2O8PRS	C25H45N2O8PRS	-1
tdec2eACP[c]	trans-Dec-2-enoyl-[acyl-carrier protein]	C21H38N2O8PRS	C21H37N2O8PRS	-1		C05754
thex2eACP[c]	trans-Hex-2-enoyl-[acyl-carrier protein]	C17H30N2O8PRS	C17H29N2O8PRS	-1		C05748
thf[c]	5,6,7,8-Tetrahydrofolate	C19H23N7O6	C19H21N7O6	-2		C00101
thmmp[c]	Thiamin monophosphate	C12H17N4O4PS	C12H16N4O4PS	-1		C01081
thmpp[c]	Thiamine diphosphate	C12H19N4O7P2S	C12H16N4O7P2S	-2		C00068
thmpp[e]	Thiamine diphosphate	C12H19N4O7P2S	C12H16N4O7P2S	-2		C00068
thr-L[c]	L-Threonine	C4H9NO3	C4H9NO3	0		C00188
thr-L[e]	L-Threonine	C4H9NO3	C4H9NO3	0		C00188
tmrs2eACP[c]	trans-Tetradec-2-enoyl-[acyl-carrier protein]	C25H46N2O8PRS	C25H45N2O8PRS	-1		C05760
toct2eACP[c]	trans-Oct-2-enoyl-[acyl-carrier protein]	C19H34N2O8PRS	C19H33N2O8PRS	-1		C05751
toctd2eACP[c]	trans-octadec-2-enoyl-[acyl-carrier protein]	C29H54N2O8PRS	C29H53N2O8PRS	-1		C16221
tpalm2eACP[c]	trans-Hexadec-2-enoyl-[acyl-carrier protein]	C27H50N2O8PRS	C27H49N2O8PRS	-1		C05763
trdox[c]	Oxidized thioredoxin	X	X	0		C00343
trdrd[c]	Reduced thioredoxin	XH2	XH2	0		C00342
trnaglu[c]	tRNA (Glu)	R	R	0		C01641
trp-L[c]	L-Tryptophan	C11H12N2O2	C11H12N2O2	0		C00078
trp-L[e]	L-Tryptophan	C11H12N2O2	C11H12N2O2	0		C00078
tyr-L[c]	L-Tyrosine	C9H11NO3	C9H11NO3	0		C00082
tyr-L[e]	L-Tyrosine	C9H11NO3	C9H11NO3	0		C00082
uaagmda[c]	Undecaprenyl-diphospho-N-acetylmuramoyl-(N-acetylglucosamine)-L-ala-D-glu-meso-2,6-diaminopimeloyl-D-ala-D-ala	C95H156N8O28P2	C95H152N8O28P2	-4		C05898
uaccg[c]	UDP-N-acetyl-3-O-(1-carboxyvinyl)-D-glucosamine	C20H29N3O19P2	C20H26N3O19P2	-3		C04631
uacgam[c]	UDP-N-acetyl-D-glucosamine	C17H27N3O17P2	C17H25N3O17P2	-2		C00043
uagmda[c]	Undecaprenyl-diphospho-N-acetylmuramoyl-L-alanyl-D-glutamyl-meso-2,6-diaminopimeloyl-D-alanyl-D-alanine	C87H143N7O23P2	C87H139N7O23P2	-4		C05897
uama[c]	UDP-N-acetylmuramoyl-L-alanine	C23H36N4O20P2	C23H33N4O20P2	-3		C01212
uamag[c]	UDP-N-acetylmuramoyl-L-alanyl-D-glutamate	C28H43N5O23P2	C28H39N5O23P2	-4		C00692
uamr[c]	UDP-N-acetylmuramate	C20H31N3O19P2	C20H28N3O19P2	-3		C01050
udcpdp[c]	Undecaprenyl diphosphate	C55H92O7P2	C55H89O7P2	-3		C04574
udcpp[c]	Undecaprenyl phosphate	C55H91O4P	C55H89O4P	-2		C17556
udp[c]	UDP	C9H14N2O12P2	C9H11N2O12P2	-3		C00015
ugmd[c]	UDP-N-acetylmuramoyl-L-alanyl-D-gamma-glutamyl-meso-2,6-diaminopimelate	C35H55N7O26P2	C35H51N7O26P2	-4		C04877
ugmda[c]	UDP-N-acetylmuramoyl-L-alanyl-D-glutamyl-meso-2,6-diaminopimeloyl-D-alanyl-D-alanine	C41H65N9O28P2	C41H61N9O28P2	-4		C04882
ump[c]	UMP	C9H13N2O9P	C9H11N2O9P	-2		C00105
uppg3[c]	Uroporphyrinogen III	C40H44N4O16	C40H36N4O16	-8		C01051
uppg3[e]	Uroporphyrinogen III	C40H44N4O16	C40H36N4O16	-8		C01051
utp[c]	UTP	C9H15N2O15P3	C9H11N2O15P3	-4		C00075
val-L[c]	L-Valine	C5H11NO2	C5H11NO2	0		C00183
val-L[e]	L-Valine	C5H11NO2	C5H11NO2	0		C00183
xmp[c]	Xanthosine 5-phosphate	C10H13N4O9P	C10H11N4O9P	-2		C00655
xu5p-D[c]	D-Xylulose 5-phosphate	C5H11O8P	C5H9O8P	-2		C00231

## Sheet: Table S5ei
Table S5e. Stand-alone Sulcia (cicada symbiosis) metabolic model i) reaction list.
Abbreviation	Description	Reaction	GPR	Genes	Proteins	Subsystem	Reversible	Lower bound	Upper bound	Objective	Confidence Score	EC Number	Notes	References
G5SD2	Glutamate 5 semialdehyde dehydrogenase	glu-L[c] + 2 h[c] + nadh[c] <=> glu5sa[c] + nad[c] + h2o[c]	CE122_01355	CE122_01355		Proline Metabolism	1	0	0	0	2	1.2.1.88
P5CDr	1-pyrroline-5-carboxylate dehydrogenase	1pyr5c[c] + 2 h2o[c] + nad[c] => glu-L[c] + h[c] + nadh[c]	CE122_01355	CE122_01355		Proline Metabolism	0	0	1000	0	2	1.2.1.88
GSC	Glutamate semialdehyde conversion	1pyr5c[c] + h[c] + h2o[c] <=> glu5sa[c]				Proline Metabolism	1	-1000	1000	0	2	spontaneous
CBPS	carbamoyl-phosphate synthase (glutamine-hydrolysing)	2 atp[c] + gln-L[c] + h2o[c] + hco3[c] => 2 adp[c] + cbp[c] + glu-L[c] + 2 h[c] + pi[c]	(CE122_01215 and CE122_00260)	CE122_01215 CE122_00260		Arginine Biosynthesis I	0	0	1000	0	2	6.3.5.5	carAB
ACGS	N-acetylglutamate synthase	accoa[c] + glu-L[c] => coa[c] + acglu[c] + h[c]	CE122_00395	CE122_00395		Arginine biosynthesis	0	0	1000	0	2	2.3.1.1	argA
ACGK	acetylglutamate kinase	acglu[c] + atp[c] => acg5p[c] + adp[c]	CE122_01290	CE122_01290		Arginine Biosynthesis I	0	0	1000	0	2	2.7.2.8	argB
AGPR	N-acetyl-g-glutamyl-phosphate reductase	acg5p[c] + h[c] + nadph[c] <=> acg5sa[c] + nadp[c] + pi[c]	CE122_00400	CE122_00400		Arginine Biosynthesis I	1	-1000	1000	0	2	1.2.1.38	argC
ACOTA	acetylornithine transaminase	acg5sa[c] + glu-L[c] <=> acorn[c] + akg[c]	CE122_01310	CE122_01310		Arginine Biosynthesis I	1	-1000	1000	0	2	2.6.1.11	argD
ACODA	acetylornithine deacetylase	acorn[c] + h2o[c] => ac[c] + orn[c]	CE122_01285	CE122_01285		Arginine Biosynthesis I	0	0	1000	0	2	3.5.1.16	argE
OCBT	ornithine carbamoyltransferase	cbp[c] + orn[c] <=> citr-L[c] + h[c] + pi[c]	CE122_00265	CE122_00265		Arginine Biosynthesis I	1	-1000	1000	0	2	2.1.3.3	argF
ARGSS	argininosuccinate synthase	asp-L[c] + atp[c] + citr-L[c] => amp[c] + argsuc[c] + h[c] + ppi[c]	CE122_00395	CE122_00395		Arginine Biosynthesis I	0	0	1000	0	2	6.3.4.5	argG
ARGSL	argininosuccinate lyase	argsuc[c] <=> arg-L[c] + fum[c]	CE122_00445	CE122_00445		Arginine Biosynthesis I	1	-1000	1000	0	2	4.3.2.1	argH
ASPTA	aspartate transaminase	glu-L[c] + oaa[c] <=> akg[c] + asp-L[c]	CE122_00385	CE122_00385		Glutamate Degradation	1	-1000	1000	0	2	2.6.1.1	aspC
ASPK	aspartate kinase	asp-L[c] + atp[c] <=> 4pasp[c] + adp[c]	(CE122_00380 or peg.39)	CE122_00380 peg.39		Lysine Biosynthesis I	1	-1000	1000	0	2	2.7.2.4	lysC thrA
ASAD	aspartate-semialdehyde dehydrogenase	4pasp[c] + h[c] + nadph[c] <=> aspsa[c] + nadp[c] + pi[c]	CE122_01195	CE122_01195		Lysine Biosynthesis I	1	-1000	1000	0	2	1.2.1.11	asd
DHDPS	dihydrodipicolinate synthase	aspsa[c] + pyr[c] => 23dhdp[c] + h[c] + 2 h2o[c]	peg.161	peg.161		Lysine Biosynthesis I	0	0	1000	0	2	4.2.1.52	dapA
DHDPRy	dihydrodipicolinate reductase (NADPH)	23dhdp[c] + h[c] + nadph[c] => nadp[c] + thdp[c]	peg.163	peg.163		Lysine Biosynthesis I	0	0	1000	0	2	1.3.1.26	dapB
THDPS	tetrahydrodipicolinate succinylase	h2o[c] + succoa[c] + thdp[c] => coa[c] + sl2a6o[c]	CE122_00155	CE122_00155		Lysine Biosynthesis I	0	0	1000	0	2	2.3.1.117	dapD
SDPTA	succinyldiaminopimelate transaminase	glu-L[c] + sl2a6o[c] <=> akg[c] + sl26da[c]	CE122_01310	CE122_01310		Lysine Biosynthesis I	1	-1000	1000	0	2	2.6.1.17	argD
SDPDS	succinyl-diaminopimelate desuccinylase	h2o[c] + sl26da[c] => 26dap-LL[c] + succ[c]	CE122_01285	CE122_01285		Lysine biosynthesis	0	0	1000	0	2	3.5.1.18	dapE
DAPE	diaminopimelate epimerase	26dap-LL[c] <=> 26dap-M[c]	CE122_00885	CE122_00885		Lysine Biosynthesis I	1	-1000	1000	0	2	5.1.1.7	dapF
DAPDC	diaminopimelate decarboxylase	26dap-M[c] + h[c] => co2[c] + lys-L[c]	CE122_00650	CE122_00650		Lysine Biosynthesis I	0	0	1000	0	2	4.1.1.20	lysA
HSDy	homoserine dehydrogenase (NADPH)	aspsa[c] + h[c] + nadph[c] <=> hom-L[c] + nadp[c]	CE122_00380	CE122_00380		Threonine Biosynthesis	1	-1000	1000	0	2	1.1.1.3	thrA
HSK	homoserine kinase	atp[c] + hom-L[c] => adp[c] + h[c] + phom[c]	CE122_00375	CE122_00375		Threonine Biosynthesis	0	0	1000	0	2	2.7.1.39	thrB
THRS	threonine synthase	h2o[c] + phom[c] => pi[c] + thr-L[c]	CE122_00210	CE122_00210		Threonine Biosynthesis	0	0	1000	0	2	4.2.3.1	thrC
PRPPS	phosphoribosylpyrophosphate synthetase	atp[c] + r5p[c] => amp[c] + h[c] + prpp[c]	CE122_01340	CE122_01340		Histidine Biosynthesis	0	0	1000	0	2	2.7.6.1	prsA
DDPA	3-deoxy-D-arabino-heptulosonate 7-phosphate synthetase	e4p[c] + h2o[c] + pep[c] => 2dda7p[c] + pi[c]	CE122_00045	CE122_00045		Chorismate Biosynthesis	0	0	1000	0	2	4.1.2.15	aroG
DHQS	3-dehydroquinate synthase	2dda7p[c] => 3dhq[c] + pi[c]	CE122_01460	CE122_01460		Chorismate Biosynthesis	0	0	1000	0	2	4.2.3.4	aroB
DHQTi	3-dehydroquinate dehydratase, irreversible	3dhq[c] => 3dhsk[c] + h2o[c]	CE122_00250	CE122_00250		Chorismate Biosynthesis	0	0	1000	0	2	4.2.1.10	aroQ
SHK3Dr	shikimate dehydrogenase	3dhsk[c] + h[c] + nadph[c] <=> nadp[c] + skm[c]	peg.166	peg.166		Chorismate Biosynthesis	1	-1000	1000	0	2	1.1.1.25	aroE
SHKK	shikimate kinase	atp[c] + skm[c] => adp[c] + h[c] + skm5p[c]	CE122_01270	CE122_01270		Chorismate Biosynthesis	0	0	1000	0	2	2.7.1.71	aroK
PSCVT	3-phosphoshikimate 1-carboxyvinyltransferase	pep[c] + skm5p[c] <=> 3psme[c] + pi[c]	CE122_01020	CE122_01020		Chorismate Biosynthesis	1	-1000	1000	0	2	2.5.1.19	aroA
CHORS	chorismate synthase	3psme[c] => chor[c] + pi[c]	CE122_00660	CE122_00660		Chorismate Biosynthesis	0	0	1000	0	2	4.2.3.5	aroC
ANS	anthranilate synthase	chor[c] + gln-L[c] => anth[c] + glu-L[c] + h[c] + pyr[c]	(CE122_00625 and CE122_00630)	CE122_00625 CE122_00630		Tryptophan Biosynthesis	0	0	1000	0	2	4.1.3.27	trpE
ANPRT	anthranilate phosphoribosyltransferase	anth[c] + prpp[c] => ppi[c] + pran[c]	CE122_00620	CE122_00620		Tryptophan Biosynthesis	0	0	1000	0	2	2.4.2.18	trpD
PRAIi	phosphoribosylanthranilate isomerase (irreversible)	pran[c] => 2cpr5p[c]	CE122_00615	CE122_00615		Tryptophan Biosynthesis	0	0	1000	0	2	5.3.1.24	trpF
IGPS	indole-3-glycerol-phosphate synthase	2cpr5p[c] + h[c] => 3ig3p[c] + co2[c] + h2o[c]	CE122_00615	CE122_00615		Tryptophan Biosynthesis	0	0	1000	0	2	4.1.1.48	trpC
TRPS1	tryptophan synthase (indoleglycerol phosphate)	3ig3p[c] + ser-L[c] => g3p[c] + h2o[c] + trp-L[c]	(CE122_00925 and CE122_00930)	CE122_00925 CE122_00930		Tryptophan Biosynthesis	0	0	1000	0	2	4.2.1.20	trpAB
TRPS3	tryptophan synthase (indoleglycerol phosphate)	3ig3p[c] => g3p[c] + indole[c]	(CE122_00925 and CE122_00930)	CE122_00925 CE122_00930		Tryptophan Biosynthesis	0	0	1000	0	2	4.2.1.20	trpAB
TRPS2	tryptophan synthase (indole)	indole[c] + ser-L[c] => h2o[c] + trp-L[c]	(CE122_00925 and CE122_00930)	CE122_00925 CE122_00930		Tryptophan Biosynthesis	0	0	1000	0	2	4.2.1.20	trpAB
CHORM	chorismate mutase	chor[c] => pphn[c]	CE122_00045	CE122_00045		Phenylalanine and Tyrosine Biosynthesis	0	0	1000	0	2	5.4.99.5	pheA
PPNDH	prephenate dehydratase	h[c] + pphn[c] => co2[c] + h2o[c] + phpyr[c]	CE122_01200	CE122_01200		Phenylalanine and Tyrosine Biosynthesis	0	0	1000	0	2	4.2.1.51	pheA
PHETA1	phenylalanine transaminase	glu-L[c] + phpyr[c] <=> akg[c] + phe-L[c]	CE122_00135	CE122_00135		Phenylalanine Biosynthesis	1	-1000	1000	0		2.6.1.58	ilvE
THRD_L	L-threonine deaminase	thr-L[c] => 2obut[c] + nh4[c]	CE122_00360	CE122_00360		Isoleucine Biosynthesis	0	0	1000	0	2	4.3.1.19	ilvA
ACHBS	2-aceto-2-hydroxybutanoate synthase	2obut[c] + h[c] + pyr[c] => 2ahbut[c] + co2[c]	(peg.258 and peg.259)	peg.258 peg.259		Isoleucine Biosynthesis	0	0	1000	0	2	2.2.1.6	ilvNB
KARA2	ketol-acid reductoisomerase (2-Acetolactate)	2ahbut[c] + h[c] + nadph[c] <=> 23dhmp[c] + nadp[c]	CE122_00365	CE122_00365		Isoleucine Biosynthesis	1	-1000	1000	0	2	1.1.1.86	ilvC
DHAD2	Dihydroxy-acid dehydratase (2,3-dihydroxy-3 DASH Methylpentanoate)	23dhmp[c] => 3mop[c] + h2o[c]	peg.260	peg.260		Isoleucine Biosynthesis	0	0	1000	0	2	4.2.1.9	ilvD
ILETA	isoleucine transaminase	3mop[c] + glu-L[c] => akg[c] + ile-L[c]	(CE122_00135 or CE122_00040)	CE122_00135 CE122_00040		Isoleucine Biosynthesis	0	0	1000	0	2	2.6.1.42	ilvE
ACLS	acetolactate synthase	h[c] + 2 pyr[c] => alac-S[c] + co2[c]	(peg.258 and peg.259)	peg.258 peg.259		Valine Biosynthesis	0	0	1000	0	2	2.2.1.6	ilvNB
KARA1	ketol-acid reductoisomerase (2,3-dihydroxy-3-methylbutanoate)	alac-S[c] + h[c] + nadph[c] <=> 23dhmb[c] + nadp[c]	CE122_00365	CE122_00365		Valine Biosynthesis	1	-1000	1000	0	2	1.1.1.86	ilvC
DHAD1	dihydroxy-acid dehydratase (2,3-dihydroxy-3 DASH Methylbutanoate)	23dhmb[c] => 3mob[c] + h2o[c]	peg.260	peg.260		Valine Biosynthesis	0	0	1000	0	2	4.2.1.9	ilvD
VALTA	valine transaminase	3mob[c] + glu-L[c] <=> akg[c] + val-L[c]	CE122_00135	CE122_00135		Valine Biosynthesis	1	-1000	1000	0	2	2.6.1.42	ilvE
IPPS	2-isopropylmalate synthase	3mob[c] + accoa[c] + h2o[c] => 3c3hmp[c] + coa[c] + h[c]	CE122_00725	CE122_00725		Leucine Biosynthesis	0	0	1000	0	2	2.3.3.13	leuA
IPPMIb	2-isopropylmalate hydratase	3c3hmp[c] <=> 2ippm[c] + h2o[c]	(CE122_00715 and CE122_00720)	CE122_00715 CE122_00720		Leucine Biosynthesis	1	-1000	1000	0	2	4.2.1.33	leuCD
IPPMIa	3-isopropylmalate dehydratase	2ippm[c] + h2o[c] <=> 3c2hmp[c]	(CE122_00715 and CE122_00720)	CE122_00715 CE122_00720		Leucine Biosynthesis	1	-1000	1000	0	2	4.2.1.33	leuCD
IPMD	3-isopropylmalate dehydrogenase	3c2hmp[c] + nad[c] => 3c4mop[c] + h[c] + nadh[c]	CE122_00010	CE122_00010		Leucine Biosynthesis	0	0	1000	0	2	1.1.1.85	leuB
OMCDC	2-Oxo-4-methyl-3-carboxypentanoate decarboxylation	3c4mop[c] + h[c] => 4mop[c] + co2[c]				Leucine Biosynthesis	0	0	1000	0	2	1.1.1.85	spontaneous
LEUTAi	leucine transaminase (irreversible)	4mop[c] + glu-L[c] => akg[c] + leu-L[c]	(CE122_00135 or CE122_00040)	CE122_00135 CE122_00040		Leucine Biosynthesis	0	0	1000	0	2	2.6.1.42	ilvE
SCYSDS	SUF Cysteine desulfuration	cys-L[c] + sufse[c] => ala-L[c] + sufsesh[c]	(CE122_00075 and CE122_00735) or (CE122_00075 and peg.185)	CE122_00075 CE122_00735 CE122_00075 peg.185		Cofactor and Prosthetic Group Biosynthesis	0	0	1000	0	2		sufES
S2FE2SR	SUF [2Fe-2S] regeneration	2fe1s[c] + atp[c] + h2o[c] + sufbcd[c] + sufsesh[c] => adp[c] + 5 h[c] + pi[c] + sufbcd-2fe2s[c] + sufse[c]	(CE122_00200 and CE122_01160 and CE122_01100 and CE122_00075 and CE122_00735)	CE122_00200 CE122_01160 CE122_01100 CE122_00075 CE122_00735		Cofactor and Prosthetic Group Biosynthesis	0	0	1000	0	2		sufBCDSE
S2FE2ST	SUF [2Fe-2S] Transfer	4 h[c] + sufbcd-2fe2s[c] => 2fe2s[c] + sufbcd[c]	(CE122_00705 and CE122_00200 and CE122_01160 and CE122_01100)	CE122_00705 CE122_00200 CE122_01160 CE122_01100		Cofactor and Prosthetic Group Biosynthesis	0	0	1000	0	2		sufABCD
S2FE2SS2	SUF [2Fe-2S] Synthesis II	atp[c] + fadh2[c] + 2 fe2[c] + h2o[c] + sufbcd-2fe2s[c] + 2 sufsesh[c] => adp[c] + fad[c] + 7 h[c] + pi[c] + sufbcd-2fe2s2[c] + 2 sufse[c]	(CE122_00200 and CE122_01160 and CE122_01100 and CE122_00075 and CE122_00735)	CE122_00200 CE122_01160 CE122_01100 CE122_00075 CE122_00735		Cofactor and Prosthetic Group Biosynthesis	0	0	1000	0	2		sufBCDSE
S2FE2SS	SUF [2Fe-2S] Synthesis	atp[c] + fadh2[c] + 2 fe2[c] + h2o[c] + sufbcd[c] + 2 sufsesh[c] => adp[c] + fad[c] + 7 h[c] + pi[c] + sufbcd-2fe2s[c] + 2 sufse[c]	(CE122_00200 and CE122_01160 and CE122_01100 and CE122_00075 and CE122_00735)	CE122_00200 CE122_01160 CE122_01100 CE122_00075 CE122_00735		Cofactor and Prosthetic Group Biosynthesis	0	0	1000	0	2		sufBCDSE
S4FE4SR	SUF [4Fe-4S] Reduction	fadh2[c] + 2 h[c] + sufbcd-2fe2s2[c] => fad[c] + sufbcd-4fe4s[c]	(CE122_00200 and CE122_01160 and CE122_01100)	CE122_00200 CE122_01160 CE122_01100		Cofactor and Prosthetic Group Biosynthesis	0	0	1000	0	2		sufBCD
S4FE4ST	SUF [4Fe-4S] Transfer	4 h[c] + sufbcd-4fe4s[c] => 4fe4s[c] + sufbcd[c]	(CE122_00705 and CE122_00200 and CE122_01160 and CE122_01100)	CE122_00705 CE122_00200 CE122_01160 CE122_01100		Cofactor and Prosthetic Group Biosynthesis	0	0	1000	0	2		sufABCD
OMBZLM	2-Octaprenyl-6-methoxy-benzoquinol methylase	2ombzl[c] + amet[c] => 2ommbl[c] + ahcys[c] + h[c]	CE122_01175	CE122_01175		Ubiquinol-8 Biosynthesis	0	0	1000	0	2		ubiE
OCTDPS	Octaprenyl pyrophosphate synthase	frdp[c] + 5 ipdp[c] => octdp[c] + 5 ppi[c]	CE122_00080	CE122_00080		Octaprenyl Diphosphate Biosynthesis	0	0	1000	0	2		ispB
DHNAOT4	1,4-dihydroxy-2-naphthoate octaprenyltransferase	dhna[c] + h[c] + octdp[c] => 2dmmql8[c] + co2[c] + ppi[c]	CE122_00205	CE122_00205		Demethylmenaquinol-8 Biosynthesis I	0	0	1000	0	2	2.5.1.74	menA
AMMQLT8	S-adenosylmethione:2-demthylmenaquinole methyltransferase (menaquinone 8)	2dmmql8[c] + amet[c] => ahcys[c] + h[c] + mql8[c]	CE122_01175	CE122_01175		Menaquinol-8 Biosynthesis	0	0	1000	0	2	2.1.1.163	ubiE
PTAr	phosphotransacetylase	accoa[c] + pi[c] <=> actp[c] + coa[c]	CE122_01240	CE122_01240		Acetate Formation From Acetyl-CoA I	1	-1000	1000	0	2	2.3.1.8	pta
ACKr	acetate kinase	actp[c] + adp[c] <=> ac[c] + atp[c]	CE122_01235	CE122_01235		Acetate Formation From Acetyl-CoA I	1	-1000	1000	0	2	2.7.2.1	ackA
ME2	malic enzyme (NADP)	mal-L[c] + nadp[c] => co2[c] + nadph[c] + pyr[c]				Gluconeogenesis I	0	0	1000	0	2	1.1.1.40	maeA
PFK	phosphofructokinase	atp[c] + f6p[c] => adp[c] + fdp[c] + h[c]				Glycolysis/Gluconeogenesis	0	0	1000	0	2	2.7.1.11	pfkA
FBA	fructose-bisphosphate aldolase	fdp[c] <=> dhap[c] + g3p[c]	CE122_00435	CE122_00435		Glycolysis/Gluconeogenesis	1	-1000	1000	0	2	4.1.2.13	fba
GAPD	glyceraldehyde-3-phosphate dehydrogenase	g3p[c] + nad[c] + pi[c] <=> 13dpg[c] + h[c] + nadh[c]	CE122_00865	CE122_00865		Glycolysis/Gluconeogenesis	1	-1000	1000	0	2	1.2.1.12	gapA
PDH	pyruvate dehydrogenase	coa[c] + nad[c] + pyr[c] => accoa[c] + co2[c] + nadh[c]	(CE122_00850 and CE122_00855 and CE122_01370)	CE122_00850 CE122_00855 CE122_01370		Glycolysis/Gluconeogenesis	0	0	1000	0	2		aceEF lpd
OOR2	2-oxoglutarate ferredoxin oxidoreductase	coa[c] + akg[c] + fdxo[c] => h[c] + co2[c] + succoa[c] + fdxr[c]				Citric Acid Cycle	0	0	1000	0	2	1.2.7.3	korB
AKGDH	2-Oxogluterate dehydrogenase	akg[c] + coa[c] + nad[c] => co2[c] + nadh[c] + succoa[c]	(CE122_01370 and peg.171 and peg.172)	CE122_01370 peg.171 peg.172		Citric Acid Cycle	0	0	1000	0	2	1.2.4.2_1.8.1.4_2.3.1.61	sucAB lpd
SUCOAS	succinyl-CoA synthetase (ADP-forming)	adp[c] + pi[c] + succoa[c] <=> atp[c] + coa[c] + succ[c]	(CE122_00085 and CE122_00460)	CE122_00085 CE122_00460		Citric Acid Cycle	1	-1000	1000	0	2	6.2.1.5	sucDC
TKT1	transketolase	r5p[c] + xu5p-D[c] <=> g3p[c] + s7p[c]	(CE122_01005 and CE122_01000)	CE122_01005 CE122_01000		Pentose Phosphate Pathway	1	-1000	1000	0	2	2.2.1.1	tktA
TALA	transaldolase	g3p[c] + s7p[c] <=> e4p[c] + f6p[c]				Pentose Phosphate Pathway	1	-1000	1000	0	2	2.2.1.2	talA
TKT2	transketolase	e4p[c] + xu5p-D[c] <=> f6p[c] + g3p[c]	(CE122_01005 and CE122_01000)	CE122_01005 CE122_01000		Pentose Phosphate Pathway	1	-1000	1000	0	2	2.2.1.1	tktA
PFK_3	phosphofructokinase (s7p)	atp[c] + s7p[c] => adp[c] + h[c] + s17bp[c]				Sedoheptulose Bisphosphate Bypass	0	0	1000	0	2	2.7.1.11	pfkA
FBA3	Sedoheptulose 1,7-bisphosphate D-glyceraldehyde-3-phosphate-lyase	s17bp[c] <=> dhap[c] + e4p[c]	CE122_00435	CE122_00435		Sedoheptulose Bisphosphate Bypass	1	-1000	1000	0	2	4.1.2.13	fbaA
ATPS4rpp	ATP synthase (four protons for one ATP)	adp[c] + pi[c] + 4 h[e] <=> atp[c] + 3 h[c] + h2o[c]	(CE122_01180 and peg.16 and peg.37 and peg.36 and CE122_01175 and CE122_01185)	CE122_01180 peg.16 peg.37 peg.36 CE122_01175 CE122_01185		Oxidative Phosphorylation	1	-1000	1000	0	2	3.6.3.14	atpBFEDGAHC
CYTCBB3_4pp	cytochrome c oxidase cbb3 (complex IV)	4 focytc[c] + 8 h[c] + o2[c] => 4 ficytc[c] + 4 h[e] + 2 h2o[c]	(CE122_00555 and CE122_00560 and peg.64)	CE122_00555 CE122_00560 peg.64		Oxidative Phosphorylation	0	0	1000	0	2	1.9.3.1	ccoNOP cytochromeC3,C7
NADH5	NADH dehydrogenase (ubiquinone-8 )	h[c] + nadh[c] + q8[c] => nad[c] + q8h2[c]	CE122_01060	CE122_01060		Oxidative Phosphorylation	0	0	1000	0	2	1.6.99.3	ndh
TRDR	thioredoxin reductase (NADPH)	h[c] + nadph[c] + trdox[c] => nadp[c] + trdrd[c]	CE122_00345	CE122_00345		Oxidative Phosphorylation	0	0	1000	0	2	1.8.1.9	trxB
3OAS100	3-oxoacyl-[acyl-carrier-protein] synthase (n-C10:0)	h[c] + malACP[c] + ocACP[c] => 3odecACP[c] + ACP[c] + co2[c]				Fatty Acid Elongation-Saturated	0	0	1000	0	2	2.3.1.41	fabF
LIPOCT	Lipoyl(octanoyl) transferase	h[c] + ocACP[c] => ACP[c] + octapb[c]	CE122_00410	CE122_00410		Lipoate Biosynthesis and Incorporation I	0	0	1000	0	2	2.3.1.181	lipB
LIPOS	Lipoate synthase	4fe4s[c] + 2 amet[c] + h[c] + nad[c] + octapb[c] => 2fe2s[c] + 2 dad-5[c] + 2 fe2[c] + lipopb[c] + 2 met-L[c] + nadh[c]	CE122_00470	CE122_00470		Lipoate Biosynthesis and Incorporation I	0	0	1000	0	2	2.8.1.8	lipA
S_GROW	Biomass objective function	0.3208 ala-L[c] + 0.21594 arg-L[c] + 0.27238 asn-L[c] + 0.28334 asp-L[c] + 0.03231 cys-L[c] + 0.1607 gln-L[c] + 0.37901 glu-L[c] + 0.32163 gly[c] + 0.082 his-L[c] + 0.43019 ile-L[c] + 0.42814 leu-L[c] + 0.43881 lys-L[c] + 0.14595 met-L[c] + 0.15598 phe-L[c] + 0.15415 pro-L[c] + 0.32982 ser-L[c] + 0.25236 thr-L[c] + 0.03107 trp-L[c] + 0.12909 tyr-L[c] + 0.36104 val-L[c] + 0.03847 datp[c] + 0.01123…				Biomass	0	0	1000	1	2
SUL_O2tex	oxygen transport via diffusion	o2[e] <=> o2[c]				Transport	1	-1000	1000	0	2
SUL_NH4tex	ammonia transport via diffusion	nh4[e] <=> nh4[c]				Transport	1	-1000	1000	0	2
SUL_H2Otex	H2O transport via diffusion	h2o[c] <=> h2o[e]				Transport	1	-1000	1000	0	2
SUL_CO2tex	CO2 transport via diffusion	co2[c] <=> co2[e]				Transport	1	-1000	1000	0	2
SUL_FE2tex	iron (II) transport via diffusion	fe2[c] <=> fe2[e]				Transport	1	-1000	1000	0	2
SUL_Pitex	phosphate transport via diffusion	pi[c] <=> pi[e]				Transport	1	-1000	1000	0	2
SUL_DM_fdxo	Source to allow ferredoxin (oxidized form 4:2) to enter system	=> fdxo[c]				Source	0	0	1000	0	2
SUL_DM_4FE4S	Source to allow [4Fe-4S] iron-sulfur cluster to enter system	=> 4fe4s[c]				Source	0	0	1000	0	2
SUL_DM_SUFSE	Source to allow SUFSE to enter system	=> sufse[c]				Source	0	0	1000	0	2
SUL_DM_Q8	Source to allow Ubiquinone-8 to enter system	=> q8[c]				Source	0	0	1000	0	2
SUL_DM_FOCYTC	Source to allow Ferrocytochrome c to enter system	=> focytc[c]				Source	0	0	1000	0	2
SUL_DM_Q8H2	Sink to allow Ubiquinol-8 to leave system	q8h2[c] =>				Sink	0	0	1000	0	2
SUL_DM_FICYTC	Sink to allow Ferricytochrome c to leave system	ficytc[c] =>				Sink	0	0	1000	0	2
SUL_DM_SUFSESH	Sink to allow SUFSESH to leave system	sufsesh[c] =>				Sink	0	0	1000	0	2
SUL_DM_LIPOPB	Sink to allow lipoate to leave system	lipopb[c] =>				Sink	0	0	1000	0	2
SUL_DM_fdxr	Sink to allow ferredoxin (reduced form 4:2) to leave system	fdxr[c] =>				Sink	0	0	1000	0	2
SUL_UP_ALA-L	Import L-Alanine	ala-L[e] => ala-L[c]				Transport	0	0	1000	0	2
SUL_UP_ASN-L	Import L-Asparagine	asn-L[e] => asn-L[c]				Transport	0	0	1000	0	2
SUL_UP_CYS-L	Import L-Cysteine	cys-L[e] => cys-L[c]				Transport	0	0	1000	0	2
SUL_UP_GLU-L	Import L-Glutamate	glu-L[e] => glu-L[c]				Transport	0	0	1000	0	2
SUL_UP_GLN-L	Import L-Glutamine	gln-L[e] => gln-L[c]				Transport	0	0	1000	0	2
SUL_UP_GLY	Import Glycine	gly[e] => gly[c]				Transport	0	0	1000	0	2
SUL_UP_PRO-L	Import L-Proline	pro-L[e] => pro-L[c]				Transport	0	0	1000	0	2
SUL_UP_SER-L	Import L-Serine	ser-L[e] => ser-L[c]				Transport	0	0	1000	0	2
SUL_UP_TYR-L	Import L-Tyrosine	tyr-L[e] => tyr-L[c]				Transport	0	0	1000	0	2
SUL_UP_HIS-L	Import Histidine	his-L[e] => his-L[c]				Transport	0	0	1000	0	2
SUL_UP_MET-L	Import Methionine	met-L[e] => met-L[c]				Transport	0	0	1000	0	2
SUL_UP_AMET	Import S-Adenosyl-L-methionine	amet[e] => amet[c]				Transport	0	0	1000	0	2
SUL_UP_2OBUT	Import 2-Oxobutanoate	2obut[e] => 2obut[c]				Transport	0	0	1000	0	2
SUL_UP_DATP	Import dATP	datp[e] => datp[c]				Transport	0	0	1000	0	2
SUL_UP_DCTP	Import dCTP	dctp[e] => dctp[c]				Transport	0	0	1000	0	2
SUL_UP_DGTP	Import dGTP	dgtp[e] => dgtp[c]				Transport	0	0	1000	0	2
SUL_UP_DTTP	Import dTTP	dttp[e] => dttp[c]				Transport	0	0	1000	0	2
SUL_UP_CTP	Import CTP	ctp[e] => ctp[c]				Transport	0	0	1000	0	2
SUL_UP_GTP	Import GTP	gtp[e] => gtp[c]				Transport	0	0	1000	0	2
SUL_UP_UTP	Import UTP	utp[e] => utp[c]				Transport	0	0	1000	0	2
SUL_UP_ADP	Import ADP	adp[e] => adp[c]				Transport	0	0	1000	0	2
SUL_UP_F6P	Import Fructose 6-phosphate	f6p[e] => f6p[c]				Transport	0	0	1000	0	2
SUL_UP_OAA	Import Oxaloacetate	oaa[e] => oaa[c]				Transport	0	0	1000	0	2
SUL_UP_PEP	Import Phosphoenolpyruvate	pep[e] => pep[c]				Transport	0	0	1000	0	2
SUL_UP_MAL-L	Import L-Malate	mal-L[e] => mal-L[c]				Transport	0	0	1000	0	2
SUL_UP_HCO3	Import Bicarbonate	hco3[e] => hco3[c]				Transport	0	0	1000	0	2
SUL_UP_OCACP	Import Octanoyl-ACP	ocACP[e] => ocACP[c]				Transport	0	0	1000	0	2
SUL_UP_FADH2	Import Flavin adenine dinucleotide reduced	fadh2[e] => fadh2[c]				Transport	0	0	1000	0	2
SUL_UP_NAD	Import Nicotinamide adenine dinucleotide	nad[e] => nad[c]				Transport	0	0	1000	0	2
SUL_UP_NADP	Import Nicotinamide adenine dinucleotide phosphate	nadp[e] => nadp[c]				Transport	0	0	1000	0	2
SUL_UP_COA	Import Coenzyme A	coa[e] => coa[c]				Transport	0	0	1000	0	2
SUL_UP_THMPP	Import Thiamine diphosphate	thmpp[e] => thmpp[c]				Transport	0	0	1000	0	2
SUL_EF_ARG-L	Export L-Arginine	arg-L[c] => arg-L[e]				Transport	0	0	1000	0	2
SUL_EF_ILE-L	Export L-Isoleucine	ile-L[c] => ile-L[e]				Transport	0	0	1000	0	2
SUL_EF_LEU-L	Export L-Leucine	leu-L[c] => leu-L[e]				Transport	0	0	1000	0	2
SUL_EF_LYS-L	Export L-Lysine	lys-L[c] => lys-L[e]				Transport	0	0	1000	0	2
SUL_EF_PHE-L	Export L-Phenylalanine	phe-L[c] => phe-L[e]				Transport	0	0	1000	0	2
SUL_EF_THR-L	Export L-Threonine	thr-L[c] => thr-L[e]				Transport	0	0	1000	0	2
SUL_EF_TRP-L	Export L-Tryptophan	trp-L[c] => trp-L[e]				Transport	0	0	1000	0	2
SUL_EF_VAL-L	Export L-Valine	val-L[c] => val-L[e]				Transport	0	0	1000	0	2
SUL_EF_SUCC	Export Succinate	succ[c] => succ[e]				Transport	0	0	1000	0	2
SUL_EF_XU5P-D	Export D-Xylulose 5-phosphate	xu5p-D[c] => xu5p-D[e]				Transport	0	0	1000	0	2
SUL_EF_FUM	Export Fumarate	fum[c] => fum[e]				Transport	0	0	1000	0	2
SUL_EF_13DPG	Export 3-Phospho-D-glyceroyl phosphate	13dpg[c] => 13dpg[e]				Transport	0	0	1000	0	2
SUL_EF_DHAP	Export Dihydroxyacetone phosphate	dhap[c] => dhap[e]				Transport	0	0	1000	0	2
SUL_EF_AC	Export Acetate	ac[c] => ac[e]				Transport	0	0	1000	0	2
SUL_EF_FAD	Export FAD	fad[c] => fad[e]				Transport	0	0	1000	0	2
SUL_EF_AMP	Export AMP	amp[c] => amp[e]				Transport	0	0	1000	0	2
SUL_EF_DAD-5	Export 5'-Deoxyadenosine	dad-5[c] => dad-5[e]				Transport	0	0	1000	0	2
SUL_EF_PPI	Export PPI	ppi[c] => ppi[e]				Transport	0	0	1000	0	2
EX_o2(e)	Exchange oxygen	o2[e] <=>				Exchange	1	-1000	1000	0	2
EX_h(e)	Exchange H	h[e] <=>				Exchange	1	-1000	1000	0	2
EX_nh4(e)	Exchange ammonia	nh4[e] <=>				Exchange	1	-1000	1000	0	2
EX_h2o(e)	Exchange H2O	h2o[e] <=>				Exchange	1	-1000	1000	0	2
EX_co2(e)	Exchange CO2	co2[e] <=>				Exchange	1	-1000	1000	0	2
EX_fe2(e)	Exchange iron (II)	fe2[e] <=>				Exchange	1	-1000	1000	0	2
EX_pi(e)	Exchange phosphate	pi[e] <=>				Exchange	1	-1000	1000	0	2
EX_ala-L(e)	Exchange L-Alanine	ala-L[e] <=>				Exchange	1	-1000	1000	0	2
EX_asn-L(e)	Exchange L-Asparagine	asn-L[e] <=>				Exchange	1	-1000	1000	0	2
EX_cys-L(e)	Exchange L-Cysteine	cys-L[e] <=>				Exchange	1	-1000	1000	0	2
EX_glu-L(e)	Exchange L-Glutamate	glu-L[e] <=>				Exchange	1	-1000	1000	0	2
EX_gln-L(e)	Exchange L-Glutamine	gln-L[e] <=>				Exchange	1	-1000	1000	0	2
EX_gly(e)	Exchange Glycine	gly[e] <=>				Exchange	1	-1000	1000	0	2
EX_pro-L(e)	Exchange L-Proline	pro-L[e] <=>				Exchange	1	-1000	1000	0	2
EX_ser-L(e)	Exchange Serine	ser-L[e] <=>				Exchange	1	-1000	1000	0	2
EX_tyr-L(e)	Exchange L-Tyrosine	tyr-L[e] <=>				Exchange	1	-1000	1000	0	2
EX_his-L(e)	Exchange Histidine	his-L[e] <=>				Exchange	1	-1000	1000	0	2
EX_met-L(e)	Exchange Methionine	met-L[e] <=>				Exchange	1	-1000	1000	0	2
EX_amet(e)	Exchange S-Adenosyl-L-methionine	amet[e] <=>				Exchange	1	-1000	1000	0	2
EX_2obut(e)	Exchange 2-Oxobutanoate	2obut[e] <=>				Exchange	1	-1000	1000	0	2
EX_datp(e)	Exchange dATP	datp[e] <=>				Exchange	1	-1000	1000	0	2
EX_dctp(e)	Exchange dCTP	dctp[e] <=>				Exchange	1	-1000	1000	0	2
EX_dgtp(e)	Exchange dGTP	dgtp[e] <=>				Exchange	1	-1000	1000	0	2
EX_dttp(e)	Exchange dTTP	dttp[e] <=>				Exchange	1	-1000	1000	0	2
EX_ctp(e)	Exchange CTP	ctp[e] <=>				Exchange	1	-1000	1000	0	2
EX_gtp(e)	Exchange GTP	gtp[e] <=>				Exchange	1	-1000	1000	0	2
EX_utp(e)	Exchange UTP	utp[e] <=>				Exchange	1	-1000	1000	0	2
EX_adp(e)	Exchange ADP	adp[e] <=>				Exchange	1	-1000	1000	0	2
EX_f6p(e)	Exchange Fructose 6-phosphate	f6p[e] <=>				Exchange	1	-1000	1000	0	2
EX_oaa(e)	Exchange Oxaloacetate	oaa[e] <=>				Exchange	1	-1000	1000	0	2
EX_pep(e)	Exchange Phosphoenolpyruvate	pep[e] <=>				Exchange	1	-1000	1000	0	2
EX_mal-L(e)	Exchange L-Malate	mal-L[e] <=>				Exchange	1	-1000	1000	0	2
EX_hco3(e)	Exchange Bicarbonate	hco3[e] <=>				Exchange	1	-1000	1000	0	2
EX_ocacp(e)	Exchange Octanoyl-ACP	ocACP[e] <=>				Exchange	1	-1000	1000	0	2
EX_fadh2(e)	Exchange Flavin adenine dinucleotide reduced	fadh2[e] <=>				Exchange	1	-1000	1000	0	2
EX_nad(e)	Exchange Nicotinamide adenine dinucleotide	nad[e] <=>				Exchange	1	-1000	1000	0	2
EX_nadp(e)	Exchange Nicotinamide adenine dinucleotide phosphate	nadp[e] <=>				Exchange	1	-1000	1000	0	2
EX_coa(e)	Exchange Coenzyme A	coa[e] <=>				Exchange	1	-1000	1000	0	2
EX_thmpp(e)	Exchange Thiamine diphosphate	thmpp[e] <=>				Exchange	1	-1000	1000	0	2
EX_arg-L(e)	Exchange L-Arginine	arg-L[e] <=>				Exchange	1	-1000	1000	0	2
EX_ile-L(e)	Exchange L-Isoleucine	ile-L[e] <=>				Exchange	1	-1000	1000	0	2
EX_leu-L(e)	Exchange L-Leucine	leu-L[e] <=>				Exchange	1	-1000	1000	0	2
EX_lys-L(e)	Exchange L-Lysine	lys-L[e] <=>				Exchange	1	-1000	1000	0	2
EX_phe-L(e)	Exchange L-Phenylalanine	phe-L[e] <=>				Exchange	1	-1000	1000	0	2
EX_thr-L(e)	Exchange L-Threonine	thr-L[e] <=>				Exchange	1	-1000	1000	0	2
EX_trp-L(e)	Exchange L-Tryptophan	trp-L[e] <=>				Exchange	1	-1000	1000	0	2
EX_val-L(e)	Exchange L-Valine	val-L[e] <=>				Exchange	1	-1000	1000	0	2
EX_succ(e)	Exchange Succinate	succ[e] <=>				Exchange	1	-1000	1000	0	2
EX_xu5p-D(e)	Exchange D-Xylulose 5-phosphate	xu5p-D[e] <=>				Exchange	1	-1000	1000	0	2
EX_fum(e)	Exchange Fumarate	fum[e] <=>				Exchange	1	-1000	1000	0	2
EX_13dpg(e)	Exchange 3-Phospho-D-glyceroyl phosphate	13dpg[e] <=>				Exchange	1	-1000	1000	0	2
EX_dhap(e)	Exchange Dihydroxyacetone phosphate	dhap[e] <=>				Exchange	1	-1000	1000	0	2
EX_ac(e)	Exchange Acetate	ac[e] <=>				Exchange	1	-1000	1000	0	2
EX_fad(e)	Exchange FAD	fad[e] <=>				Exchange	1	-1000	1000	0	2
EX_amp(e)	Exchange AMP	amp[e] <=>				Exchange	1	-1000	1000	0	2
EX_dad-5(e)	Exchange 5'-Deoxyadenosine	dad-5[e] <=>				Exchange	1	-1000	1000	0	2
EX_ppi(e)	Exchange PPI	ppi[e] <=>				Exchange	1	-1000	1000	0	2

## Sheet: Table S5eii
Table S5e. Stand-alone Sulcia (cicada symbiosis) metabolic model ii) metabolite list.
Abbreviation	Description	Neutral formula	Charged formula	Charge	Compartment	KEGG ID	PubChem ID	ChEBI ID	InChI String	SMILES	HMDB ID
13dpg[c]	3-Phospho-D-glyceroyl phosphate	C3H8O10P2	C3H4O10P2	-4		C00236
13dpg[e]	3-Phospho-D-glyceroyl phosphate	C3H8O10P2	C3H4O10P2	-4		C00236
1pyr5c[c]	1-Pyrroline-5-carboxylate	C5H7NO2	C5H6NO2	-1		C03912
23dhdp[c]	2,3-Dihydrodipicolinate	C7H7NO4	C7H5NO4	-2		C03340
23dhmb[c]	(R)-2,3-Dihydroxy-3-methylbutanoate	C5H10O4	C5H9O4	-1		C04272
23dhmp[c]	(R)-2,3-Dihydroxy-3-methylpentanoate	C6H12O4	C6H11O4	-1		C06007
26dap-LL[c]	LL-2,6-Diaminoheptanedioate	C7H14N2O4	C7H14N2O4	0		C00666
26dap-M[c]	meso-2,6-Diaminoheptanedioate	C7H14N2O4	C7H14N2O4	0		C00680
2ahbut[c]	(S)-2-Aceto-2-hydroxybutanoate	C6H10O4	C6H9O4	-1		C06006
2cpr5p[c]	1-(2-Carboxyphenylamino)-1-deoxy-D-ribulose 5-phosphate	C12H16NO9P	C12H13NO9P	-3		C01302
2dda7p[c]	2-Dehydro-3-deoxy-D-arabino-heptonate 7-phosphate	C7H13O10P	C7H10O10P	-3		C04691
2dmmql8[c]	2-Demethylmenaquinol 8	C50H72O2	C50H72O2	0
2fe1s[c]	[2Fe-1S] desulfurated iron-sulfur cluster	SFe2	SFe2	2
2fe2s[c]	[2Fe-2S] iron-sulfur cluster	S2Fe2	S2Fe2	2
2ippm[c]	2-Isopropylmaleate	C7H10O4	C7H8O4	-2		C02631
2obut[c]	2-Oxobutanoate	C4H6O3	C4H5O3	-1		C00109
2obut[e]	2-Oxobutanoate	C4H6O3	C4H5O3	-1		C00109
2ombzl[c]	2-Octaprenyl-6-methoxy-1,4-benzoquinol	C47H72O3	C47H72O3	0
2ommbl[c]	2-Octaprenyl-3-methyl-6-methoxy- 1,4-benzoquinol	C48H74O3	C48H74O3	0
3c2hmp[c]	3-Carboxy-2-hydroxy-4-methylpentanoate	C7H12O5	C7H10O5	-2		C04411
3c3hmp[c]	3-Carboxy-3-hydroxy-4-methylpentanoate	C7H12O5	C7H10O5	-2		C02504
3c4mop[c]	3-Carboxy-4-methyl-2-oxopentanoate	C7H10O5	C7H8O5	-2		C04236
3dhq[c]	3-Dehydroquinate	C7H10O6	C7H9O6	-1		C00944
3dhsk[c]	3-Dehydroshikimate	C7H8O5	C7H7O5	-1		C02637
3ig3p[c]	C-(3-Indolyl)-glycerol 3-phosphate	C11H14NO6P	C11H12NO6P	-2		C03506
3mob[c]	3-Methyl-2-oxobutanoate	C5H8O3	C5H7O3	-1		C00141
3mop[c]	(S)-3-Methyl-2-oxopentanoate	C6H10O3	C6H9O3	-1		C00671
3odecACP[c]	3-Oxodecanoyl-[acyl-carrier protein]	C21H38N2O9PRS	C21H37N2O9PRS	-1		C05753
3psme[c]	5-O-(1-Carboxyvinyl)-3-phosphoshikimate	C10H13O10P	C10H9O10P	-4		C01269
4fe4s[c]	[4Fe-4S] iron-sulfur cluster	S4Fe4	S4Fe4	2
4mop[c]	4-Methyl-2-oxopentanoate	C6H10O3	C6H9O3	-1		C00233
4pasp[c]	4-Phospho-L-aspartate	C4H8NO7P	C4H6NO7P	-2		C03082
ac[c]	Acetate	C2H4O2	C2H3O2	-1		C00033
ac[e]	Acetate	C2H4O2	C2H3O2	-1		C00033
accoa[c]	Acetyl-CoA	C23H38N7O17P3S	C23H34N7O17P3S	-4		C00024
acg5p[c]	N-Acetyl-L-glutamyl 5-phosphate	C7H12NO8P	C7H9NO8P	-3		C04133
acg5sa[c]	N-Acetyl-L-glutamate 5-semialdehyde	C7H11NO4	C7H10NO4	-1		C01250
acglu[c]	N-Acetyl-L-glutamate	C7H11NO5	C7H9NO5	-2		C00624
acorn[c]	N2-Acetyl-L-ornithine	C7H14N2O3	C7H14N2O3	0		C00437
ACP[c]	acyl carrier protein	C11H22N2O7PRS	C11H21N2O7PRS	-1		C00229
actp[c]	Acetyl phosphate	C2H5O5P	C2H3O5P	-2		C00227
adp[c]	ADP	C10H15N5O10P2	C10H12N5O10P2	-3		C00008
adp[e]	ADP	C10H15N5O10P2	C10H12N5O10P2	-3		C00008
ahcys[c]	S-Adenosyl-L-homocysteine	C14H20N6O5S	C14H20N6O5S	0		C00021
akg[c]	2-Oxoglutarate	C5H6O5	C5H4O5	-2		C00026
alac-S[c]	(S)-2-Acetolactate	C5H8O4	C5H7O4	-1		C06010
ala-L[c]	L-Alanine	C3H7NO2	C3H7NO2	0		C00041
ala-L[e]	L-Alanine	C3H7NO2	C3H7NO2	0		C00041
amet[c]	S-Adenosyl-L-methionine	C15H22N6O5S	C15H23N6O5S	1		C00019
amet[e]	S-Adenosyl-L-methionine	C15H22N6O5S	C15H23N6O5S	1		C00019
amp[c]	AMP	C10H14N5O7P	C10H12N5O7P	-2		C00020
amp[e]	AMP	C10H14N5O7P	C10H12N5O7P	-2		C00020
anth[c]	Anthranilate	C7H7NO2	C7H6NO2	-1		C00108
arg-L[c]	L-Arginine	C6H14N4O2	C6H15N4O2	1		C00062
arg-L[e]	L-Arginine	C6H14N4O2	C6H15N4O2	1		C00062
argsuc[c]	N(omega)-(L-Arginino)succinate	C10H18N4O6	C10H17N4O6	-1		C03406
asn-L[c]	L-Asparagine	C4H8N2O3	C4H8N2O3	0		C00152
asn-L[e]	L-Asparagine	C4H8N2O3	C4H8N2O3	0		C00152
asp-L[c]	L-Aspartate	C4H7NO4	C4H6NO4	-1		C00049
aspsa[c]	L-Aspartate 4-semialdehyde	C4H7NO3	C4H7NO3	0		C00441
atp[c]	ATP	C10H16N5O13P3	C10H12N5O13P3	-4		C00002
cbp[c]	Carbamoyl phosphate	CH4NO5P	CH2NO5P	-2		C00169
chor[c]	Chorismate	C10H10O6	C10H8O6	-2		C00251
citr-L[c]	L-Citrulline	C6H13N3O3	C6H13N3O3	0		C00327
co2[c]	CO2	CO2	CO2	0		C00011
co2[e]	CO2	CO2	CO2	0		C00011
coa[c]	Coenzyme A	C21H36N7O16P3S	C21H32N7O16P3S	-4		C00010
coa[e]	Coenzyme A	C21H36N7O16P3S	C21H32N7O16P3S	-4		C00010
ctp[c]	CTP	C9H16N3O14P3	C9H12N3O14P3	-4		C00063
ctp[e]	CTP	C9H16N3O14P3	C9H12N3O14P3	-4		C00063
cys-L[c]	L-Cysteine	C3H7NO2S	C3H7NO2S	0		C00097
cys-L[e]	L-Cysteine	C3H7NO2S	C3H7NO2S	0		C00097
dad-5[c]	5-Deoxyadenosine	C10H13N5O3	C10H13N5O3	0		C05198
dad-5[e]	5-Deoxyadenosine	C10H13N5O3	C10H13N5O3	0		C05198
datp[c]	dATP	C10H16N5O12P3	C10H12N5O12P3	-4		C00131
datp[e]	dATP	C10H16N5O12P3	C10H12N5O12P3	-4		C00131
dctp[c]	dCTP	C9H16N3O13P3	C9H12N3O13P3	-4		C00458
dctp[e]	dCTP	C9H16N3O13P3	C9H12N3O13P3	-4		C00458
dgtp[c]	dGTP	C10H16N5O13P3	C10H12N5O13P3	-4		C00286
dgtp[e]	dGTP	C10H16N5O13P3	C10H12N5O13P3	-4		C00286
dhap[c]	Dihydroxyacetone phosphate	C3H7O6P	C3H5O6P	-2		C00111
dhap[e]	Dihydroxyacetone phosphate	C3H7O6P	C3H5O6P	-2		C00111
dhna[c]	1,4-Dihydroxy-2-naphthoate	C11H8O4	C11H7O4	-1		C03657
dttp[c]	dTTP	C10H17N2O14P3	C10H13N2O14P3	-4		C00459
dttp[e]	dTTP	C10H17N2O14P3	C10H13N2O14P3	-4		C00459
e4p[c]	D-Erythrose 4-phosphate	C4H9O7P	C4H7O7P	-2		C00279
f6p[c]	D-Fructose 6-phosphate	C6H13O9P	C6H11O9P	-2		C00085
f6p[e]	D-Fructose 6-phosphate	C6H13O9P	C6H11O9P	-2		C00085
fad[c]	Flavin adenine dinucleotide oxidized	C27H33N9O15P2	C27H31N9O15P2	-2		C00016
fad[e]	Flavin adenine dinucleotide oxidized	C27H33N9O15P2	C27H31N9O15P2	-2		C00016
fadh2[c]	Flavin adenine dinucleotide reduced	C27H35N9O15P2	C27H33N9O15P2	-2		C01352
fadh2[e]	Flavin adenine dinucleotide reduced	C27H35N9O15P2	C27H33N9O15P2	-2		C01352
fdp[c]	D-Fructose 1,6-bisphosphate	C6H14O12P2	C6H10O12P2	-4		C00354
fdxo[c]	ferredoxin (oxidized form 4:2)	Fe8S8X	Fe8S8X	0		C00139
fdxr[c]	ferredoxin (reduced form 4:2)	Fe8S8X	Fe8S8X	-2		C00138
fe2[c]	Fe2+	Fe	Fe	2		C00023
fe2[e]	Fe2+	Fe	Fe	2		C00023
ficytc[c]	Ferricytochrome c	C42H44FeN8O8S2R4	C42H46FeN8O8S2R4	3		C00125
focytc[c]	Ferrocytochrome c	C42H44FeN8O8S2R4	C42H46FeN8O8S2R4	2		C00126
frdp[c]	Farnesyl diphosphate	C15H28O7P2	C15H25O7P2	-3		C00448
fum[c]	Fumarate	C4H4O4	C4H2O4	-2		C00122
fum[e]	Fumarate	C4H4O4	C4H2O4	-2		C00122
g3p[c]	Glyceraldehyde 3-phosphate	C3H7O6P	C3H5O6P	-2		C00661
gln-L[c]	L-Glutamine	C5H10N2O3	C5H10N2O3	0		C00064
gln-L[e]	L-Glutamine	C5H10N2O3	C5H10N2O3	0		C00064
glu5sa[c]	L-Glutamate 5-semialdehyde	C5H9NO3	C5H9NO3	0		C01165
glu-L[c]	L-Glutamate	C5H9NO4	C5H8NO4	-1		C00025
glu-L[e]	L-Glutamate	C5H9NO4	C5H8NO4	-1		C00025
gly[c]	Glycine	C2H5NO2	C2H5NO2	0		C00037
gly[e]	Glycine	C2H5NO2	C2H5NO2	0		C00037
gtp[c]	GTP	C10H16N5O14P3	C10H12N5O14P3	-4		C00044
gtp[e]	GTP	C10H16N5O14P3	C10H12N5O14P3	-4		C00044
h[c]	H+	H	H	1		C00080
h[e]	H+	H	H	1		C00080
h2o[c]	H2O	H2O	H2O	0		C00001
h2o[e]	H2O	H2O	H2O	0		C00001
hco3[c]	Bicarbonate	CH2O3	CHO3	-1		C00288
hco3[e]	Bicarbonate	CH2O3	CHO3	-1		C00288
his-L[c]	L-Histidine	C6H9N3O2	C6H9N3O2	0		C00135
his-L[e]	L-Histidine	C6H9N3O2	C6H9N3O2	0		C00135
hom-L[c]	L-Homoserine	C4H9NO3	C4H9NO3	0		C00263
ile-L[c]	L-Isoleucine	C6H13NO2	C6H13NO2	0		C00407
ile-L[e]	L-Isoleucine	C6H13NO2	C6H13NO2	0		C00407
indole[c]	Indole	C8H7N	C8H7N	0		C00463
ipdp[c]	Isopentenyl diphosphate	C5H12O7P2	C5H9O7P2	-3		C00129
leu-L[c]	L-Leucine	C6H13NO2	C6H13NO2	0		C00123
leu-L[e]	L-Leucine	C6H13NO2	C6H13NO2	0		C00123
lipopb[c]	lipoate (protein bound)	C8H12OS2	C8H13OS2	1
lys-L[c]	L-Lysine	C6H14N2O2	C6H15N2O2	1		C00047
lys-L[e]	L-Lysine	C6H14N2O2	C6H15N2O2	1		C00047
malACP[c]	Malonyl-[acyl-carrier protein]	C3H3O3R	C14H22N2O10PRS	-2		C01209
mal-L[c]	L-Malate	C4H6O5	C4H4O5	-2		C00149
mal-L[e]	L-Malate	C4H6O5	C4H4O5	-2		C00149
met-L[c]	L-Methionine	C5H11NO2S	C5H11NO2S	0		C00073
met-L[e]	L-Methionine	C5H11NO2S	C5H11NO2S	0		C00073
mql8[c]	Menaquinol 8	C51H74O2	C51H74O2	0		C05819
nad[c]	Nicotinamide adenine dinucleotide	C21H28N7O14P2	C21H26N7O14P2	-1		C00003
nad[e]	Nicotinamide adenine dinucleotide	C21H28N7O14P2	C21H26N7O14P2	-1		C00003
nadh[c]	Nicotinamide adenine dinucleotide - reduced	C21H29N7O14P2	C21H27N7O14P2	-2		C00004
nadp[c]	Nicotinamide adenine dinucleotide phosphate	C21H28N7O17P3	C21H25N7O17P3	-3		C00006
nadp[e]	Nicotinamide adenine dinucleotide phosphate	C21H28N7O17P3	C21H25N7O17P3	-3		C00006
nadph[c]	Nicotinamide adenine dinucleotide phosphate - reduced	C21H30N7O17P3	C21H26N7O17P3	-4		C00005
nh4[c]	Ammonium	H3N	H4N	1		C01342
nh4[e]	Ammonium	H3N	H4N	1		C01342
o2[c]	O2	O2	O2	0		C00007
o2[e]	O2	O2	O2	0		C00007
oaa[c]	Oxaloacetate	C4H4O5	C4H2O5	-2		C00036
oaa[e]	Oxaloacetate	C4H4O5	C4H2O5	-2		C00036
ocACP[c]	Octanoyl-ACP (n-C8:0ACP)	C19H36N2O8PRS	C19H35N2O8PRS	-1		C05752
ocACP[e]	Octanoyl-ACP (n-C8:0ACP)	C19H36N2O8PRS	C19H35N2O8PRS	-1		C05752
octapb[c]	octanoate (protein bound)	C8H14O	C8H15O	1
octdp[c]	all-trans-Octaprenyl diphosphate	C40H68O7P2	C40H65O7P2	-3		C04146
orn[c]	Ornithine	C5H12N2O2	C5H13N2O2	1		C01602
pep[c]	Phosphoenolpyruvate	C3H5O6P	C3H2O6P	-3		C00074
pep[e]	Phosphoenolpyruvate	C3H5O6P	C3H2O6P	-3		C00074
phe-L[c]	L-Phenylalanine	C9H11NO2	C9H11NO2	0		C00079
phe-L[e]	L-Phenylalanine	C9H11NO2	C9H11NO2	0		C00079
phom[c]	O-Phospho-L-homoserine	C4H10NO6P	C4H8NO6P	-2		C01102
phpyr[c]	Phenylpyruvate	C9H8O3	C9H7O3	-1		C00166
pi[c]	Phosphate	H3O4P	HO4P	-2		C00009
pi[e]	Phosphate	H3O4P	HO4P	-2		C00009
pphn[c]	Prephenate	C10H10O6	C10H8O6	-2		C00254
ppi[c]	Diphosphate	H4O7P2	HO7P2	-3		C00013
ppi[e]	Diphosphate	H4O7P2	HO7P2	-3		C00013
pran[c]	N-(5-Phospho-D-ribosyl)anthranilate	C12H16NO9P	C12H13NO9P	-3		C04302
pro-L[c]	L-Proline	C5H9NO2	C5H9NO2	0		C00148
pro-L[e]	L-Proline	C5H9NO2	C5H9NO2	0		C00148
prpp[c]	5-Phospho-alpha-D-ribose 1-diphosphate	C5H13O14P3	C5H8O14P3	-5		C00119
pyr[c]	Pyruvate	C3H4O3	C3H3O3	-1		C00022
q8[c]	Ubiquinone-8	C49H74O4	C49H74O4	0		C00399
q8h2[c]	Ubiquinol-8	C49H76O4	C49H76O4	0		C00390
r5p[c]	alpha-D-Ribose 5-phosphate	C5H11O8P	C5H9O8P	-2		C00117
s17bp[c]	Sedoheptulose 1,7-bisphosphate	C7H16O13P2	C7H12O13P2	-4		C00447
s7p[c]	Sedoheptulose 7-phosphate	C7H15O10P	C7H13O10P	-2		C05382
ser-L[c]	L-Serine	C3H7NO3	C3H7NO3	0		C00065
ser-L[e]	L-Serine	C3H7NO3	C3H7NO3	0		C00065
skm[c]	Shikimate	C7H10O5	C7H9O5	-1		C00493
skm5p[c]	Shikimate 5-phosphate	C7H11O8P	C7H8O8P	-3		C03175
sl26da[c]	N-Succinyl-LL-2,6-diaminoheptanedioate	C11H18N2O7	C11H16N2O7	-2		C04421
sl2a6o[c]	N-Succinyl-2-L-amino-6-oxoheptanedioate	C11H15NO8	C11H12NO8	-3		C04462
succ[c]	Succinate	C4H6O4	C4H4O4	-2		C00042
succ[e]	Succinate	C4H6O4	C4H4O4	-2		C00042
succoa[c]	Succinyl-CoA	C25H40N7O19P3S	C25H35N7O19P3S	-5		C00091
sufbcd[c]	SufBCD scaffold complex	H8O2S6R	H8O2S6R	0
sufbcd-2fe2s[c]	SufBCD with bound [2Fe-2S] cluster	H6O2S8Fe2R	H4O2S8Fe2R	-2
sufbcd-2fe2s2[c]	SufBCD with two bound [2Fe-2S] clusters	H4O2S10Fe4R	O2S10Fe4R	-4
sufbcd-4fe4s[c]	SufBCD with bound [4Fe-4S] cluster	H6O2S10Fe4R	H4O2S10Fe4R	-2
sufse[c]	SufSE sulfur acceptor complex	HSR	HSR	0
sufsesh[c]	SufSE with bound sulfur	HS2R	HS2R	0
thdp[c]	2,3,4,5-Tetrahydrodipicolinate	C7H9NO4	C7H7NO4	-2		C03972
thmpp[c]	Thiamine diphosphate	C12H19N4O7P2S	C12H16N4O7P2S	-2		C00068
thmpp[e]	Thiamine diphosphate	C12H19N4O7P2S	C12H16N4O7P2S	-2		C00068
thr-L[c]	L-Threonine	C4H9NO3	C4H9NO3	0		C00188
thr-L[e]	L-Threonine	C4H9NO3	C4H9NO3	0		C00188
trdox[c]	Oxidized thioredoxin	X	X	0		C00343
trdrd[c]	Reduced thioredoxin	XH2	XH2	0		C00342
trp-L[c]	L-Tryptophan	C11H12N2O2	C11H12N2O2	0		C00078
trp-L[e]	L-Tryptophan	C11H12N2O2	C11H12N2O2	0		C00078
tyr-L[c]	L-Tyrosine	C9H11NO3	C9H11NO3	0		C00082
tyr-L[e]	L-Tyrosine	C9H11NO3	C9H11NO3	0		C00082
utp[c]	UTP	C9H15N2O15P3	C9H11N2O15P3	-4		C00075
utp[e]	UTP	C9H15N2O15P3	C9H11N2O15P3	-4		C00075
val-L[c]	L-Valine	C5H11NO2	C5H11NO2	0		C00183
val-L[e]	L-Valine	C5H11NO2	C5H11NO2	0		C00183
xu5p-D[c]	D-Xylulose 5-phosphate	C5H11O8P	C5H9O8P	-2		C00231
xu5p-D[e]	D-Xylulose 5-phosphate	C5H11O8P	C5H9O8P	-2		C00231

[truncated: 17 more sheets: Table S5fi, Table S5fii, Table S5gi, Table S5gii, Table S5hi, Table S5hii, Table S5ii, Table S5iii, Table S5j, Table S5ki, Table S5kii, Table S5li, Table S5lii, Table S5mi, Table S5mii, Table S5n, Table S5o]
