# Supplementary material for: The Cost of Metabolic Interactions in Symbioses between Insects and Bacteria with Reduced Genomes
Source: mBio. 2018 Sep 25;9(5):e01433-18. doi: 10.1128/mBio.01433-18 (PMC6156193; doi:10.1128/mBio.01433-18)
Supplement: TABLE S6 [file mbo005184075st6.xlsx]

## Sheet: Table S6a
Table S6a. Objective function components for Sulcia, Sodalis and spittlebug metabolic models
			Coefficient (mmol/gDW)
Macromolecule	Metabolite name	Metabolite abbreviation	Sulcia iNA82	Sodalis iNA402	Philaenus
Protein	Alanine	ala-L	0.320806	0.320806	0.546844
	Arginine	arg-L	0.21595	0.21595	0.48187
	Asparagine	asn-L	0.272389	0.272389	0.226721
	Aspartate	asp-L	0.283344	0.283344	0.292583
	Cysteine	cys-L	0.0323123	0.0323123	0.142525
	Glutamine	gln-L	0.160704	0.160704	0.270785
	Glutamate	glu-L	0.379013	0.379013	0.432391
	Glycine	gly	0.32164	0.32164	0.459707
	Histidine	his-L	0.0820004	0.0820004	0.130811
	Isoleucine	ile-L	0.43019	0.43019	0.277646
	Leucine	leu-L	0.428144	0.428144	0.465465
	Lysine	lys-L	0.438811	0.438811	0.458675
	Methionine	met-L	0.145952	0.145952	0.105726
	Phenylalanine	phe-L	0.155987	0.155987	0.20999
	Proline	pro-L	0.154153	0.154153	0.420971
	Serine	ser-L	0.329826	0.329826	0.512924
	Threonine	thr-L	0.252361	0.252361	0.3463
	Tryptophan	trp-L	0.0310724	0.0310724	0.059087
	Tyrosine	tyr-L	0.129095	0.129095	0.183594
	Valine	val-L	0.361048	0.361048	0.338306
DNA	dATP	datp	0.039318	0.0243944	N/A
	dCTP	dctp	0.0103887	0.0252887	N/A
	dGTP	dgtp	0.0103887	0.0252887	N/A
	dTTP	dttp	0.039318	0.0243944	N/A
RNA	CTP	ctp	0.126	0.126	N/A
	GTP	gtp	0.203	0.203	N/A
	UTP	utp	0.136	0.136	N/A
Inorganic Ions	[2Fe-2S] iron-sulfur cluster	2fe2s	5e-05	5e-05	N/A
Soluble Pool	ACP	ACP	5e-05	5e-05	N/A
	Acetyl-CoA	accoa	5e-05	5e-05	N/A
	AMP	amp	0.001	0.001	N/A
	Biotin (B7)	btn	N/A	5e-05	5e-05
	Coenzyme A (B5)	coa	6e-06	6e-06	5e-05
	Flavin adenine dinucleotide oxidized	fad	N/A	1e-05	5e-05
	Reduced glutathione	gthrd	N/A	5e-05	5e-05
	Heme O	hemeO	N/A	5e-05	5e-05
	Reduced FMN	fmnh2	N/A	5e-05	5e-05
	NAD (B3)	nad	0.00215	0.00215	5e-05
	NADH	nadh	5e-05	5e-05	5e-05
	NADP (B3)	nadp	0.00013	0.00013	5e-05
	NADPH	nadph	0.0004	0.0004	5e-05
	Pyridoxal 5-phosphate (B6)	pydx5p	N/A	5e-05	5e-05
	Riboflavin (B2)	ribflv	N/A	0.001	5e-05
	Siroheme	sheme	N/A	5e-05	N/A
	Spermidine	spmd	N/A	5e-05	N/A
	Succinyl-CoA	succoa	3e-06	3e-06	N/A
	5,6,7,8-Tetrahydrofolate (B9)	thf	N/A	5e-05	5e-05
	Thiamine diphosphate (B1)	thmpp	5e-05	5e-05	5e-05
	Undecaprenyl diphosphate	udcpdp	N/A	5e-05	N/A
Murein	two linked disacharide pentapeptide murein units	murein5p5p	N/A	0.0276	N/A
	three linked disacharide pentapeptide murein units	murein5p5p5p	N/A	0.0276	N/A
	three disacharide linked murein units	murein5px4px4p	N/A	0.0276	N/A
	pentapeptide crosslinked tetrapeptide murein units	murein5px4p	N/A	0.0276	N/A
	pentapeptide corsslinked tripeptide murein units	murein5px3p	N/A	0.0276	N/A
Lipid	Cardiolipin (n-C16:0)	clpn160	N/A	0.00645	N/A
	Cardiolipin (n-C16:1)	clpn161	N/A	0.00645	N/A
	Cardiolipin (n-C18:0)	clpn180	N/A	0.00645	N/A
	Cardiolipin (n-C18:1)	clpn181	N/A	0.00645	N/A
	Phosphatidylethanolamine (n-C16:0)	pe160	N/A	0.00645	N/A
	Phosphatidylethanolamine (n-C16:1)	pe161	N/A	0.00645	N/A
	Phosphatidylethanolamine (n-C18:0)	pe180	N/A	0.00645	N/A
	Phosphatidylethanolamine (n-C18:1)	pe181	N/A	0.00645	N/A
	Phosphatidylglycerol (n-C16:0)	pg160	N/A	0.00645	N/A
	Phosphatidylglycerol (n-C16:1)	pg161	N/A	0.00645	N/A
	Phosphatidylglycerol (n-C18:0)	pg180	N/A	0.00645	N/A
	Phosphatidylglycerol (n-C18:1)	pg181	N/A	0.00645	N/A
Growth Associated Maintenance	ATP	atp	45.7266	45.7266	27.3987
	H2O	h2o	39.2862	41.7339	27.3987
Products	ADP	adp	45.5608	45.5608	27.3987
	H+	h	45.5608	45.5608	27.3987
	Phosphate	pi	45.5608	45.5608	27.3987
	Diphosphate	ppi	0.7302	0.7302	N/A
N/A- Metabolite not present in biomass equation
Biomass equation
0.546844 ala-L[p] + 0.48187 arg-L[p] + 0.22672 asn-L[p] + 0.292582 asp-L[p] + 0.142524 cys-L[p] + 0.270784 gln-L[p] + 0.43239 glu-L[p] + 0.459706 gly[p] + 0.13081 his-L[p] + 0.277646 ile-L[p] + 0.465464 leu-L[p] + 0.458674 lys-L[p] + 0.105725 met-L[p] + 0.209989 phe-L[p] + 0.42097 pro-L[p] + 0.512923 ser-L[p] + 0.346299 thr-L[p] + 0.059086 trp-L[p] + 0.183594 tyr-L[p] + 0.338305 val-L[p] + 0.0000…

## Sheet: Table S6b
Table S6b. Estimation of amino acid percentage in spittlebug protein
	Phenylalanine	Leucine	Isoleucine	Methionine	Valine	Serine	Proline	Threonine	Alanine	Tyrosine	Histidine	Glutamine	Asparagine	Lysine	Aspartate	Glutamate	Cysteine	Tryptophan	Arginine	Glycine
Total AA count	549162715	1217278704	726097612	276493332	884733899	1341392194	1100918340	905639526	1430100407	480134023	342094601	708153112	592917544	1199520743	765158724	1130783212	372729591	154523634	1260181444	1202219905
AA percentage	3.30021	7.31527	4.36351	1.6616	5.31684	8.06114	6.616	5.44247	8.59423	2.88538	2.05583	4.25567	3.56316	7.20856	4.59825	6.79548	2.23993	0.928615	7.5731	7.22478

## Sheet: Table S6c
Table S6c. Calculation of amino acid stoichiometry for spittlebug model
	Cellular content of protein	Amino acids	Fractional contribution	Molecular wt monomer (KEGG)	difference b/w metabolite and structual component	Mol wt H2O	Corrected Molecular wt monomer	gmonomer/molprotein	gprotein/molprotein	gmonomer/gprotein	molmonomer/Gdw	mmolmonomer/Gdw	total protein (mmol/gDW)	CP-cost of protein synthesis and processing (mmol ATP/mmol aa)	total cost for protein synthesis
	0.706	Alanine	0.0859423	89.094	h2o	18.015	71.079	6.10869	110.955	0.0550554	0.000546844	0.546844	6.36292	4.306	27.3987
		Arginine	0.075731	175.212	h2o	18.015	157.197	11.9047		0.107293	0.00048187	0.48187
		Asparagine	0.0356316	132.119	h2o	18.015	114.104	4.0657		0.0366427	0.000226721	0.226721
		Aspartate	0.0459825	132.095	h2o	18.015	114.08	5.24568		0.0472774	0.000292583	0.292583
		Cysteine	0.0223993	121.16	h2o	18.015	103.145	2.31038		0.0208226	0.000142525	0.142525
		Glutamine	0.0425567	146.146	h2o	18.015	128.131	5.45283		0.0491444	0.000270785	0.270785
		Glutamate	0.0679548	146.122	h2o	18.015	128.107	8.70548		0.0784593	0.000432391	0.432391
		Glycine	0.0722478	75.067	h2o	18.015	57.052	4.12188		0.037149	0.000459707	0.459707
		Histidine	0.0205583	155.157	h2o	18.015	137.142	2.8194		0.0254103	0.000130811	0.130811
		Isoleucine	0.0436351	131.175	h2o	18.015	113.16	4.93774		0.0445021	0.000277646	0.277646
		Leucine	0.0731527	131.175	h2o	18.015	113.16	8.27796		0.0746063	0.000465465	0.465465
		Lysine	0.0720856	147.198	h2o	18.015	129.183	9.31223		0.0839277	0.000458675	0.458675
		Methionine	0.016616	149.214	h2o	18.015	131.199	2.18		0.0196475	0.000105726	0.105726
		Phenylalanine	0.0330021	165.192	h2o	18.015	147.177	4.85715		0.0437757	0.00020999	0.20999
		Proline	0.06616	115.132	h2o	18.015	97.117	6.42526		0.0579085	0.000420971	0.420971
		Serine	0.0806114	105.093	h2o	18.015	87.078	7.01948		0.063264	0.000512924	0.512924
		Threonine	0.0544247	119.12	h2o	18.015	101.105	5.50261		0.049593	0.0003463	0.3463
		Tryptophan	0.00928615	204.229	h2o	18.015	186.214	1.72921		0.0155847	5.9087e-05	0.059087
		Tyrosine	0.0288538	181.191	h2o	18.015	163.176	4.70825		0.0424337	0.000183594	0.183594
		Valine	0.0531684	117.148	h2o	18.015	99.133	5.27074		0.0475032	0.000338306	0.338306
Thiele, I., & Palsson, B. Ø. (2010). A protocol for generating a high-quality genome-scale metabolic reconstruction. Nature protocols, 5(1), 93.
Nogales, J. (2014). A practical protocol for genome-scale metabolic reconstructions. In Hydrocarbon and Lipid Microbiology Protocols (pp. 197-221). Springer, Berlin, Heidelberg.

## Sheet: Table S6d
Table S6d. Objective function components for Sulcia, Baumannia and sharpshooter metabolic models
			Coefficient (mmol/gDW)
Macromolecule	Metabolite name	Metabolite abbreviation	Sulcia iNA81	Baumannia iNA258	Graphocephala
Protein	Alanine	ala-L	0.320806	0.320806	0.464617
	Arginine	arg-L	0.21595	0.21595	0.29993
	Asparagine	asn-L	0.272389	0.272389	0.293217
	Aspartate	asp-L	0.283344	0.283344	0.357909
	Cysteine	cys-L	0.0323123	0.0323123	0.1195
	Glutamine	gln-L	0.160704	0.160704	0.258302
	Glutamate	glu-L	0.379013	0.379013	0.410818
	Glycine	gly	0.32164	0.32164	0.423059
	Histidine	his-L	0.0820004	0.0820004	0.150857
	Isoleucine	ile-L	0.43019	0.43019	0.338577
	Leucine	leu-L	0.428144	0.428144	0.523515
	Lysine	lys-L	0.438811	0.438811	0.450155
	Methionine	met-L	0.145952	0.145952	0.140732
	Phenylalanine	phe-L	0.155987	0.155987	0.24382
	Proline	pro-L	0.154153	0.154153	0.313337
	Serine	ser-L	0.329826	0.329826	0.441316
	Threonine	thr-L	0.252361	0.252361	0.353617
	Tryptophan	trp-L	0.0310724	0.0310724	0.068658
	Tyrosine	tyr-L	0.129095	0.129095	0.221805
	Valine	val-L	0.361048	0.361048	0.454124
DNA	dATP	datp	0.0390549	0.029947	N/A
	dCTP	dctp	0.0111378	0.0199383	N/A
	dGTP	dgtp	0.0111378	0.0199383	N/A
	dTTP	dttp	0.0390549	0.029947	N/A
RNA	CTP	ctp	0.126	0.126	N/A
	GTP	gtp	0.203	0.203	N/A
	UTP	utp	0.136	0.136	N/A
Inorganic Ions	[2Fe-2S] iron-sulfur cluster	2fe2s	5e-05	5e-05	N/A
Soluble Pool	ACP	ACP	5e-05	5e-05	N/A
	Acetyl-CoA	accoa	5e-05	5e-05	N/A
	AMP	amp	0.001	0.001	N/A
	Biotin (B7)	btn	N/A	5e-05	5e-05
	Coenzyme A (B5)	coa	6e-06	6e-06	5e-05
	Flavin adenine dinucleotide oxidized	fad	N/A	1e-05	5e-05
	Reduced glutathione	gthrd	N/A	5e-05	5e-05
	Heme O	hemeO	N/A	5e-05	5e-05
	Reduced FMN	fmnh2	N/A	5e-05	5e-05
	NAD (B3)	nad	0.00215	0.00215	5e-05
	NADH	nadh	5e-05	5e-05	5e-05
	NADP (B3)	nadp	0.00013	0.00013	5e-05
	NADPH	nadph	0.0004	0.0004	5e-05
	Pyridoxal 5-phosphate (B6)	pydx5p	N/A	5e-05	5e-05
	Riboflavin (B2)	ribflv	N/A	0.001	5e-05
	Siroheme	sheme	N/A	N/A	N/A
	Spermidine	spmd	N/A	N/A	N/A
	Succinyl-CoA	succoa	3e-06	N/A	N/A
	5,6,7,8-Tetrahydrofolate (B9)	thf	N/A	5e-05	5e-05
	Thiamine diphosphate (B1)	thmpp	5e-05	5e-05	5e-05
	Undecaprenyl diphosphate	udcpdp	N/A	5e-05	N/A
Murein	two linked disacharide pentapeptide murein units	murein5p5p	N/A	0.0276	N/A
	three linked disacharide pentapeptide murein units	murein5p5p5p	N/A	0.0276	N/A
	three disacharide linked murein units	murein5px4px4p	N/A	0.0276	N/A
	pentapeptide crosslinked tetrapeptide murein units	murein5px4p	N/A	0.0276	N/A
	pentapeptide corsslinked tripeptide murein units	murein5px3p	N/A	0.0276	N/A
Lipid	Cardiolipin (n-C16:0)	clpn160	N/A	0.00645	N/A
	Cardiolipin (n-C16:1)	clpn161	N/A	0.00645	N/A
	Cardiolipin (n-C18:0)	clpn180	N/A	0.00645	N/A
	Cardiolipin (n-C18:1)	clpn181	N/A	0.00645	N/A
	Phosphatidylethanolamine (n-C16:0)	pe160	N/A	0.00645	N/A
	Phosphatidylethanolamine (n-C16:1)	pe161	N/A	0.00645	N/A
	Phosphatidylethanolamine (n-C18:0)	pe180	N/A	0.00645	N/A
	Phosphatidylethanolamine (n-C18:1)	pe181	N/A	0.00645	N/A
	Phosphatidylglycerol (n-C16:0)	pg160	N/A	0.00645	N/A
	Phosphatidylglycerol (n-C16:1)	pg161	N/A	0.00645	N/A
	Phosphatidylglycerol (n-C18:0)	pg180	N/A	0.00645	N/A
	Phosphatidylglycerol (n-C18:1)	pg181	N/A	0.00645	N/A
Growth Associated Maintenance	ATP	atp	45.7256	45.7262	27.2478
	H2O	h2o	38.1718	44.8038	27.2478
Products	ADP	adp	45.5608	45.5608	27.2478
	H+	h	45.5608	45.5608	27.2478
	Phosphate	pi	45.5608	45.5608	27.2478
	Diphosphate	ppi	0.7302	0.7302	N/A
N/A- Metabolite not present in biomass equation
Biomass equation
0.464617 ala-L[g] + 0.299929 arg-L[g] + 0.293217 asn-L[g] + 0.357909 asp-L[g] + 0.119499 cys-L[g] + 0.258301 gln-L[g] + 0.410817 glu-L[g] + 0.423058 gly[g] + 0.150856 his-L[g] + 0.338576 ile-L[g] + 0.523514 leu-L[g] + 0.450155 lys-L[g] + 0.140731 met-L[g] + 0.243819 phe-L[g] + 0.313336 pro-L[g] + 0.441316 ser-L[g] + 0.353617 thr-L[g] + 0.068657 trp-L[g] + 0.221805 tyr-L[g] + 0.454123 val-L[g] + 0…

## Sheet: Table S6e
Table S6e. Estimation of amino acid percentage in sharpshooter protein
	Phenylalanine	Leucine	Isoleucine	Methionine	Valine	Serine	Proline	Threonine	Alanine	Tyrosine	Histidine	Glutamine	Asparagine	Lysine	Aspartate	Glutamate	Cysteine	Tryptophan	Arginine	Glycine
Total AA count	327856377	703953252	455273448	189237402	610645709	593423549	421333995	475497728	624756045	298254727	202851985	347329852	394280114	605309065	481268850	552413528	160687359	92322203	403305822	568873466
AA percentage	3.85311	8.27317	5.35057	2.224	7.17657	6.97417	4.9517	5.58826	7.34241	3.50522	2.384	4.08197	4.63375	7.11386	5.65608	6.4922	1.88847	1.08501	4.73983	6.68565

## Sheet: Table S6f
Table S6f. Calculation of amino acid stoichiometry for sharpshooter model
	Cellular content of protein	Amino acids	Fractional contribution	Molecular wt monomer (KEGG)	difference b/w metabolite and structual component	Mol wt H2O	Corrected Molecular wt monomer	gmonomer/molprotein	gprotein/molprotein	gmonomer/gprotein	molmonomer/Gdw	mmolmonomer/Gdw	total protein (mmol/gDW)	CP-cost of protein synthesis and processing (mmol ATP/mmol aa)	total cost for protein synthesis
	0.706	Alanine	0.0734241	89.094	h2o	18.015	71.079	5.21891	111.57	0.046777	0.000464617	0.464617	6.32786	4.306	27.2478
		Arginine	0.0473983	175.212	h2o	18.015	157.197	7.45086		0.0667819	0.00029993	0.29993
		Asparagine	0.0463375	132.119	h2o	18.015	114.104	5.2873		0.0473899	0.000293217	0.293217
		Aspartate	0.0565608	132.095	h2o	18.015	114.08	6.45246		0.0578332	0.000357909	0.357909
		Cysteine	0.0188847	121.16	h2o	18.015	103.145	1.94786		0.0174586	0.0001195	0.1195
		Glutamine	0.0408197	146.146	h2o	18.015	128.131	5.23027		0.0468788	0.000258302	0.258302
		Glutamate	0.064922	146.122	h2o	18.015	128.107	8.31697		0.0745448	0.000410818	0.410818
		Glycine	0.0668565	75.067	h2o	18.015	57.052	3.8143		0.0341875	0.000423059	0.423059
		Histidine	0.02384	155.157	h2o	18.015	137.142	3.26947		0.0293042	0.000150857	0.150857
		Isoleucine	0.0535057	131.175	h2o	18.015	113.16	6.05471		0.0542682	0.000338577	0.338577
		Leucine	0.0827317	131.175	h2o	18.015	113.16	9.36191		0.0839106	0.000523515	0.523515
		Lysine	0.0711386	147.198	h2o	18.015	129.183	9.18989		0.0823688	0.000450155	0.450155
		Methionine	0.02224	149.214	h2o	18.015	131.199	2.91787		0.0261528	0.000140732	0.140732
		Phenylalanine	0.0385311	165.192	h2o	18.015	147.177	5.67089		0.0508281	0.00024382	0.24382
		Proline	0.049517	115.132	h2o	18.015	97.117	4.80894		0.0431025	0.000313337	0.313337
		Serine	0.0697417	105.093	h2o	18.015	87.078	6.07297		0.0544319	0.000441316	0.441316
		Threonine	0.0558826	119.12	h2o	18.015	101.105	5.65001		0.0506409	0.000353617	0.353617
		Tryptophan	0.0108501	204.229	h2o	18.015	186.214	2.02044		0.0181092	6.8658e-05	0.068658
		Tyrosine	0.0350522	181.191	h2o	18.015	163.176	5.71968		0.0512653	0.000221805	0.221805
		Valine	0.0717657	117.148	h2o	18.015	99.133	7.11435		0.0637658	0.000454124	0.454124
Thiele, I., & Palsson, B. Ø. (2010). A protocol for generating a high-quality genome-scale metabolic reconstruction. Nature protocols, 5(1), 93.
Nogales, J. (2014). A practical protocol for genome-scale metabolic reconstructions. In Hydrocarbon and Lipid Microbiology Protocols (pp. 197-221). Springer, Berlin, Heidelberg.

## Sheet: Table S6g
Table S6g. Objective function components for Sulcia, Hodgkinia and cicada metabolic models
			Coefficient (mmol/gDW)
Macromolecule	Metabolite name	Metabolite abbreviation	Sulcia iNA82	Hodgkinia iNA402	Neotibicen
Protein	Alanine	ala-L	0.320806	0.320806	0.433164
	Arginine	arg-L	0.21595	0.21595	0.297692
	Asparagine	asn-L	0.272389	0.272389	0.303281
	Aspartate	asp-L	0.283344	0.283344	0.362879
	Cysteine	cys-L	0.0323123	0.0323123	0.113612
	Glutamine	gln-L	0.160704	0.160704	0.273522
	Glutamate	glu-L	0.379013	0.379013	0.429793
	Glycine	gly	0.32164	0.32164	0.402172
	Histidine	his-L	0.0820004	0.0820004	0.144996
	Isoleucine	ile-L	0.43019	0.43019	0.340172
	Leucine	leu-L	0.428144	0.428144	0.53135
	Lysine	lys-L	0.438811	0.438811	0.459692
	Methionine	met-L	0.145952	0.145952	0.142084
	Phenylalanine	phe-L	0.155987	0.155987	0.240669
	Proline	pro-L	0.154153	0.154153	0.295062
	Serine	ser-L	0.329826	0.329826	0.45904
	Threonine	thr-L	0.252361	0.252361	0.351943
	Tryptophan	trp-L	0.0310724	0.0310724	0.0649866
	Tyrosine	tyr-L	0.129095	0.129095	0.220759
	Valine	val-L	0.361048	0.361048	0.43734
DNA	dATP	datp	0.0384719	0.026632	N/A
	dCTP	dctp	0.0112334	0.0230546	N/A
	dGTP	dgtp	0.0112334	0.0230546	N/A
	dTTP	dttp	0.0384719	0.026632	N/A
RNA	CTP	ctp	0.126	0.126	N/A
	GTP	gtp	0.203	0.203	N/A
	UTP	utp	0.136	0.136	N/A
Inorganic Ions	[2Fe-2S] iron-sulfur cluster	2fe2s	5e-05	N/A	N/A
Soluble Pool	ACP	ACP	5e-05	N/A	N/A
	Acetyl-CoA	accoa	5e-05	5e-05	N/A
	AMP	amp	0.001	0.001	N/A
	Biotin (B7)	btn	N/A	N/A	N/A
	Coenzyme A (B5)	coa	6e-06	6e-06	5e-05
	Flavin adenine dinucleotide oxidized	fad	N/A	N/A	5e-05
	Reduced glutathione	gthrd	N/A	N/A	5e-05
	Heme O	hemeO	N/A	N/A	5e-05
	Reduced FMN	fmnh2	N/A	N/A	5e-05
	NAD (B3)	nad	0.00215	0.00215	5e-05
	NADH	nadh	5e-05	5e-05	5e-05
	NADP (B3)	nadp	0.00013	0.00013	5e-05
	NADPH	nadph	0.0004	0.0004	5e-05
	Pyridoxal 5-phosphate (B6)	pydx5p	N/A	N/A	5e-05
	Riboflavin (B2)	ribflv	N/A	0.001	5e-05
	Siroheme	sheme	N/A	N/A	N/A
	Spermidine	spmd	N/A	N/A	N/A
	Succinyl-CoA	succoa	3e-06	N/A	N/A
	5,6,7,8-Tetrahydrofolate (B9)	thf	N/A	N/A	5e-05
	Thiamine diphosphate (B1)	thmpp	5e-05	N/A	5e-05
	Undecaprenyl diphosphate	udcpdp	N/A	N/A	N/A
	Adenosylcobalamin (B12)	adocbl	N/A	0.001	N/A
Murein	two linked disacharide pentapeptide murein units	murein5p5p	N/A	N/A	N/A
	three linked disacharide pentapeptide murein units	murein5p5p5p	N/A	N/A	N/A
	three disacharide linked murein units	murein5px4px4p	N/A	N/A	N/A
	pentapeptide crosslinked tetrapeptide murein units	murein5px4p	N/A	N/A	N/A
	pentapeptide corsslinked tripeptide murein units	murein5px3p	N/A	N/A	N/A
Lipid	Cardiolipin (n-C16:0)	clpn160	N/A	N/A	N/A
	Cardiolipin (n-C16:1)	clpn161	N/A	N/A	N/A
	Cardiolipin (n-C18:0)	clpn180	N/A	N/A	N/A
	Cardiolipin (n-C18:1)	clpn181	N/A	N/A	N/A
	Phosphatidylethanolamine (n-C16:0)	pe160	N/A	N/A	N/A
	Phosphatidylethanolamine (n-C16:1)	pe161	N/A	N/A	N/A
	Phosphatidylethanolamine (n-C18:0)	pe180	N/A	N/A	N/A
	Phosphatidylethanolamine (n-C18:1)	pe181	N/A	N/A	N/A
	Phosphatidylglycerol (n-C16:0)	pg160	N/A	N/A	N/A
	Phosphatidylglycerol (n-C16:1)	pg161	N/A	N/A	N/A
	Phosphatidylglycerol (n-C18:0)	pg180	N/A	N/A	N/A
	Phosphatidylglycerol (n-C18:1)	pg181	N/A	N/A	N/A
Growth Associated Maintenance	ATP	atp	45.7266	45.7266	27.1459
	H2O	h2o	38.1821	44.7764	27.1459
Products	ADP	adp	45.5608	45.5608	27.1459
	H+	h	45.5608	45.5608	27.1459
	Phosphate	pi	45.5608	45.5608	27.1459
	Diphosphate	ppi	0.7302	0.7302	N/A
N/A- Metabolite not present in biomass equation
Biomass equation
0.433164 ala-L[n] + 0.297692 arg-L[n] + 0.303281 asn-L[n] + 0.362878 asp-L[n] + 0.113611 cys-L[n] + 0.273522 gln-L[n] + 0.429792 glu-L[n] + 0.402172 gly[n] + 0.144995 his-L[n] + 0.340171 ile-L[n] + 0.53135 leu-L[n] + 0.459691 lys-L[n] + 0.142084 met-L[n] + 0.240669 phe-L[n] + 0.295061 pro-L[n] + 0.45904 ser-L[n] + 0.351942 thr-L[n] + 0.064986 trp-L[n] + 0.220758 tyr-L[n] + 0.437339 val-L[n] + 0.0…

## Sheet: Table S6h
Table S6h. Estimation of amino acid percentage in cicada protein
	Phenylalanine	Leucine	Isoleucine	Methionine	Valine	Serine	Proline	Threonine	Alanine	Tyrosine	Histidine	Glutamine	Asparagine	Lysine	Aspartate	Glutamate	Cysteine	Tryptophan	Arginine	Glycine
Total AA count	344321013	760192696	486677326	203276984	625693709	656740146	422139072	503518111	619720242	315835518	207442601	391323123	433898684	657672689	519163769	614896361	162542049	92975084	425902882	575380604
AA percentage	3.8176	8.4285	5.39595	2.2538	6.93727	7.28149	4.68039	5.58267	6.87104	3.50177	2.29998	4.33872	4.81077	7.29183	5.75613	6.81755	1.80216	1.03084	4.72212	6.37943

## Sheet: Table S6i
Table S6i. Calculation of amino acid stoichiometry for cicada model
	Cellular content of protein	Amino acids	Fractional contribution	Molecular wt monomer (KEGG)	difference b/w metabolite and structual component	Mol wt H2O	Corrected Molecular wt monomer	gmonomer/molprotein	gprotein/molprotein	gmonomer/gprotein	molmonomer/Gdw	mmolmonomer/Gdw	total protein (mmol/gDW)	CP-cost of protein synthesis and processing (mmol ATP/mmol aa)	total cost for protein synthesis
	0.706	Alanine	0.0687104	89.094	h2o	18.015	71.079	4.88386	111.989	0.0436103	0.000433164	0.433164	6.30421	4.306	27.1459
		Arginine	0.0472212	175.212	h2o	18.015	157.197	7.42303		0.0662838	0.000297692	0.297692
		Asparagine	0.0481077	132.119	h2o	18.015	114.104	5.48928		0.0490164	0.000303281	0.303281
		Aspartate	0.0575613	132.095	h2o	18.015	114.08	6.5666		0.0586362	0.000362879	0.362879
		Cysteine	0.0180216	121.16	h2o	18.015	103.145	1.85883		0.0165984	0.000113612	0.113612
		Glutamine	0.0433872	146.146	h2o	18.015	128.131	5.55925		0.0496412	0.000273522	0.273522
		Glutamate	0.0681755	146.122	h2o	18.015	128.107	8.73376		0.0779879	0.000429793	0.429793
		Glycine	0.0637943	75.067	h2o	18.015	57.052	3.63959		0.0324996	0.000402172	0.402172
		Histidine	0.0229998	155.157	h2o	18.015	137.142	3.15424		0.0281657	0.000144996	0.144996
		Isoleucine	0.0539595	131.175	h2o	18.015	113.16	6.10605		0.0545238	0.000340172	0.340172
		Leucine	0.084285	131.175	h2o	18.015	113.16	9.53769		0.0851665	0.00053135	0.53135
		Lysine	0.0729183	147.198	h2o	18.015	129.183	9.4198		0.0841138	0.000459692	0.459692
		Methionine	0.022538	149.214	h2o	18.015	131.199	2.95696		0.0264041	0.000142084	0.142084
		Phenylalanine	0.038176	165.192	h2o	18.015	147.177	5.61862		0.0501713	0.000240669	0.240669
		Proline	0.0468039	115.132	h2o	18.015	97.117	4.54546		0.0405885	0.000295062	0.295062
		Serine	0.0728149	105.093	h2o	18.015	87.078	6.34057		0.056618	0.00045904	0.45904
		Threonine	0.0558267	119.12	h2o	18.015	101.105	5.64435		0.0504011	0.000351943	0.351943
		Tryptophan	0.0103084	204.229	h2o	18.015	186.214	1.91958		0.0171408	6.49866e-05	0.0649866
		Tyrosine	0.0350177	181.191	h2o	18.015	163.176	5.71405		0.0510234	0.000220759	0.220759
		Valine	0.0693727	117.148	h2o	18.015	99.133	6.87712		0.061409	0.00043734	0.43734
Thiele, I., & Palsson, B. Ø. (2010). A protocol for generating a high-quality genome-scale metabolic reconstruction. Nature protocols, 5(1), 93.
Nogales, J. (2014). A practical protocol for genome-scale metabolic reconstructions. In Hydrocarbon and Lipid Microbiology Protocols (pp. 197-221). Springer, Berlin, Heidelberg.
